# Supplementary material for: Abnormal centriolar biomarker ratios correlate with unexplained bull artificial insemination subfertility: a pilot study
Source: Sci Rep. 2023 Oct 26;13:18338. doi: 10.1038/s41598-023-45162-8 (PMC10603076; doi:10.1038/s41598-023-45162-8)
Supplement: Supplementary file 2 — Supplementary Table 1. [file 41598_2023_45162_MOESM2_ESM.xlsx]

## Sheet: Sheet1
Subfertile bulls		Tub PC Pellet	Tub DC Pellet	Tub Ax Pellet	Ace Tub PC Pellet	Ace Tub DC Pellet	Ace Tub Ax Pellet	POC1B PC Pellet	POC1B DC Pellet	POC1B Ax Pellet	FAM161A PC Pellet	FAM161A DC Pellet	FAM161A Ax Pellet
	Skew (<1)	1.15049	0.701724	0.117364	-1.60286	-0.761791	0.54448	0.0914397	-0.106458	0.574059	0.750616	-0.721113	1.7878
	Kurtosis (<3)	1.70185	-2.02782	-2.44404	3.55765	-1.80006	-1.71953	-2.73755	-2.85037	-1.80172	1.05941	0.0693992	3.19874
	Almost Normal distribution	no	yes	yes	no	yes	yes	yes	yes	yes	yes	yes	no
	Av	0.403123	0.456867	0.138296	0.26004	0.618261	0.120868	0.206424	0.7813	0.00903704	0.281683	0.680865	0.02515
	SD	0.0434449	0.0620495	0.0510089	0.0660653	0.0818788	0.0431493	0.0320497	0.0371964	0.00534549	0.0372609	0.0512706	0.0194288
	95% CI	0.38 - 0.43	0.42 - 0.49	0.11 - 0.17	0.22 - 0.3	0.57 - 0.67	0.09 - 0.15	0.19 - 0.23	0.76 - 0.8	0.01 - 0.01	0.26 - 0.3	0.65 - 0.71	0.01 - 0.04
Fertile bulls		Tub PC Pellet	Tub DC Pellet	Tub Ax Pellet	Ace Tub PC Pellet	Ace Tub DC Pellet	Ace Tub Ax Pellet	POC1B PC Pellet	POC1B DC Pellet	POC1B Ax Pellet	FAM161A PC Pellet	FAM161A DC Pellet	FAM161A Ax Pellet
	Skew (<1)	-0.718679	1.43951	0.904871	0.0908954	-0.0857061	0.381276	-0.98172	0.608108	0.9515	-0.146333	0.778301	2.05804
	Kurtosis (<3)	1.63443	2.76434	0.43584	0.428533	-0.737265	-0.366405	1.81237	1.67586	0.341599	-0.572884	1.437	5.14017
	Almost Normal distribution	yes	no	yes	yes	yes	yes	yes	yes	yes	yes	yes	no
	Av	0.408764	0.429929	0.160191	0.195467	0.667852	0.127359	0.198036	0.784502	0.0116042	0.261856	0.675627	0.048498
	SD	0.0559394	0.0353157	0.0453228	0.0449268	0.0706198	0.0505374	0.0357672	0.0434647	0.00904491	0.0603964	0.0652904	0.052819
	95% CI	0.38 - 0.42	0.43 - 0.49	0.11 - 0.16	0.23 - 0.29	0.58 - 0.66	0.1 - 0.14	0.19 - 0.22	0.76 - 0.8	0.01 - 0.01	0.26 - 0.3	0.66 - 0.71	0.02 - 0.03
	Shapiro Wilk	0.1618	0.013	0.0236	0.9452	0.3428	0.4597	0.0672	0.3006	0.002	0.7953	0.1402	0.0002
	D'Agostino-Pearson	0.0422	0.0021	0.121	0.7829	0.6306	0.6976	0.0184	0.061	0.4166	0.8027	0.0684	0
	Jarque-Bera	0.1131	0.0036	0.2294	0.9618	0.6787	0.6816	0.0522	0.1572	0.4598	0.7511	0.1833	0
	Cramer-von Mises	0.4307	0.04	0.0201	0.6597	0.719	0.3528	0.292	0.2695	0.0012	0.8911	0.1453	0.0013
	Anderson-Darling	0.2808	0.0348	0.0145	0.7392	0.5291	0.3569	0.2171	0.2988	0.0006	0.9129	0.1518	0.0005
All Bulls		Tub PC Pellet	Tub DC Pellet	Tub Ax Pellet	Ace Tub PC Pellet	Ace Tub DC Pellet	Ace Tub Ax Pellet	POC1B PC Pellet	POC1B DC Pellet	POC1B Ax Pellet	FAM161A PC Pellet	FAM161A DC Pellet	FAM161A Ax Pellet
	Skew (<1)	-0.420419	1.27556	0.82597	0.399527	-0.604512	0.408938	-0.749674	0.459579	0.970377	-0.10266	0.437223	2.21037
	Kurtosis (<3)	0.859258	1.05824	0.308032	-0.355309	0.502945	-0.619237	0.935236	0.753551	0.474148	-0.456646	0.437863	6.10949
	Almost Normal distribution	yes	no	yes	yes	yes	yes	yes	yes	yes	yes	yes	no
	ttest between fertile and subfertile mean ratios	0.42555	0.340992	0.788988	8.7615e-06	0.000421883	0.622311	0.949962	0.83536	0.5092	0.792207	0.537086	0.230783
	Shapiro Wilk	0.5167	0.0015	0.0413	0.2939	0.1655	0.1521	0.0779	0.4716	0.0004	0.7036	0.4468	0
	D'Agostino-Pearson	0.1908	0.0109	0.1195	0.5666	0.3235	0.4469	0.0801	0.2062	0.3203	0.8859	0.4055	0
	Jarque-Bera	0.3874	0.0207	0.2013	0.5727	0.4837	0.4967	0.1784	0.407	0.3757	0.8049	0.5977	0
	Cramer-von Mises	0.6524	0.0032	0.0835	0.1635	0.8201	0.1582	0.4629	0.4056	0.0003	0.9357	0.2715	0.0001
	Anderson-Darling	0.5298	0.0015	0.0528	0.1787	0.4972	0.1332	0.289	0.4168	0.0001	0.9221	0.3575	0
SCR	Bull	Tub PC Pellet	Tub DC Pellet	Tub Ax Pellet	Ace Tub PC Pellet	Ace Tub DC Pellet	Ace Tub Ax Pellet	POC1B PC Pellet	POC1B DC Pellet	POC1B Ax Pellet	FAM161A PC Pellet	FAM161A DC Pellet	FAM161A Ax Pellet
-18.2	Bull 1	0.338177	0.548143	0.11368	0.235179	0.630403	0.134419	0.165932	0.82941	0.00465773	0.262395	0.734538	0.00306762
-15.6	Bull 2	0.352173	0.551989	0.0958377	0.31246	0.581797	0.105743	0.178595	0.8196	0.00180481	0.21945	0.775012	0.00553776
-15.1	Bull 3	0.377701	0.450157	0.170441	0.315164	0.591959	0.0843731	0.162844	0.829866	0.00472536	0.246695	0.737461	0.00574214
-11.8	Bull 4	0.404486	0.394102	0.201412	0.331831	0.458846	0.209324	0.245178	0.73205	0.0156793	0.281474	0.661209	0.0151481
-8.9	Bull 5	0.395757	0.401542	0.182112	0.355037	0.457288	0.187675	0.22137	0.755185	0.0168229	0.291759	0.666977	0.0253913
-3.5	Bull 6	0.480042	0.406493	0.113465	0.320155	0.601498	0.0783478	0.240214	0.751751	0.00803465	0.350245	0.573566	0.0619027
-2.4	Bull 7	0.445202	0.436637	0.118162	0.202683	0.669691	0.125332	0.188401	0.795427	0.0123841	0.314028	0.662559	0.0175987
-2	Bull 8	0.444446	0.436222	0.119332	0.193196	0.687345	0.119459	0.237059	0.752165	0.00704434	0.293315	0.683701	0.0229844
-1.7	Bull 9	0.444469	0.468009	0.087522	0.306133	0.614268	0.0795993	0.209914	0.775115	0.00851913	0.238254	0.700405	0.0566015
-1.5	Bull 10	0.360206	0.568898	0.0708965	0.222027	0.701345	0.0766271	0.164936	0.834209	0.000854241	0.296124	0.646878	0.00787534
-0.9	Bull 11	0.363483	0.382846	0.253671	0.141843	0.692498	0.165658	0.232911	0.75014	0.0169494	0.333462	0.631267	0.0352705
-0.9	Bull 12	0.406791	0.452566	0.140644	0.227325	0.662265	0.11041	0.193832	0.790032	0.00968397	0.264164	0.684527	0.0445973
-0.3	Bull 13	0.427665	0.441665	0.13067	0.21749	0.68819	0.0943203	0.242327	0.741946	0.0103217	0.270511	0.693145	0.0252329
0	Bull 14	0.456406	0.404869	0.138726	0.154756	0.762386	0.0828575	0.209857	0.786403	0.00373998	0.2207	0.692694	0.0742597
0	Bull 15	0.463915	0.416738	0.119347	0.200869	0.739085	0.060046	0.234582	0.761049	0.00436946	0.361241	0.576585	0.0402441
0	Bull 16	0.510974	0.394846	0.0941798	0.154015	0.757759	0.0754389	0.176813	0.810346	0.0027397	0.251855	0.737912	0.00505233
0.1	Bull 17	0.431168	0.420443	0.148389	0.179095	0.740147	0.0807586	0.202166	0.794109	0.00372448	0.286586	0.689613	0.00883786
1	Bull 18	0.454563	0.416372	0.129066	0.188625	0.770913	0.0404623	0.212093	0.780732	0.00342887	0.359565	0.620015	0.00640161
1	Bull 19	0.389313	0.445033	0.165654	0.209544	0.654229	0.136227	0.16113	0.807635	0.0312349	0.233892	0.689006	0.0771018
1	Bull 20	0.422935	0.428462	0.148604	0.270759	0.572772	0.156469	0.202147	0.779566	0.00723673	0.168629	0.629235	0.202136
1.2	Bull 21	0.355955	0.379782	0.257948	0.141383	0.632301	0.169473	0.188372	0.793805	0.0178226	0.198949	0.580073	0.0907094
1.3	Bull 22	0.395642	0.401921	0.202437	0.0982734	0.739538	0.162189	0.208781	0.760203	0.0244794	0.267703	0.662474	0.0316547
1.4	Bull 23	0.407197	0.423195	0.169607	0.184023	0.693962	0.122015	0.238467	0.747792	0.0137409	0.285636	0.699179	0.0151852
1.6	Bull 24	0.441651	0.436384	0.121965	0.235928	0.66759	0.0964819	0.19821	0.789818	0.0119725	0.27889	0.652391	0.0584625
1.7	Bull 25	0.376267	0.443602	0.170742	0.160608	0.662136	0.109181	0.219697	0.697991	0.0104556	0.323397	0.645659	0.0309446
1.7	Bull 26	0.40459	0.432166	0.163244	0.186825	0.598592	0.214583	0.229056	0.752953	0.0179908	0.340877	0.638004	0.0211193
2	Bull 27	0.466214	0.407872	0.125914	0.212554	0.648618	0.138828	0.254603	0.728414	0.0169832	0.300303	0.63403	0.0656666
2	Bull 28	0.396491	0.400299	0.20321	0.263595	0.632768	0.101909	0.198407	0.775428	0.0261651	0.205332	0.664242	0.130426
2	Bull 29	0.263887	0.473486	0.258241	0.258263	0.560979	0.163215	0.10088	0.895117	0.00186148	0.16473	0.83136	0.00390968
2.4	Bull 30	0.361304	0.501088	0.137608	0.20665	0.622978	0.164252	0.157933	0.837638	0.00442895	0.23444	0.761255	0.00430449
2.8	Bull 31	0.359286	0.512161	0.128553	0.212639	0.56459	0.218076	0.171462	0.822037	0.00650117	0.230689	0.757555	0.00654848
