# Supplementary material for: Abnormal centriolar biomarker ratios correlate with unexplained bull artificial insemination subfertility: a pilot study
Source: Sci Rep. 2023 Oct 26;13:18338. doi: 10.1038/s41598-023-45162-8 (PMC10603076; doi:10.1038/s41598-023-45162-8)
Supplement: Supplementary file 4 — Supplementary Table 4. [file 41598_2023_45162_MOESM4_ESM.xlsx]

## Sheet: Practice
PC POC1B
0.3
0.4
0.5			Bins
0.2				0	0.1	0.2	0.3	0.4	0.5	0.6	0.7	0.8	0.9	1
0.6				1	0	2	1	3	4	3	0	1	0	1	16
0.8
1
0.2
0.4
0.5
0.6
0.5
0.5			so count ifs was the one that worked for making the ranges
0.6
0.4
0

## Sheet: Tub PC
Tubulin PC/Total	Bull 7	Bull 8	Bull 9	Bull 10	Bull 11	Bull 12	Bull 13	Bull 14	Bull 15	Bull 16	Bull 17	Bull 18	Bull 19	Bull 20	Bull 21	Bull 22	Bull 23	Bull 24	Bull 25	Bull 26	Bull 27	Bull 28	Bull 29	Bull 30	Bull 31
0.397628	0.306868	0.393358	0.409442	0.397628	0.37048	0.399247	0.394507	0.298232	0.354071	0.452174	0.374436	0.398148	0.586517	0.375094	0.304129	0.458358	0.358605	0.36677	0.428912	0.526931	0.569561	0.376936	0.23	0.316071	0.658052		Bins	0.05	0.15	0.25	0.35	0.45	0.55	0.65	0.75	0.85	0.95
0.332355	0.503259	0.445423	0.419808	0.332355	0.292602	0.334328	0.432056	0.247601	0.524459	0.56821	0.431271	0.428044	0.354904	0.503922	0.285542	0.336464	0.306965	0.411745	0.507299	0.345469	0.49147	0.344612	0.15	0.344309	0.670492			0	.1-.2	.2-.3	.3-.4	.4-.5	.5-.6	.6-.7	.7-.8	.8-.9	.9-1	0.229584
0.344302	0.474688	0.447202	0.382962	0.344302	0.292167	0.402152	0.370089	0.252232	0.183333	0.525032	0.40678	0.435507	0.428571	0.476768	0.276113	0.430789	0.331277	0.457502	0.445659	0.412826	0.473475	0.282678	0.29	0.180079	0.302615			52	279	1558	3359	2595	824	155	26	9	5	8862
0.346271	0.314997	0.418301	0.385267	0.346271	0.350765	0.319149	0.518203	0.401372	0.634017	0.473154	0.333042	0.417476	0.366511	0.381119	0.166203	0.354208	0.387483	0.168227	0.498008	0.37461	0.453512	0.363478	0.17	0.313566	0.482935			0.00586775	0.0314827	0.175807	0.379034	0.292823	0.0929813	0.0174904	0.00293387	0.00101557	0.000564207	1.30049
0.342711	0.368828	0.438717	0.425245	0.342711	0.430271	0.675	0.481616	0.374459	0.386127	0.425333	0.41726	0.496117	0.557641	0.493933	0.172671	0.408272	0.312913	0.475985	0.442274	0.526894	0.52697	0.401497	0.36	0.208814	0.351744
0.302057	0.46711	0.345489	0.352355	0.302057	0.400793	0.33697	0.344492	0.359862	0.517842	0.344578	0.446535	0.568918	0.762757	0.34629	0.571429	0.283042	0.397132	0.42361	0.432384	0.527202	0.389299	0.376367	0.33	0.222167	0.713647
0.313698	0.398501	0.356621	0.425044	0.313698	0.371787	0.351724	0.468716	0.497929	0.401699	0.443601	0.350433	0.429293	0.52104	0.302889	0.336985	0.399497	0.47553	0.479312	0.466355	0.201613	0.491402	0.315594	0.24	0.31399	0.514793		Bull 7	0.05	0.15	0.25	0.35	0.45	0.55	0.65	0.75	0.85	0.95	0.309188
0.446323	0.450089	0.399419	0.342797	0.446323	0.429583	0.445209	0.428994	0.52511	0.498322	0.544845	0.340993	0.539924	0.368644	0.467031	0.423423	0.362541	0.399751	0.383229	0.513759	0.373677	0.475405	0.493182	0.23	0.324841	0.52193			0	2	12	93	84	15	3	0	0	0	209
0.321629	0.409244	0.41105	0.42109	0.321629	0.310179	0.439686	0.483839	0.531894	0.372727	0.559939	0.42723	0.4375	0.552251	0.368737	0.198354	0.375526	0.409997	0.464511	0.370038	0.484877	0.512002	0.360369	0.1	0.39627	0.562602			0	0.00956938	0.0574163	0.444976	0.401914	0.0717703	0.0143541	0	0	0	1.15073
0.257807	0.490486	0.403714	0.366762	0.257807	0.506929	0.473831	0.470382	0.351351	0.240591	0.40666	0.273869	0.588101	0.411594	0.402458	0.296997	0.438864	0.382609	0.388708	0.296856	0.387527	0.494378	0.34925	0.36	0.330957	0.44685
0.28482	0.411664	0.383979	0.357864	0.28482	0.316643	0.395041	0.388344	0.864734	0.472765	0.451354	0.538965	0.409991	0.417085	0.343041	0.233313	0.497878	0.325999	0.449321	0.317764	0.509105	0.453235	0.227157	0.22	0.329089	0.637621
0.352983	0.42556	0.345197	0.414523	0.352983	0.36511	0.391846	0.346785	0.439655	0.360091	0.569543	0.396226	0.389527	0.399514	0.430396	0.368036	0.433135	0.38921	0.440067	0.364505	0.420354	0.461142	0.331802	0.28	0.318381	0.472542		Bull 8	0.05	0.15	0.25	0.35	0.45	0.55	0.65	0.75	0.85	0.95	-0.0486969
0.405548	0.465653	0.304803	0.365596	0.405548	0.337942	0.440678	0.45488	0.455852	0.527989	0.346641	0.297968	0.378582	0.120879	0.465569	0.154204	0.47605	0.400841	0.408807	0.228419	0.384395	0.428789	0.346451	0.51	0.321159	0.508021			0	1	14	68	40	5	0	0	0	0	128
0.391984	0.456028	0.348854	0.336248	0.391984	0.312461	0.475269	0.298851	0.274354	0.47468	0.650379	0.435143	0.49	0.481675	0.477207	0.193953	0.442298	0.396894	0.398986	0.207853	0.565561	0.434384	0.405914	0.22	0.142484	0.60166			0	0.0078125	0.109375	0.53125	0.3125	0.0390625	0	0	0	0	1.33788
0.36031	0.352621	0.472858	0.393987	0.36031	0.472161	0.446915	0.416237	0.411054	0.432955	0.518182	0.207299	0.54854	0.320261	0.380682	0.317414	0.397661	0.36418	0.467953	0.432295	0.409254	0.4699	0.456099	0.16	0.174338	0.457584
0.412762	0.4482	0.321597	0.364562	0.412762	0.373379	0.44716	0.366162	0.511307	0.315682	0.380008	0.387057	0.605536	0.265808	0.388826	0.300775	0.213646	0.417071	0.356616	0.352326	0.485595	0.432684	0.461735	0.17	0.216361	0.773663
0.393916	0.42419	0.41449	0.412861	0.393916	0.381176	0.489744	0.447761	0.510699	0.575342	0.483748	0.442857	0.501264	0.443299	0.233111	0.301422	0.349409	0.299404	0.510187	0.396444	0.467414	0.436447	0.433125	0.16	0.342531	0.487805		Bull 9	0.05	0.15	0.25	0.35	0.45	0.55	0.65	0.75	0.85	0.95	0.390664
0.231844	0.204608	0.323356	0.284218	0.231844	0.350874	0.373391	0.415929	0.509317	0.43281	0.408567	0.402229	0.576145	0.455668	0.342105	0.242063	0.152492	0.380065	0.322267	0.359473	0.396407	0.538815	0.41367	0.25	0.279591	0.556206			0	3	29	106	111	89	22	4	1	1	366
0.31586	0.324954	0.359271	0.599171	0.31586	0.413404	0.474255	0.471496	0.377734	0.534083	0.548643	0.555556	0.603604	0.372204	0.268041	0.403876	0.436925	0.292213	0.441715	0.309324	0.502669	0.513266	0.400871	0.3	0.203252	0.64369			0	0.00819672	0.079235	0.289617	0.303279	0.243169	0.0601093	0.010929	0.00273224	0.00273224	0.713767
0.381602	0.352156	0.327937	0.358626	0.381602	0.732669	0.381634	0.431088	0.398287	0.442438	0.655902	0.355738	0.576177	0.384615	0.408124	0.309009	0.323791	0.391676	0.282018	0.265428	0.412989	0.571868	0.327588	0.32	0.244991	0.628882
0.413306	0.417052	0.239889	0.348866	0.413306	0.296733	0.417676	0.473011	0.437576	0.0968971	0.384016	0.437018	0.558282	0.214286	0.376068	0.225956	0.348822	0.407863	0.403967	0.325383	0.474973	0.420858	0.287872	0.28	0.305058	0.644444
0.378973	0.375938	0.407619	0.37425	0.378973	0.258439	0.481739	0.586792	0.379538	0.505854	0.495146	0.404456	0.45	0.543396	0.450833	0.302937	0.328544	0.391542	0.435074	0.296282	0.312968	0.317734	0.458353	0.34	0.222621	0.399297		Bull 10	0.05	0.15	0.25	0.35	0.45	0.55	0.65	0.75	0.85	0.95	0.944406
0.368466	0.400406	0.240367	0.389151	0.368466	0.370084	0.541538	0.421416	0.373626	0.494293	0.347436	0.470395	0.6606	0.144444	0.390288	0.305701	0.408686	0.297063	0.372387	0.331665	0.431513	0.343033	0.327618	0.25	0.189873	0.455157			0	12	154	326	123	39	11	1	1	0	667
0.406458	0.362598	0.358238	0.335823	0.406458	0.243513	0.516698	0.490782	0.587598	0.558442	0.347144	0.320513	0.401674	0.47486	0.404659	0.350129	0.267265	0.639178	0.373354	0.337028	0.371968	0.395474	0.358172	0.4	0.328962	0.716049			0	0.017991	0.230885	0.488756	0.184408	0.0584708	0.0164918	0.00149925	0.00149925	0	1.81438
0.390229	0.345242	0.416344	0.397787	0.390229	0.509589	0.413695	0.341772	0.368109	0.459786	0.460262	0.398635	0.517654	0.616788	0.32948	0.43314	0.413264	0.400968	0.280271	0.361515	0.622562	0.34588	0.389837	0.39	0.285121	0.28382
0.312366	0.323621	0.408613	0.279982	0.312366	0.246131	0.15873	0.429809	0.398936	0.555339	0.287257	0.39219	0.567237	0.340909	0.597895	0.349526	0.384692	0.537011	0.299353	0.32471	0.389005	0.38961	0.356584	0.26	0.673961	0.567291
0.38499	0.231748	0.450691	0.420563	0.38499	0.218825	0.5	0.388305	0.290934	0.312397	0.464789	0.385343	0.370453	0.466011	0.350453	0.373839	0.357854	0.240201	0.44943	0.345364	0.418408	0.244598	0.439478	0.33	0.324176	0.693333		Bull 11	0.05	0.15	0.25	0.35	0.45	0.55	0.65	0.75	0.85	0.95	0.178573
0.310659	0.376259	0.385677	0.342817	0.310659	0.31596	0.322917	0.628319	0.630595	0.413211	0.575843	0.53564	0.587379	0.638365	0.410615	0.301078	0.479474	0.294189	0.391096	0.338672	0.47738	0.394652	0.342942	0.28	0.272	0.51634			0	6	22	65	34	2	0	1	0	0	130
0.331381	0.457903	0.418739	0.433804	0.331381	0.48263	0.483032	0.524554	0.453333	0.403493	0.562267	0.491786	0.565134	0.37234	0.49	0.335074	0.471867	0.480435	0.168499	0.346187	0.500655	0.352585	0.394795	0.32	0.265217	0.591934			0	0.0461538	0.169231	0.5	0.261538	0.0153846	0	0.00769231	0	0	3.2929
0.403689	0.294054	0.381083	0.305312	0.403689	0.363958	0.479616	0.429308	0.356674	0.382045	0.563729	0.333333	0.450163	0.648294	0.34891	0.379444	0.5	0.397866	0.428081	0.281124	0.57114	0.369448	0.31523	0.37	0.430155	0.525
0.375682	0.311609	0.572834	0.417749	0.375682	0.476799	0.375483	0.379817	0.443381	0.381688	0.491322	0.376511	0.419743	0.476603	0.359551	0.348582	0.347433	0.245543	0.345178	0.424587	0.401651	0.339604	0.279819	0.31	0.347163	0.655827
0.404505	0.314115	0.518843	0.349153	0.404505	0.353133	0.409913	0.437139	0.515152	0.397059	0.348061	0.458551	0.388679	0.46211	0.376283	0.208253	0.282011	0.376065	0.391326	0.226388	0.330472	0.317081	0.56441	0.27	0.430678	0.541237		Bull 12	0.05	0.15	0.25	0.35	0.45	0.55	0.65	0.75	0.85	0.95	-0.335663
0.376832	0.380855	0.312419	0.379896	0.376832	0.444152	0.419329	0.519203	0.382643	0.417618	0.489301	0.454023	0.444444	0.352532	0.479377	0.186647	0.343882	0.354167	0.347786	0.360938	0.566352	0.309428	0.370082	0.31	0.272011	0.681319			3	8	28	93	129	35	8	0	0	0	304
0.249691	0.428623	0.373124	0.2688	0.249691	0.242359	0.453333	0.574928	0.324827	0.402884	0.378134	0.394767	0.32337	0.576471	0.394275	0.374194	0.422653	0.426648	0.348982	0.3361	0.469289	0.380767	0.51871	0.29	0.202548	0.354023			0.00986842	0.0263158	0.0921053	0.305921	0.424342	0.115132	0.0263158	0	0	0	1.06176
0.356016	0.328191	0.354171	0.287151	0.356016	0.436926	0.412888	0.342326	0.345246	0.448136	0.334375	0.374603	0.381295	0.502478	0.231707	0.469338	0.438846	0.356471	0.358127	0.437481	0.585685	0.429829	0.459232	0.21	0.270073	0.523715
0.339815	0.412027	0.395252	0.357697	0.339815	0.361316	0.430547	0.403361	0.517647	0.192691	0.867403	0.425068	0.485623	0.410909	0.308869	0.384924	0.240145	0.309304	0.400838	0.271695	0.484569	0.437291	0.394356	0.38	0.352018	0.362454
0.428291	0.400255	0.375419	0.387742	0.428291	0.330924	0.377744	0.402936	0.359848	0.481481	0.51782	0.540262	0.51662	0.35383	0.446914	0.43215	0.430994	0.402331	0.357756	0.258741	0.679628	0.469676	0.448804	0.31	0.203782	0.586817		Bull 13	0.05	0.15	0.25	0.35	0.45	0.55	0.65	0.75	0.85	0.95	0.241768
0.261062	0.439365	0.393648	0.199396	0.261062	0.384288	0.357911	0.25584	0.498046	0.190112	0.436157	0.364198	0.574341	0.486219	0.526682	0.244488	0.175296	0.367661	0.408191	0.308162	0.327485	0.422007	0.415385	0.35	0.34814	0.588419			0	5	10	47	69	22	6	0	1	0	160
0.321791	0.321468	0.341485	0.35454	0.321791	0.453694	0.339471	0.483945	0.346821	0.297509	0.530435	0.530568	0.548246	0.386707	0.386647	0.239514	0.335701	0.329544	0.449393	0.321783	0.416987	0.391957	0.330554	0.33	0.285714	0.48368			0	0.03125	0.0625	0.29375	0.43125	0.1375	0.0375	0	0.00625	0	1.84936
0.321796	0.387436	0.400164	0.314286	0.321796	0.405992	0.305583	0.456044	0.436923	0.431231	0.646053	0.368852	0.557732	0.433921	0.380826	0.295556	0.477561	0.347863	0.44043	0.316387	0.392762	0.51489	0.349505	0.28	0.389851	0.603943
0.381268	0.461929	0.248264	0.407089	0.381268	0.245984	0.330759	0.32497	0.450654	0.368159	0.5007	0.457227	0.375114	0.562963	0.479669	0.489141	0.43177	0.376017	0.330456	0.351286	0.644474	0.490407	0.567308	0.31	0.26565	0.405157
0.356164	0.404181	0.310749	0.411765	0.356164	0.379045	0.350109	0.542088	0.433579	0.508306	0.555652	0.454981	0.546341	0.255495	0.527027	0.427128	0.341463	0.394519	0.344354	0.333878	0.516375	0.410543	0.509558	0.32	0.210245	0.555382		Bull 14	0.05	0.15	0.25	0.35	0.45	0.55	0.65	0.75	0.85	0.95	0.616713
0.371497	0.415803	0.377409	0.387719	0.371497	0.338658	0.416422	0.659843	0.401685	0.460364	0.453617	0.344648	0.608426	0.369427	0.447818	0.374719	0.410165	0.346801	0.438529	0.46011	0.364189	0.498303	0.41002	0.31	0.267218	0.529936			0	0	21	69	75	33	4	1	1	0	204
0.352438	0.389212	0.399574	0.335478	0.352438	0.380069	0.349624	0.467861	0.494624	0.478715	0.517782	0.406336	0.444191	0.578947	0.345912	0.294906	0.565409	0.278614	0.379193	0.299767	0.374315	0.446935	0.411715	0.31	0.204451	0.465147			0	0	0.102941	0.338235	0.367647	0.161765	0.0196078	0.00490196	0.00490196	0	1.62794
0.327935	0.389058	0.437818	0.296602	0.327935	0.363365	0.434959	0.345133	0.35082	0.5	0.463415	0.531559	0.504333	0.444709	0.607422	0.275436	0.257366	0.557604	0.455122	0.433243	0.389562	0.36584	0.424803	0.34	0.296552	0.472422
0.43252	0.336715	0.298957	0.400716	0.43252	0.381636	0.311594	0.580645	0.544304	0.375	0.56297	0.34382	0.532508	0.273381	0.365019	0.452051	0.0979827	0.378788	0.358432	0.343882	0.533913	0.439636	0.367282	0.35	0.274481	0.398058
0.502218	0.32501	0.392981	0.387961	0.502218	0.377022	0.324083	0.482051	0.524809	0.437811	0.440476	0.41617	0.552342	0.523906	0.347275	0.324848	0.606154	0.452496	0.531744	0.36341	0.356443	0.47354	0.318313	0.3	0.42839	0.600509		Bull 15	0.05	0.15	0.25	0.35	0.45	0.55	0.65	0.75	0.85	0.95	-0.450178
0.259067	0.432708	0.248719	0.417765	0.259067	0.305296	0.690476	0.493258	0.404229	0.265472	0.340807	0.571304	0.66212	0.272182	0.447947	0.408309	0.417668	0.324744	0.379865	0.474317	0.524571	0.525596	0.34884	0.35	0.310646	0.371134			1	3	7	46	70	40	5	0	0	0	172
0.364319	0.360497	0.497304	0.336876	0.364319	0.425384	0.304348	0.446383	0.209302	0.342342	0.637813	0.461538	0.525	0.389105	0.359762	0.418605	0.43286	0.379151	0.410359	0.413699	0.416863	0.404535	0.39833	0.38	0.40367	0.364103			0.00581395	0.0174419	0.0406977	0.267442	0.406977	0.232558	0.0290698	0	0	0	0.864846
0.431579	0.3485	0.428496	0.337578	0.431579	0.378624	0.310638	0.455521	0.554839	0.491389	0.552448	0.394113	0.438095	0.490835	0.398438	0.440771	0.377767	0.464489	0.442867	0.362097	0.398527	0.427022	0.489698	0.42	0.375615	0.232772
0.330077	0.229073	0.435299	0.37606	0.330077	0.410796	0.447242	0.402062	0.549143	0.501259	0.516901	0.468384	0.463687	0.565934	0.220779	0.256055	0.383838	0.351469	0.433837	0.39784	0.355041	0.4663	0.354242	0.39	0.223675	0.505634
0.342017	0.296676	0.381321	0.39305	0.342017	0.25167	0.533645	0.517959	0.356499	0.301012	0.473251	0.290526	0.46875	0.324835	0.35414	0.268716	0.402439	0.49642	0.352826	0.401031	0.417448	0.397738	0.337575	0.4	0.36648	0.632107		Bull 16	0.05	0.15	0.25	0.35	0.45	0.55	0.65	0.75	0.85	0.95	0.56683
0.371563	0.355715	0.426545	0.299689	0.371563	0.311818	0.630597	0.438284	0.705882	0.49511	0.408416	0.429688	0.462783	0.349515	0.30198	0.253561	0.444934	0.474843	0.399047	0.386449	0.244966	0.570442	0.327961	0.23	0.278983	0.44479			0	2	2	27	69	65	14	1	1	1	182
0.325444	0.303321	0.411867	0.362319	0.325444	0.284026	0.392078	0.319672	0.440514	0.44198	0.503876	0.513587	0.416031	0.137405	0.479603	0.426839	0.35572	0.392619	0.376184	0.305438	0.388808	0.487713	0.322044	0.46	0.327818	0.285507			0	0.010989	0.010989	0.148352	0.379121	0.357143	0.0769231	0.00549451	0.00549451	0.00549451	4.59883
0.385345	0.327591	0.366637	0.405464	0.385345	0.405216	0.447661	0.475594	0.293388	0.424635	0.494611	0.390476	0.332	0.476684	0.181612	0.536561	0.409744	0.329056	0.408992	0.416051	0.36411	0.514803	0.261747	0.32	0.44898	0.567385
0.396083	0.390297	0.358968	0.36447	0.396083	0.293851	0.244361	0.540183	0.333333	0.465657	0.369526	0.376253	0.506261	0.340402	0.380124	0.060511	0.401862	0.391952	0.305246	0.39209	0.433445	0.420106	0.395265	0.33	0.351802	0.359779
0.291536	0.364987	0.302461	0.356565	0.291536	0.21038	0.49827	0.266616	0.377828	0.36891	0.536145	0.347791	0.44493	0.279115	0.49309	0.41963	0.21435	0.429294	0.382591	0.425227	0.441986	0.401256	0.331024	0.51	0.28127	0.497085		Bull 17	0.05	0.15	0.25	0.35	0.45	0.55	0.65	0.75	0.85	0.95	0.292219
0.367196	0.450274	0.360745	0.362074	0.367196	0.412164	0.347443	0.422857	0.407407	0.42492	0.576867	0.410405	0.470845	0.353485	0.384885	0.483246	0.514859	0.304464	0.428718	0.392446	0.453584	0.477366	0.319902	0.3	0.275209	0.401307			0	1	23	192	250	93	19	1	0	0	579
0.300792	0.404813	0.346796	0.381685	0.300792	0.350975	0.465517	0.501104	0.498975	0.487685	0.44	0.35814	0.498834	0.312945	0.411409	0.345397	0.363248	0.387481	0.42374	0.3594	0.444757	0.527564	0.314841	0.26	0.266609	0.417266			0	0.00172712	0.0397237	0.331606	0.431779	0.160622	0.0328152	0.00172712	0	0	0.252836
0.412475	0.498715	0.592999	0.282028	0.412475	0.337762	0.0915493	0.555181	0.511628	0.370703	0.429293	0.324853	0.275964	0.566976	0.354293	0.321348	0.247772	0.339186	0.414366	0.326275	0.531325	0.418278	0.392357	0.38	0.213018	0.596433
0.274157	0.398613	0.254513	0.350529	0.274157	0.307887	0.509747	0.500565	0.484375	0.538031	0.611581	0.430894	0.382215	0.53	0.433071	0.605154	0.464057	0.33053	0.364204	0.398515	0.509978	0.42821	0.417321	0.34	0.266036	0.429306
0.235115	0.299786	0.421367	0.307156	0.235115	0.369234	0.384434	0.499586	0.483902	0.305111	0.482036	0.432217	0.492823	0.56077	0.417582	0.389044	0.171508	0.370566	0.332107	0.465816	0.401737	0.558975	0.313323	0.39	0.224967	0.645474		Bull 18	0.05	0.15	0.25	0.35	0.45	0.55	0.65	0.75	0.85	0.95	-0.190913
0.468165	0.476844	0.392056	0.315554	0.468165	0.371595	0.59596	0.382496	0.474301	0.34736	0.439873	0.44583	0.432292	0.459723	0.389439	0.451466	0.717557	0.351866	0.370202	0.322124	0.499577	0.502509	0.443196	0.21	0.48125	0.380952			0	0	9	33	51	38	7	0	0	0	138
0.31768	0.330684	0.296097	0.352146	0.31768	0.189445	0.396494	0.528226	0.409045	0.361616	0.492775	0.493333	0.561328	0.468311	0.344575	0.360603	0.470375	0.322213	0.432043	0.503546	0.370002	0.50884	0.375184	0.29	0.233914	0.491608			0	0	0.0652174	0.23913	0.369565	0.275362	0.0507246	0	0	0	-0.443133
0.348684	0.341322	0.449438	0.360578	0.348684	0.259031	0.420219	0.140426	0.401099	0.424762	0.568486	0.58811	0.404655	0.215007	0.394988	0.356044	0.468403	0.294687	0.277288	0.32549	0.402205	0.529915	0.301978	0.3	0.244048	0.479954
0.344689	0.480878	0.411326	0.35668	0.344689	0.338321	0.376171	0.60221	0.373068	0.50266	0.422503	0.305556	0.431884	0.486249	0.483245	0.33197	0.438771	0.26961	0.553954	0.323467	0.496833	0.493526	0.462789	0.28	0.253454	0.396306
0.304087	0.401909	0.324324	0.451071	0.304087	0.403571	0.431616	0.482505	0.538136	0.437736	0.557003	0.336898	0.398649	0.395804	0.421687	0.342553	0.497041	0.463773	0.383846	0.343623	0.376353	0.513695	0.310684	0.37	0.303571	0.412607		Bull 19	0.05	0.15	0.25	0.35	0.45	0.55	0.65	0.75	0.85	0.95	0.137354
0.335274	0.333714	0.279286	0.318473	0.335274	0.338195	0.496094	0.408513	0.536476	0.428832	0.43554	0.70892	0.348635	0.460432	0.386577	0.257538	0.441373	0.42209	0.416957	0.337926	0.468185	0.493145	0.48342	0.32	0.320713	0.395897			0	10	41	65	69	25	5	2	0	0	217
0.346041	0.448501	0.357974	0.314458	0.346041	0.400677	0.430707	0.315942	0.363958	0.296117	0.492228	0.488024	0.390071	0.509181	0.331529	0.307292	0.28458	0.32126	0.45557	0.32935	0.388709	0.471214	0.428731	0.27	0.336532	0.364271			0	0.0460829	0.18894	0.299539	0.317972	0.115207	0.0230415	0.00921659	0	0	0.258877
0.350847	0.541667	0.459016	0.293161	0.350847	0.335494	0.330462	0.464718	0.583888	0.330435	0.501345	0.496694	0.484848	0.364465	0.421953	0.430049	0.561323	0.40587	0.410357	0.297684	0.437349	0.595391	0.247857	0.31	0.319899	0.643496
0.242894	0.462756	0.334724	0.342232	0.242894	0.280454	0.424039	0.398969	0.383906	0.336996	0.423403	0.604882	0.409091	0.279946	0.36089	0.255867	0.469474	0.394631	0.386852	0.305344	0.394199	0.420368	0.396453	0.25	0.267023	0.545533
0.174603	0.45	0.296358	0.405958	0.174603	0.280159	0.531034	0.338926	0.520362	0.370429	0.193959	0.531524	0.348083	0.216339	0.502994	0.426179	0.422719	0.457185	0.39614	0.292517	0.417485	0.212104	0.319321	0.39	0.292528	0.37069		Bull 20	0.05	0.15	0.25	0.35	0.45	0.55	0.65	0.75	0.85	0.95	-0.201095
0.363949	0.535899	0.425664	0.344785	0.363949	0.301966	0.457143	0.511468	0.313313	0.580541	0.352135	0.372449	0.335736	0.594852	0.501075	0.329903	0.388731	0.393883	0.347241	0.369006	0.389656	0.463294	0.467872	0.3	0.189294	0.494186			0	1	6	41	34	7	1	0	0	0	90
0.421965	0.445976	0.531145	0.354192	0.421965	0.355556	0.438536	0.562998	0.386243	0.491597	1	0.395722	0.280387	0.270315	0.26862	0.447913	0.384157	0.409174	0.400124	0.320126	0.324344	0.399276	0.375116	0.29	0.327008	0.540503			0	0.0111111	0.0666667	0.455556	0.377778	0.0777778	0.0111111	0	0	0	0.464679
0.3	0.465749	0.516729	0.385422	0.3	0.346235	0.240642	0.371336	0.339181	0.400786	0.352941	0.640275	0.337063	0.393258	0.438531	0.261374	0.372244	0.319968	0.363933	0.421137	0.41442	0.429551	0.246725	0.26	0.23741	0.231676
0.456217	0.455588	0.434211	0.261201	0.456217	0.426378	0.248216	0.642424	0.357143	0.624573	0.602459	0.388363	0.298462	0.317495	0.485286	0.386169	0.289216	0.321215	0.366808	0.355608	0.416601	0.48021	0.27755	0.31	0.272474	0.31732
0.406109	0.303353	0.393523	0.271663	0.406109	0.131191	0.29375	0.462565	0.556761	0.363296	0.571429	0.491639	0.513034	0.232258	0.351474	0.220588	0.374459	0.319613	0.250901	0.334378	0.436429	0.466705	0.461818	0.2	0.245051	0.435945		Bull 21	0.05	0.15	0.25	0.35	0.45	0.55	0.65	0.75	0.85	0.95	0.309042
0.347722	0.356547	0.328612	0.375904	0.347722	0.401803	0.33853	0.453532	0.485364	0.408432	0.536542	0.671233	0.486602	0.218623	0.364627	0.218978	0.446402	0.385373	0.410178	0.352492	0.391553	0.45884	0.280475	0.34	0.240972	0.377728			16	23	74	115	77	22	10	4	1	1	343
0.436275	0.504335	0.457165	0.429178	0.436275	0.399138	0.424742	0.437878	0.500379	0.32578	0.496124	0.470842	0.286517	0.33945	0.213855	0.290176	0.257959	0.351145	0.301389	0.477629	0.422403	0.484016	0.330383	0.3	0.285031	0.413732			0.0466472	0.0670554	0.215743	0.335277	0.22449	0.0641399	0.0291545	0.0116618	0.00291545	0.00291545	1.74613
0.442771	0.367756	0.439232	0.386703	0.442771	0.458728	0.292356	0.323432	0.410976	0.435171	0.531915	0.441176	0.553009	0.379518	0.454545	0.290769	0.382195	0.339692	0.354839	0.405361	0.439081	0.421947	0.335034	0.24	0.242652	0.400943
0.289678	0.351129	0.355283	0.397474	0.289678	0.433953	0.311628	0.605079	0.289541	0.466767	0.421622	0.617378	0.450673	0.252137	0.514062	0.497208	0.439175	0.410583	0.429241	0.47707	0.35882	0.460033	0.395667	0.29	0.290157	0.351097
0.23402	0.386245	0.304187	0.336177	0.23402	0.130051	0.381085	0.406704	0.421089	0.386308	0.372727	0.575377	0.570346	0.314433	0.358366	0.679276	0.352798	0.438029	0.400694	0.425705	0.468691	0.424548	0.400188	0.14	0.328926	0.382228		Bull 22	0.05	0.15	0.25	0.35	0.45	0.55	0.65	0.75	0.85	0.95	-0.148676
0.325243	0.343672	0.227781	0.404689	0.325243	0.175542	0.460383	0.448276	0.270677	0.474227	0.732143	0.48843	0.550633	0.373464	0.394203	0.440041	0.424419	0.33375	0.325946	0.416419	0.328467	0.357103	0.412858	0.24	0.325037	0.380062			3	13	29	90	113	24	5	2	0	0	279
0.469251	0.436987	0.355556	0.296235	0.469251	0.334868	0.568571	0.858156	0.340528	0.417211	0.582555	0.327751	0.481948	0.277457	0.305443	0.431657	0.483509	0.348121	0.36514	0.43531	0.484694	0.49176	0.363353	0.34	0.277183	0.36836			0.0107527	0.046595	0.103943	0.322581	0.405018	0.0860215	0.0179211	0.00716846	0	0	0.96298
0.308851	0.39027	0.378887	0.349049	0.308851	0.163082	0.453278	0.374625	0.290698	0.44012	0.56278	0.475768	0.481818	0.411215	0.428195	0.358358	0.585737	0.514756	0.402201	0.424295	0.571429	0.468676	0.415291	0.33	0.322006	0.514846
0.347531	0.341034	0.427203	0.342765	0.347531	0.417378	0.495605	0.245487	0.424285	0.369492	0.373372	0.594595	0.543956	0.43956	0.411577	0.0981229	0.49466	0.387676	0.389581	0.326875	0.508988	0.486721	0.357434	0.25	0.353792	0.52572
0.310999	0.38864	0.473623	0.421019	0.310999	0.433832	0.457341	0.477995	0.560976	0.37246	0.401447	0.393017	0.483068	0.777247	0.475155	0.511285	0.392819	0.259906	0.391621	0.360042	0.400681	0.459928	0.371807	0.3	0.262649	0.251894		Bull 23	0.05	0.15	0.25	0.35	0.45	0.55	0.65	0.75	0.85	0.95	0.267937
0.357301	0.30208	0.28427	0.341601	0.357301	0.286306	0.456588	0.254682	0.386581	0.376447	0.455276	0.489069	0.528278	0.109635	0.49375	0.455246	0.415316	0.346388	0.41725	0.348886	0.419118	0.445446	0.356616	0.29	0.272109	0.552139			0	1	44	188	154	21	3	0	0	0	411
0.363083	0.367636	0.418919	0.296573	0.363083	0.323467	0.42684	0.177717	0.430508	0.310811	0.452579	0.334378	0.476978	0.275735	0.439303	0.306655	0.417274	0.339653	0.490741	0.335306	0.295158	0.384211	0.294802	0.31	0.25425	0.424581			0	0.00243309	0.107056	0.457421	0.374696	0.0510949	0.00729927	0	0	0	0.272669
0.262758	0.422222	0.327635	0.441838	0.262758	0.237179	0.544118	0.372414	0.556989	0.359865	0.521935	0.374026	0.303644	0.376396	0.469164	0.484761	0.655017	0.479884	0.418418	0.421137	0.341297	0.616691	0.406914	0.32	0.282518	0.471442
0.287162	0.393332	0.330744	0.302546	0.287162	0.393513	0.470094	0.559921	0.367089	0.214605	0.473318	0.42811	0.483196	0.328947		0.314108	0.332918	0.406691	0.165505	0.355608	0.3223	0.503468	0.22852	0.23	0.39769	0.568273
0.346228	0.406365	0.426341	0.304452	0.346228	0.370381	0.298213	0.339496	0.429769	0.500645	0.392938	0.469565	0.523952	0.407038		0.300192	0.37849	0.346341	0.268571	0.334378	0.512295	0.495009	0.343939	0.26	0.237389	0.445806		Bull 24	0.05	0.15	0.25	0.35	0.45	0.55	0.65	0.75	0.85	0.95	-0.995774
0.192857	0.431586	0.4	0.345056	0.192857	0.356794	0.356098	0.50155	0.465291	0.389549	0.608519	0.454361	0.545338	0.232082		0.23783	0.474869	0.394495	0.406167	0.352492	0.643958	0.355054	0.31303	0.27	0.287066	0.460619			1	5	10	53	53	6	0	0	0	0	128
0.345009	0.394595	0.383665	0.321689	0.345009	0.381975	0.483035	0.359457	0.395973	0.410587	0.511149	0.245658	0.605072	0.35908		0.379852	0.407339	0.432735	0.2	0.477629	0.391667	0.461759	0.407846	0.27	0.310859	0.486906			0.0078125	0.0390625	0.078125	0.414062	0.414062	0.046875	0	0	0	0	2.11865
0.403659	0.277594	0.359829	0.347302	0.403659	0.358296	0.388106	0.39848	0.462054	0.505543	0.554167	0.390397	0.395559	0.291667		0.353202	0.424707	0.388406	0.430734	0.405361	0.467681	0.478794	0.304028	0.37	0.216271	0.291667
0.386585	0.450763	0.344623	0.366908	0.386585	0.371867	0.252577	0.374384	0.391335	0.527675	0.510511	0.287066	0.440318	0.238535		0.145931	0.40575	0.475058	0.348021	0.47707	0.298283	0.498257	0.466336	0.35	0.386388	0.245661
0.28164	0.601432	0.309186	0.35463	0.28164	0.378038	0.310714	0.25066	0.460246	0.461043	0.461957	0.444588	0.444444	0.426087		0.380998	0.385769	0.552542	0.430956	0.425705	0.57085	0.579659	0.50454	0.26	0.25	0.43202		Bull 25	0.05	0.15	0.25	0.35	0.45	0.55	0.65	0.75	0.85	0.95	0.452167
0.264403	0.464901	0.367788	0.347316	0.264403	0.198122	0.570492	0.405868	0.351679	0.483681	0.668539	0.471271	0.442815	0.378706		0.335166	0.439828	0.305682	0.311592	0.416419	0.7	0.455112	0.479317	0.37	0.268065	0.364907			0	3	49	164	106	21	1	2	0	0	346
0.357143	0.35	0.132812	0.36838	0.357143	0.397543	0.696498	0.429078	0.473318	0.415385	0.472914	0.365145	0.483051	0.374083		0.279809	0.349293	0.54012	0.3086	0.43531	0.527051	0.443052	0.396214	0.29	0.22007	0.433234			0	0.00867052	0.141618	0.473988	0.306358	0.0606936	0.00289017	0.00578035	0	0	1.81156
0.462656	0.403484	0.426117	0.356677	0.462656	0.278226	0.682528	0.346809	0.335786	0.398148	0.530435	0.614072	0.300623	0.271784		0.335607	0.402937	0.325868	0.380024	0.424295	0.341126	0.510318	0.375925	0.26	0.323585	0.471967
0.27027	0.314394	0.386246	0.36082	0.27027	0.374336	0.443406	0.426018	0.493852	0.538194	0.478362	0.418528	0.238318	0.305606		0.394355	0.380952	0.45473	0.202783	0.326875	0.498996	0.503169	0.337878	0.27	0.252163	0.453459
0.29959	0.476744	0.442831	0.361305	0.29959	0.228642	0.349802	0.309353	0.346766	0.375839	0.541358	0.346457	0.610169	0.467643		0.359039	0.560219	0.263158	0.559752	0.360042	0.404437	0.462165	0.430022	0.29	0.302762	0.272395		Bull 26	0.05	0.15	0.25	0.35	0.45	0.55	0.65	0.75	0.85	0.95	0.00775835
0.326371	0.406385	0.307235	0.341079	0.326371	0.325937	0.468816	0.488575	0.634731	0.527881	0.62243	0.520161	0.335766	0.181818		0.393701	0.19982	0.346021	0.317696	0.348886	0.318012	0.492742	0.405775	0.3	0.386851	0.442812			2	3	39	116	126	45	7	0	0	0	338
0.341667	0.439732	0.306893	0.398243	0.341667	0.331377	0.459478	0.317355	0.33282	0.499709	0.446729	0.509529	0.234375	0.339825		0.373152	0.499824	0.400668	0.463117	0.335306	0.481982	0.516702	0.37209	0.28	0.407439	0.242321			0.00591716	0.00887574	0.115385	0.343195	0.372781	0.133136	0.0207101	0	0	0	0.709109
0.302005	0.310811	0.370495	0.366875	0.302005	0.35683	0.31746	0.448813	0.538998	0.374753	0.422572	0.489362	0.595361	0.47619		0.284761	0.327243	0.311268	0.354991	0.411173	0.443325	0.414339	0.431213	0.26	0.181614	0.52193
0.258266	0.46396	0.40275	0.34365	0.258266	0.407299	0.352557	0.426372	0.265152	0.388831	0.422222	0.283029	0.385882	0.235075		0.50165	0.398498	0.345275	0.434478	0.226468	0.313933	0.51019	0.39496	0.26	0.303577	0.368498
0.295111	0.347485	0.316176	0.331186	0.295111	0.376192	0.363048	0.422099	0.225585	0.411554	0.351271	0.578374	0.33151	0.212329		0.388567	0.389381	0.392405	0.278261	0.327168	0.477598	0.472241	0.300944	0.26	0.317395	0.498012		Bull 27	0.05	0.15	0.25	0.35	0.45	0.55	0.65	0.75	0.85	0.95	-0.0578685
0.339031	0.347844	0.299031	0.41154	0.339031	0.357726	0.425598	0.404628	0.580488	0.415335	0.409436	0.340385	0.417643	0.202822		0.243844	0.447154	0.42002	0.429003	0.464137	0.281269	0.480702	0.377248	0.29	0.24877	0.513353			0	0	4	80	241	81	7	0	0	0	413
0.212679	0.478862	0.391248	0.339165	0.212679	0.220137	0.415171	0.337262	0.384236	0.58545	0.446809	0.45679	0.544503	0.399836		0.231992	0.223404	0.304158	0.0549683	0.36627	0.314815	0.508175	0.296057	0.27	0.250866	0.589744			0	0	0.00968523	0.193705	0.583535	0.196126	0.0169492	0	0	0	0.800745
0.28866	0.247029	0.37934	0.204868	0.28866	0.43016	0.353618	0.381739	0.360825	0.533133	0.383139	0.415871	0.49763	0.484333		0.435083	0.418159	0.527302	0.364865	0.376951	0.451317	0.476811	0.346658	0.3	0.303749	0.492308
0.457467	0.314026	0.447091	0.10236	0.457467	0.420513	0.351604	0.414549	0.375	0.356725	0.416	0.517801	0.446691	0.413043		0.557706	0.473684	0.348121	0.380738	0.313433	0.378855	0.532244	0.23291	0.32	0.260376	0.481043
0.389049	0.342279	0.351668	0.365895	0.389049	0.413564	0.297674	0.343434	0.492564	0.446991	0.518375	0.314967	0.220532	0.267327		0.431135	0.42026	0.410633	0.255069	0.364865	0.535456	0.519523	0.390935	0.22	0.350797	0.255687		Bull 28	0.05	0.15	0.25	0.35	0.45	0.55	0.65	0.75	0.85	0.95	0.303573
0.343023	0.386157	0.414935	0.468271	0.343023	0.426156	0.365854	0.438445	0.539545	0.583721	0.530287	0.432676	0.339041	0.25		0.427319	0.420168	0.378479	0.257664	0.344427	0.441343	0.379595	0.308754	0.31	0.337345	0.338843			0	0	18	76	41	5	0	0	0	0	140
0.460177	0.503953	0.268528	0.597574	0.460177	0.37146	0.45675	0.228972	0.337187	0.538618	0.105263	0.664368	0.39397	0.335135		0.368629	0.340562	0.242814	0.385817	0.524186	0.340405	0.489263	0.281694	0.48	0.319499	0.383436			0	0	0.128571	0.542857	0.292857	0.0357143	0	0	0	0	0.19511
0.223011	0.379781	0.335648	0.561576	0.223011	0.40073	0.137217	0.199755	0.34598	0.4	0.405405	0.435185	0.348901	0.293629		0.522582	0.53078	0.416	0.156863	0.468627	0.37076	0.457808	0.293127	0.4	0.342675	0.3733
0.275542	0.344002	0.39292	0.544099	0.275542	0.441799	0.53267	0.540441	0.342644	0.515571	0.612191	0.271689	0.478202	0.417143		0.36594	0.557182	0.35891	0.422251	0.326744	0.464156	0.561211	0.229726	0.46	0.373935	0.0762943
0.3536	0.429448	0.388165	0.359649	0.3536	0.404996	0.378313	0.358674	0.414062	0.309172	0.41911	0.540541	0.456357	0.269333		0.372483	0.481442	0.270189	0.491194	0.394521	0.482558	0.539355	0.334646	0.33	0.200332	0.272459		Bull 29	0.05	0.15	0.25	0.35	0.45	0.55	0.65	0.75	0.85	0.95	0.557818
0.326895	0.424586	0.390817	0.394641	0.326895	0.400297	0.484783	0.427655	0.425719	0.329032	0.449438	0.439252	0.394737	0.390725		0.296816	0.436459	0.368196	0.30735	0.207018	0.360324	0.337117	0.305991	0.37	0.373762	0.580145			56	103	317	155	34	11	3	3	2	0	684
0.300567	0.326087	0.359643	0.556044	0.300567	0.417057	0.465798	0.551205	0.383948	0.410891	0.505017	0.4	0.425912	0.260148		0.258113	0.434272	0.270181	0.488016	0.425229	0.514412	0.51927	0.417762	0.21	0.27122	0.452355			0.0818713	0.150585	0.46345	0.226608	0.0497076	0.0160819	0.00438596	0.00438596	0.00292398	0	3.24715
0.266082	0.551212	0.393204	0.414286	0.266082	0.309121	0.569046	0.670525	0.332449	0.49522	0.515413	0.359788	0.474974	0.36698		0.268865	0.235412	0.429455	0.511111	0.387624	0.40458	0.395974	0.367852	0.3	0.203199	0.495677
0.261556	0.450806	0.469431	0.411765	0.261556	0.334345	0.477416	0.460952	0.485179	0.42029	0.458515	0.496746	0.367188	0.247126		0.273958	0.479657	0.203894	0.337176	0.369919	0.465779	0.617606	0.297837	0.22	0.292634	0.214504
0.337644	0.410115	0.426222	0.441538	0.337644	0.410016	0.431818	0.404382	0.243126	0.440077	0.430457	0.600365	0.459877	0.400745		0.444795	0.345703	0.524005	0.432668	0.443652	0.356575	0.49286	0.441555	0.27	0.243438	0.47412		Bull 30	0.05	0.15	0.25	0.35	0.45	0.55	0.65	0.75	0.85	0.95	0.609882
0.30057	0.329154	0.27983	0.183735	0.30057	0.4	0.304348	0.28109	0.345088	0.31471	0.317842	0.330688	0.531936	0.459176		0.253918	0.459641	0.489781	0.3273	0.354064	0.313573	0.527261	0.365956	0.27	0.405405	0.299858			2	24	193	345	172	66	12	1	2	0	817
0.236446	0.421751	0.377898	0.458034	0.236446	0.399432	0.510363	0.347295	0.378453	0.455914	0.461933	0.434483	0.273034	0.389513		0.527078	0.419444	0.341383	0.520158	0.335	0.442901	0.527499	0.348701	0.21	0.229308	0.314738			0.00244798	0.0293758	0.23623	0.422277	0.210526	0.0807834	0.0146879	0.00122399	0.00244798	0	1.33146
0.389908	0.41901	0.317623	0.550308	0.389908	0.366749	0.4809	0.160833	0.470694	0.398393	0.273092	0.464835	0.478571	0.510246		0.433962	0.55534	0.368664	0.436508	0.27478	0.351351	0.481192	0.423013	0.22	0.216216	0.371985
0.330261	0.190083	0.432107	0.262255	0.330261	0.353753	0.501681	0.418568	0.460111	0.465042	0.573684	0.445015	0.407166	0.293317		0.349593	0.471572	0.406606	0.472305	0.333708	0.442318	0.522718	0.406877	0.23	0.29317	0.292553
0.3875	0.418919	0.341031	0.406926	0.3875	0.254172	0.333333	0.388099	0.479532	0.378962	0.540826	0.553812	0.43102	0.329588		0.393004	0.312281	0.395893	0.461458	0.338323	0.56092	0.551866	0.43434	0.3	0.327273	0.431333		Bull 31	0.05	0.15	0.25	0.35	0.45	0.55	0.65	0.75	0.85	0.95	0.480127
0.343811	0.401267	0.371518	0.368421	0.343811	0.395292	0.403573	0.492399	0.290323	0.512411	0.638191	0.462609	0.507377	0.473824		0.508475	0.434862	0.279356	0.365325	0.332016	0.445734	0.43642	0.326503	0.23	0.510625	0.384214			4	33	117	132	82	37	17	4	0	0	426
0.297468	0.577778		0.434047	0.297468	0.331492	0.163366	0.404649	0.467554	0.359903	0.571922	0.373585	0.347244	0.247697		0.688034	0.50495	0.436797		0.254464	0.421222	0.524457	0.296328	0.31	0.309398	0.250498			0.00938967	0.0774648	0.274648	0.309859	0.192488	0.0868545	0.0399061	0.00938967	0	0	0.0678476
0.345738	0.461691		0.706827	0.345738	0.342237	0.448612	0.336066	0.377971	0.539612	0.463519	0.368785	0.342762	0.264922		0.383562	0.491453	0.367188		0.297334	0.412816	0.45717	0.408578	0.25	0.254034	0.302178
0.225869	0.51086		0.544863	0.225869		0.499158	0.402913	0.522388	0.493348	0.407216	0.305128	0.366748	0.399725		0.401338	0.542026	0.523865		0.312892	0.25905	0.667464	0.369144	0.25	0.276657	0.355037
0.268412	0.434664		0.60462	0.268412		0.458058	0.464248	0.426621	0.419226	0.505376	0.408644	0.38383	0.345314		0.253731	0.521771	0.428481		0.515358	0.247104	0.470901	0.325871	0.27	0.327496	0.324219			100% of the bulls had a normal skewness for distribution while 45% of the bulls were normal for kurtosis
0.258621	0.253333		0.71134	0.258621		0.376152	0.397628	0.306785	0.513264	0.627696	0.504638	0.513739	0.360154		0.300578	0.511836	0.274834		0.578423	0.340734	0.36853	0.350888	0.29	0.347643	0.4644
0.246269	0.354069		0.447268	0.246269		0.396011	0.368852	0.379228	0.424263	0.508957	0.50495	0.291163	0.450584		0.410989	0.386385	0.475123		0.425932	0.371658	0.47005	0.383949	0.26	0.306674	0.651456
0.345609	0.421805		0.404494	0.345609		0.525107	0.376081	0.485783	0.393407	0.493506	0.373541	0.386986	0.436242		0.509074	0.288557	0.568171		0.20354	0.380038	0.487285	0.362562	0.23	0.263672	0.394089
0.273305	0.48223		0.551402	0.273305		0.481188	0.379195	0.241473	0.555241	0.470856	0.395954	0.36612	0.357388		0.35	0.583401	0.498534		0.37547	0.434461	0.462561	0.316507	0.25	0.220308	0.398496
0.307914	0.4412		0.39375	0.307914		0.371817	0.589542	0.41674	0.448319	0.502818	0.436709	0.512243	0.481061		0.330841	0.351852	0.401207		0.399491	0.498013	0.433671	0.359062	0.28	0.269474	0.419173
0.257179	0.447715		0.40498	0.257179		0.448234	0.18542	0.418033	0.471269	0.399689	0.457195	0.529183	0.454806		0.470291	0.471477	0.632136		0.52119	0.323077	0.461706	0.371577	0.24	0.249101	0.421603
0.339827	0.453276		0.450798	0.339827		0.125919	0.470402	0.430962	0.42735	0.588682	0.364964		0.393285		0.570621	0.377224	0.402203		0.497498	0.313573	0.393169	0.327219	0.24	0.252228	0.364813
0.333789	0.455674		0.418203	0.333789		0.489183	0.469663	0.295872	0.518946	0.465593	0.420583		0.68797		0.287247	0.449462	0.492104		0.349587	0.442901	0.423121	0.415705	0.33	0.361963	0.555286
0.302211	0.46022		0.259259	0.302211		0.387742	0.406114	0.464142	0.235741	0.526589	0.42446		0.455538		0.460366	0.342282	0.417292		0.152401	0.351351	0.383709		0.26	0.340426	0.374879
0.27797	0.346597		0.612167	0.27797		0.189409	0.438953	0.305164	0.455224	0.510965	0.577056		0.558956		0.253041	0.466946	0.328671		0.357571	0.442318	0.376206		0.26	0.319767	0.380469
0.375427	0.588803		0.417647	0.375427		0.369403	0.381096	0.284595	0.487572	0.443902	0.587588		0.328891		0.359551	0.190476	0.410866		0.343	0.56092	0.481552		0.31	0.452229	0.450237
0.348592	0.5		0.590231	0.348592		0.596714	0.353211	0.496994	0.272727	0.373662	0.43311		0.406239		0.546592	0.306667	0.404935		0.343814	0.445734	0.355819		0.31	0.303333	0.293584
0.415716	0.407692		0.571205	0.415716		0.470777	0.527697	0.331216	0.550481	0.337682	0.509474		0.436565		0.456311	0.347894	0.471216		0.407357	0.421222	0.537092		0.25	0.332353	0.33239
0.282167	0.589583		0.41309	0.282167		0.431953	0.454316	0.443047	0.48382	0.505893	0.338308		0.342044		0.419355	0.45815	0.568614		0.465788	0.412816	0.423612		0.31	0.252604	0.377004
0.311419	0.472318		0.607692	0.311419		0.322476	0.375	0.379137	0.466321	0.402614	0.311911		0.514179		0.431507	0.463415	0.232594		0.545	0.25905	0.44637		0.26	0.365427	0.397903
0.38502	0.474527		0.481481	0.38502		0.257732	0.451045	0.468354	0.341615	0.555878	0.615623		0.435511		0.402985	0.182156	0.52712		0.457239	0.247104	0.379589		0.33	0.401961	0.301649
0.293706	0.373929		0.509434	0.293706		0.543186	0.306947	0.548319	0.492362	0.463905	0.430979		0.229462		0.324056	0.456274	0.402542		0.418509	0.340734	0.408861		0.21	0.301047	0.29734
0.427358	0.433954		0.346154	0.427358		0.474125	0.219858	0.538818	0.374118	0.534521	0.399822		0.498615		0.437343	0.0895522	0.41554		0.478503	0.371658	0.414007		0.28	0.244444	0.532692
0.217617	0.471925		0.462121	0.217617		0.374366	0.366035	0.455172	0.508803	0.5	0.535304		0.229917		0.464607	0.185185	0.294994		0.377271	0.380038	0.441889		0.28	0.413462	0.458462
0.416309	0.452156		0.452703	0.416309		0.362715	0.395051	0.324257	0.641215	0.573413	0.442831		0.391376		0.242308	0.796053	0.470204		0.454478	0.434461	0.393288		0.18	0.328571	0.265252
0.289575	0.7		0.508224	0.289575		0.343284	0.446527	0.529101	0.500907	0.52901	0.497914		0.420152		0.303932	0.187279	0.461003		0.331073	0.498013	0.390216		0.25	0.257732	0.250389
0.327332	0.343902		0.515748	0.327332		0.477415	0.493039	0.329341	0.408511	0.350282	0.597826		0.456897		0.280347	0.313877	0.390254		0.342555	0.323077	0.485941		0.25	0.491228	0.420265
0.288462	0.46198		0.460396	0.288462		0.312697	0.525105	0.415385	0.316467	0.530443	0.604801		0.24497		0.510204	0.449622	0.369081		0.42033	0.521978	0.380354		0.41	0.294118	0.400485
0.248276	0.405729		0.430435	0.248276		0.37873	0.429174	0.453668	0.520728	0.467128	0.348887		0.463035		0.441574	0.565457	0.257282		0.354557	0.198599	0.448164		0.29	0.20155	0.307978
0.366426	0.390482		0.48	0.366426		0.445667	0.235741	0.380282	0.527939	0.464706	0.480603		0.456255		0.336088	0.322785	0.306043		0.31653	0.66581	0.388168		0.24	0.180672	0.446429
0.328255	0.338255		0.478516	0.328255		0.451835	0.449324	0.663292	0.410541	0.450653	0.349913		0.465817		0.362759	0.541779	0.427496		0.374359	0.535714	0.381992		0.29	0.4	0.5
0.469605	0.309548		0.22973	0.469605		0.269767	0.308861	0.312349	0.510142	0.473177	0.38663		0.465278		0.608204	0.307246	0.444471		0.332524	0.412075	0.504437		0.36	0.187192	0.401381
0.289969	0.380952		0.583565	0.289969		0.453322	0.357254	0.401719	0.434303	0.437129	0.387112		0.413927		0.660448	0.35009	0.433255		0.365209	0.330079	0.430819		0.27	0.209091	0.320562
0.292793	0.392254		0.275556	0.292793		0.504419		0.321622	0.545723	0.533602	0.423658		0.340468		0.391213	0.363636	0.386724		0.265438	0.593668	0.503024		0.18	0.408304	0.429961
0.358744	0.153543		0.530303	0.358744		0.308007		0.399267	0.495507	0.512443	0.441252		0.438903		0.245552	0.237197	0.414467		0.38683	0.491726	0.532618		0.18	0.325581	0.482811
0.35924	0.343829		0.461538	0.35924		0.460545		0.48659	0.509927	0.496219	0.339765		0.421642		0.542741	0.178484	0.301876		0.459906	0.415277	0.425141		0.23	0.236842	0.352675
0.210084	0.344633		0.405556	0.210084		0.359202		0.268852	0.489893	0.529762	0.442266		0.244306		0.410886	0.215385	0.432156		0.370154	0.504584	0.375439		0.25	0.267218	0.39619
0.261307	0.326939		0.436975	0.261307		0.555319		0.428339	0.500935	0.49769	0.492455		0.66599		0.356307	0.427746	0.364078		0.431624	0.319635	0.488306		0.25	0.346021	0.362179
0.208981	0.467192		0.460568	0.208981		0.542763		0.490674	0.408824	0.552855	0.42227		0.191099		0.246246	0.464286	0.305017		0.434256	0.334526	0.46379		0.2	0.397022	0.405292
0.392938	0.341637		0.226463	0.392938		0.456556		0.421931	0.606658	0.542587	0.447342		0.413043		0.287234	0.246503	0.492591		0.510158	0.266629	0.529112		0.26	0.277778	0.331606
0.320823	0.406426		0.822695	0.320823		0.426295		0.433099	0.520925	0.59447	0.335315		0.498507		0.198811	0.394268	0.474901		0.420988	0.412756	0.408776		0.13	0.439286	0.431069
0.321311	0.311153		0.374422	0.321311		0.432398		0.221719	0.557292	0.602549	0.397436		0.297945		0.209901	0.394718	0.444993		0.318021	0.430568	0.389364		0.21	0.311005	0.4644
0.399457	0.376229		0.540541	0.399457		0.308257		0.32567	0.495283	0.325976	0.409954		0.168605		0.332564	0.316547	0.360228		0.268239	0.392523	0.390706		0.32	0.367273	0.28791
0.303597	0.383938		0.51	0.303597		0.413223		0.380165	0.524664	0.620438	0.34715		0.241497		0.365946	0.266038	0.430987		0.485932	0.320381	0.441881		0.24	0.402266	0.32
0.342491	0.352087		0.523636	0.342491		0.407407		0.426975	0.7	0.388073	0.338771		0.575646		0.330049	0.312661	0.405258		0.303371	0.404692	0.465778		0.28	0.847222	0.196458
0.262918	0.627608		0.403509	0.262918		0.452514		0.485437		0.53125	0.511111		0.388514		0.680905	0.487432	0.406586		0.506011	0.378076	0.562022		0.21	0.1	0.296585
0.371901	0.522		0.359322	0.371901		0.334906		0.433875		0.56365	0.447226		0.371928		0.206422	0.368506	0.287438		0.464821	0.402226	0.420749		0.2	0.420814	0.388809
0.357564	0.338201		0.582367	0.357564		0.328734		0.335664		0.486405	0.286495		0.107103		0.432927	0.426459	0.407598		0.363363	0.548877	0.500783		0.22	0.246862	0.705128
0.329496	0.331252		0.294643	0.329496		0.389646		0.404195		0.508212	0.463816		0.410104		0.588723	0.429171	0.31344		0.278172	0.526248	0.415468		0.25	0.484444	0.376238
0.340674	0.297694		0.583648	0.340674		0.421102		0.427193		0.432609	0.458281		0.496047		0.226469	0.366534	0.354154		0.446027	0.50058	0.496167		0.32	0.229358	0.301887
0.326923	0.459989		0.412935	0.326923		0.448427		0.41039		0.557062	0.487549		0.488525		0.111402	0.244898	0.414479		0.349271	0.361024	0.541899		0.26	0.179739	0.214429
0.157424	0.449967		0.593947	0.157424		0.410136		0.453061		0.507264	0.481818		0.454294		0.146154	0.428727	0.448554		0.333718	0.504019	0.484905		0.4	0.358779	0.320352
0.206935	0.533469		0.517241	0.206935		0.262118		0.296729		0.376829	0.376588		0.134228		0.37106	0.382767	0.460389		0.362089	0.4764	0.432473		0.23	0.179612	0.373585
0.261658	0.208889		0.230435	0.261658		0.386165		0.341054		0.355311	0.348725		0.34901		0.264033	0.45614	0.412196		0.42015	0.442694	0.621912		0.16	0.353276	0.415094
0.280255	0.453628		0.405858	0.280255		0.260726		0.306306		0.478229	0.411507		0.336601		0.196774	0.324934	0.276682		0.419038	0.511494	0.47768		0.2	0.290837	0.366274
0.238979	0.433715		0.515625	0.238979		0.415194		0.531348			0.653076		0.473439		0.553746	0.337825	0.515966		0.346021	0.399563	0.461046		0.24	0.134375	0.290955
0.456053	0.453207		0.463415	0.456053		0.442697		0.394422			0.414223		0.319035		0.386836	0.270142	0.39996		0.495968	0.576789	0.418319		0.24	0.32598	0.551622
0.410915	0.482064		0.552	0.410915		0.228956		0.530851			0.334604		0.2453		0.233716	0.462079	0.414675		0.409036	0.486515	0.474115		0.23	0.252049	0.464088
0.39916	0.564953		0.572539	0.39916		0.315453		0.527682			0.456934		0.469208		0.152718	0.329975	0.392951		0.393057	0.446381	0.492261		0.33	0.379433	0.38125
0.423369	0.362895		0.603654	0.423369		0.354762		0.498239			0.237624		0.32037		0.491184	0.480851	0.365267		0.477503	0.413298	0.432569		0.22	0.20438	0.398641
0.278986	0.298701		0.443155	0.278986		0.453237		0.413249			0.567154		0.504673		0.424908	0.48324	0.414612		0.336788	0.37442	0.413548		0.25	0.283784	0.377358
0.331126	0.501669		0.392486	0.331126		0.470418		0.300283			0.4		0.482192		0.513768	0.311364	0.425246		0.488783	0.480923	0.424334		0.18	0.342612	0.449183
0.324926	0.352941		0.693431	0.324926		0.289902		0.411628			0.446591		0.363354		0.393325	0.342535	0.376779		0.41246	0.426713	0.542571		0.1	0.246809	0.368112
0.28109	0.379977		0.467505	0.28109		0.567686		0.470284			0.498177		0.464671		0.28972	0.198276	0.390157		0.318921	0.372335	0.482914		0.15	0.42268	0.491105
0.455556	0.329049		0.415771	0.455556		0.282435		0.497182			0.464544		0.430365		0.292373	0.448732	0.420889		0.375927	0.514851	0.461791		0.37	0.220264	0.364729
0.301746	0.360784		0.616858	0.301746		0.406091		0.603306			0.320161		0.577277		0.341339	0.361921	0.445606		0.338352	0.361892	0.489048		0.24	0.286957	0.457688
0.204698	0.364276		0.328804	0.204698		0.377487		0.444444			0.350329		0.359932		0.203098	0.446847	0.383027		0.275959	0.462144	0.476783		0.18	0.329114	0.467719
0.249661	0.44902		0.560107	0.249661		0.461948		0.267857			0.339934		0.329899		0.503234	0.449205	0.393899		0.476667	0.403481	0.436682		0.27	0.239437	0.262586
0.319018	0.340486		0.423077	0.319018		0.41185		0.387209			0.351598		0.209978		0.319672	0.414676	0.321968		0.409938	0.391646	0.362716		0.24	0.75	0.448718
0.25158	0.340157		0.463147	0.25158		0.335333		0.361878			0.572961		0.318418		0.227594	0.391431	0.385992		0.48996	0.422563	0.419272		0.25	0.320132	0.234795
0.213997	0.379946		0.333333	0.213997		0.45246		0.322263			0.261224		0.307209		0.208589	0.432452	0.495646		0.329193	0.46357	0.427831		0.19	0.293814	0.388972
0.354369	0.411202		0.541237	0.354369		0.416548		0.429487			0.508547		0.490673		0.3	0.193424	0.308414		0.515152	0.416953	0.53472		0.22	0.313364	0.244463
0.406619	0.383503		0.572833	0.406619		0.424139		0.357751			0.464947		0.104641		0.344163	0.292608	0.416134		0.361702	0.494287	0.535233		0.39	0.232558	0.348887
0.364366	0.363112		0.374502	0.364366		0.31686		0.42834			0.478972		0.311927		0.435484	0.270023	0.45322		0.464555	0.46048	0.447578		0.31	0.366337	0.384898
0.31893	0.432361		0.35468	0.31893		0.407027		0.363636			0.472546		0.445304		0.279861	0.435252	0.433063		0.438492	0.495378	0.434867		0.41	0.858537	0.613298
0.605812	0.6		0.467554	0.195238		0.475836		0.509868			0.414538		0.397795		0.416459	0.448617	0.327828		0.429936	0.513153	0.442		0.17	0.4	0.374436
0.526611	0.322489		0.393939	0.279202		0.340811		0.515702			0.33642		0.303249		0.127907	0.33391	0.355794		0.362345	0.571738	0.417235		0.4	0.307229	0.200846
0.577424	0.357871		0.221968	0.278207		0.509325					0.313827		0.459552		0.0845272	0.51097	0.485795		0.424008	0.509136	0.381292		0.27	0.484848	0.445116
0.355777	0.372407		0.392405	0.393298		0.552239					0.548847		0.526958		0.305541	0.3706	0.284118		0.348697	0.361916	0.40582		0.32	0.477941	0.335878
0.487589	0.414217		0.42963	0.387048		0.241497					0.467009		0.367043		0.3076	0.394707	0.381661		0.386087	0.34472	0.43534		0.31	0.553191	0.373819
0.195238	0.348372		0.422111	0.238839		0.422236					0.518934		0.245129		0.272321	0.495704	0.345321		0.445783	0.3305	0.559183		0.35	0.387097	0.540052
0.279202	0.336198		0.547085	0.324022		0.401796					0.426667		0.409944		0.350785	0.460687	0.438245		0.418182	0.391503	0.408461		0.24	0.409091	0.276975
0.278207			0.552561	0.293399		0.381092					0.330132		0.386986		0.0987124	0.386771	0.423089		0.523256	0.338207	0.426956		0.19	0.38806	0.404317
0.393298			0.275651	0.335938		0.498516					0.451418		0.426923		0.385551	0.369155	0.336332		0.608696	0.509136	0.538982		0.24	0.246269	0.434624
0.387048			0.528302	0.432584		0.549404					0.486915		0.456989		0.362524	0.33245	0.371703		0.300971	0.361916	0.425614		0.13	0.385366	0.23179
0.238839			0.512858	0.464029		0.408434					0.509554		0.557927		0.320725	0.257059	0.333808		0.555746	0.34472	0.379595		0.19	0.283019	0.240489
0.324022			0.338542	0.336111		0.428378					0.371218		0.400754		0.227723	0.391842	0.347318		0.491484	0.3305	0.489263		0.24	0.546875	0.298637
0.293399			0.463549	0.244367		0.529839					0.43761		0.446694		0.335953	0.447389	0.300999		0.382903	0.391503	0.457808		0.29	0.323077	0.245077
0.335938			0.445872	0.28		0.328979					0.459459		0.254989		0.331858	0.405076	0.469141		0.378627	0.338207	0.561211		0.15	0.472081	0.363409
0.432584			0.496585	0.353474		0.46729					0.538334		0.564467		0.450319	0.417647	0.459857		0.411236	0.509136	0.539355		0.22	0.398964	0.460356
0.464029			0.542751	0.404682		0.514166					0.443182				0.388393	0.0647709	0.582797		0.363636	0.361916	0.337117		0.27	0.268657	0.244058
0.336111			0.424915	0.36528		0.486945					0.48899				0.420646	0.32716	0.288102		0.215842	0.34472	0.51927		0.2	0.303704	0.29
0.244367			0.43326	0.375335		0.267091					0.439061				0.286753	0.303438	0.342127		0.435377	0.3305	0.395974		0.3	0.294118	0.291647
0.28			0.372664	0.27572		0.364646					0.515737				0.358663	0.459753	0.413194		0.372828	0.391503	0.617606		0.22	0.331169	0.225464
0.353474			0.573684	0.340102		0.484848					0.515695				0.587039	0.375474	0.28058		0.331507	0.338207	0.49286		0.19	0.50641	0.475933
0.404682			0.626391	0.300347		0.482759					0.406897				0.374644	0.404151	0.270825		0.335135	0.385465	0.527261		0.25	0.299435	0.517161
0.36528			0.564585	0.386059		0.0454545					0.570062				0.262195	0.268102	0.32976		0.228453	0.357167	0.527499		0.21	0.257143	0.414174
0.375335			0.258294	0.300676		0.439371					0.480583				0.467591	0.206827	0.430233		0.385491	0.444412	0.481192		0.26	0.240741	0.123598
0.27572			0.563994	0.401028		0.46744					0.548209				0.294451	0.382906	0.340858		0.240084	0.418021	0.522718		0.3	0.234973	0.3489
0.340102			0.569536	0.346979		0.513465					0.460444				0.433562	0.412227	0.428239		0.279279	0.412947	0.551866		0.18	0.12766	0.376949
0.300347			0.507177	0.340037		0.404742					0.331117				0.158874	0.401216	0.459117		0.32628	0.295526	0.43642		0.23	0.533679	0.276071
0.386059			0.712871	0.321543		0.433347					0.536585				0.396197	0.440257	0.472831		0.321083	0.476297	0.524457		0.34	0.359155	0.353506
0.300676			0.612628	0.322718		0.453793					0.557989				0.521372	0.321678	0.284118		0.364216	0.251708	0.45717		0.16	0.593496	0.10652
0.401028			0.583911	0.366822		0.366172					0.533854				0.320053	0.633708	0.381661		0.393841	0.352187	0.667464		0.27	0.522581	0.204498
0.346979			0.270096	0.242188		0.348304					0.347518				0.469715	0.383853	0.345321		0.357895	0.277304	0.470901		0.24	0.16895	0.30623
0.340037			0.491103	0.171429		0.491034					0.421384				0.34926	0.429293	0.438245		0.354442	0.486692	0.36853		0.23	0.36	0.0301864
0.321543			0.446957	0.249158		0.45641					0.460562				0.480315	0.29662	0.423089		0.402878	0.332574	0.47005		0.27	0.632653	0.0531617
0.322718			0.737838	0.450311		0.47123					0.69574				0.486626	0.470787	0.336332		0.297739	0.264354	0.487285		0.1	0.377163	0.262143
0.366822			0.473997	0.301115		0.421191					0.39875				0.478705	0.450704	0.371703		0.231368	0.40227	0.462561		0.24	0.246512	0.227292
0.242188			0.554557	0.336898		0.399378					0.428082				0.491892	0.358056	0.333808		0.395515	0.437183	0.433671		0.28	0.404959	0.0990991
0.171429			0.571429	0.249147		0.481468					0.499417				0.190255	0.354312	0.347318		0.309233	0.447895	0.461706		0.18	0.340102	0.252838
0.249158			0.463102	0.467647		0.510438					0.443836				0.174349	0.460043	0.300999		0.325301	0.403614	0.393169		0.28	0.185185	0.302615
0.450311			0.436652	0.486		0.592					0.466475				0.187661	0.348983	0.469141		0.210717	0.364456	0.379346		0.28	0.158537	0.262248
0.301115			0.400524	0.376569		0.274689					0.441441				0.301939	0.584572	0.459857		0.410465	0.485855	0.473954		0.29	0.424812	0.368873
0.336898			0.393768	0.300766		0.380068					0.520157				0.464115	0.309859	0.582797		0.407407	0.234338	0.48041		0.19	0.45	0.333675
0.249147			0.619537	0.476274		0.314796					0.462264				0.32107	0.568216	0.288102		0.346202	0.301931	0.396655		0.22	0.30597	0.293179
0.467647			0.649007	0.249284		0.431818					0.299754				0.256133	0.441935	0.342127		0.434494	0.451741	0.469396		0.32	0.55303	0.48494
0.486			0.341463	0.144578		0.418071					0.50925				0.443047	0.473262	0.413194		0.210224	0.3426	0.46012		0.33	0.447059	0.32125
0.376569			0.554441	0.298343		0.381747					0.342999				0.407518	0.275204	0.28058		0.3635	0.589607	0.392003		0.25	0.48227	0.304828
0.300766			0.521472	0.280405		0.170279					0.527105				0.357052	0.453704	0.270825		0.430939	0.295203	0.404224		0.27	0.418033	0.266968
0.476274			0.538567	0.339678		0.617769					0.427203				0.474029	0.396679	0.32976		0.297357	0.441686	0.435231		0.29	0.257642	0.316872
0.249284			0.588235	0.375		0.478632					0.469472				0.558505	0.484525	0.430233		0.44591	0.309172	0.509033		0.31	0.288889	0.25227
0.144578			0.393855	0.273148		0.52057					0.468068				0.269336	0.477106	0.340858		0.352113	0.289125	0.475364		0.36	0.198381	0.196571
0.298343			0.546595	0.267347		0.259162					0.512593				0.448759	0.380985	0.428239		0.270992	0.489286	0.433708		0.23	0.402597	0.290461
0.280405			0.45502	0.39433		0.31058					0.393939				0.452229	0.539592	0.459117		0.227223	0.366883	0.494453		0.23	0.297143	0.304804
0.339678			0.519737	0.360577		0.27479					0.423226				0.57551	0.303681	0.472831		0.261465	0.456862	0.294661		0.23	0.366279	0.279565
0.375			0.421801	0.484375		0.507042					0.402878				0.308492	0.522894	0.284118		0.398969	0.346816	0.461782		0.3	0.398844	0.294483
0.273148			0.578027	0.285714		0.375367					0.440278				0.295932	0.325581	0.381661		0.417278	0.442647	0.481155		0.49	0.408602	0.379757
0.267347			0.694017	0.293333		0.477799					0.43918				0.706771	0.416667	0.345321		0.319271	0.489089	0.484547		0.26	0.618182	0.287001
0.39433			0.525773	0.233766		0.422889					0.481371				0.297552	0.478318	0.438245		0.320727	0.417453	0.379346		0.27	0.372549	0.174556
0.360577			0.453646	0.208		0.1571					0.487609				0.36	0.386335	0.423089		0.424167	0.403382	0.473954		0.32	0.453608	0.23796
0.484375			0.413043	0.247887		0.545455					0.3675				0.302452	0.481725	0.336332		0.493606	0.0646688	0.48041		0.32	0.35186	0.290174
0.285714			0.448113	0.298921		0.272152					0.632463				0.311494	0.445665	0.371703		0.279819	0.352005	0.396655		0.36	0.342592	0.332055
0.293333			0.585464	0.320084		0.365998					0.512545				0.456461	0.634465	0.333808		0.36912	0.302203	0.469396		0.23	0.325586	0.326373
0.233766			0.285464	0.227723		0.275411					0.459259				0.281153	0.163235	0.347318		0.390686	0.277877	0.46012		0.22	0.44633	0.304543
0.208			0.467811	0.374194		0.467299					0.552632				0.342258	0.473118	0.300999		0.260107	0.285219	0.392003		0.25	0.432449	0.298502
0.247887			0.474619	0.31893		0.463514					0.497159				0.354502	0.551878	0.469141		0.374613	0.0765793	0.404224		0.18	0.417459	0.255563
0.298921			0.47541	0.345703		0.353583					0.490677				0.292842	0.283708	0.459857		0.384863	0.257812	0.435231		0.21	0.338826	0.20861
0.320084			0.490405	0.282272		0.556047					0.39834				0.233259	0.235421	0.582797		0.463779	0.361835	0.509033		0.36	0.229438	0.207672
0.227723			0.551797	0.281139		0.283056					0.305727				0.454424	0.552795	0.288102		0.34323	0.521396	0.475364		0.21	0.322527	0.271308
0.374194			0.246988	0.318253		0.534169					0.38843				0.254237	0.568336	0.342127		0.389242	0.634841	0.433708		0.31	0.306738	0.17997
0.31893			0.558719	0.265162		0.460697					0.532667				0.229039	0.300098	0.413194		0.301359	0.523236	0.494453		0.27	0.290643	0.189201
0.345703			0.354251	0.23839		0.646532					0.497097				0.120638	0.465031	0.28058		0.466099	0.400407	0.294661		0.29	0.288193	0.239565
0.282272			0.472091	0.315789		0.343179					0.439973				0.205212	0.374368	0.270825		0.44028	0.25	0.461782		0.19	0.273739	0.337749
0.281139			0.426068	0.306087		0.477064					0.420751				0.202	0.328502	0.32976		0.278571	0.224975	0.481155		0.18	0.219146	0.223186
0.318253			0.410655	0.246088		0.446483					0.362718				0.385714	0.37196	0.430233		0.391221	0.43195	0.484547		0.27	0.432933	0.28485
0.265162			0.434996	0.14094		0.424409					0.431922				0.342308	0.113043	0.340858		0.382988	0.356343	0.474085		0.39	0.326905	0.277656
0.23839			0.515541	0.317123		0.607542					0.459562				0.203791	0.393885	0.428239		0.415915	0.291067	0.532267		0.16	0.401961	0.300582
0.315789			0.583333	0.318465		0.52004					0.391727				0.35034	0.531034	0.459117		0.368512	0.401507	0.548387		0.26	0.399281	0.263961
0.306087			0.4847	0.411392		0.429034					0.385661				0.60514	0.639628	0.472831		0.22041	0.418539	0.42796		0.29	0.412735	0.237392
0.246088			0.541448	0.355068		0.14876					0.396396				0.353234	0.468085	0.262978		0.262338	0.282572	0.574222		0.36	0.285935	0.300457
0.14094			0.545556	0.416038		0.321511					0.313966				0.318548	0.44381	0.286339		0.464861	0.345505	0.422783		0.29	0.308955	0.416569
0.317123			0.492891	0.409273		0.320968					0.470588				0.181102		0.307423		0.295836	0.299071	0.481671		0.21	0.310983	0.385178
0.318465			0.632812	0.201266		0.342065					0.584687				0.0477178		0.454063		0.422627	0.365737	0.339407		0.16	0.345585	0.223267
0.411392			0.536558	0.394896		0.453988					0.61194				0.371713		0.338978		0.427646	0.31635	0.41555		0.27	0.382989	0.228591
0.355068			0.459948	0.303977		0.266484					0.399807				0.402556		0.395187		0.414667	0.382535	0.471163		0.41	0.188312	0.412944
0.416038			0.413702	0.391626		0.273632					0.509208				0.473132		0.398558		0.566702	0.279035	0.585065		0.23	0.312241	0.559461
0.409273			0.502222	0.293718		0.40793					0.525876				0.328272		0.341157		0.322625	0.415348	0.495708		0.25	0.233458	0.305589
0.201266			0.490909	0.374648		0.0674847					0.269151				0.366402		0.322596		0.477448	0.329016	0.468945		0.23	0.50364	0.362534
0.394896			0.365517	0.39123		0.349794					0.338592				0.41195		0.391164		0.505387	0.327576	0.450861		0.19	0.346715	0.268446
0.303977			0.518934	0.292063		0.375					0.386839				0.39181		0.205806		0.338827	0.272456	0.48543		0.15	0.223404	0.249454
0.391626			0.516393	0.403657		0.450339					0.611231				0.360614		0.404579		0.371226	0.3844	0.523829		0.3	0.678832	0.14168
0.293718			0.477866	0.429227		0.289855					0.531056				0.433347		0.475803		0.506579	0.53217	0.544282		0.29	0.454545	0.214917
0.374648			0.337349	0.445675		0.386623					0.501779				0		0.363368		0.474012	0.429706	0.439454		0.28	0.5	0.366197
0.39123			0.50541	0.250276		0.373195					0.45245				0		0.347739		0.449791	0.247388	0.460062		0.28	0.411348	0.285535
0.292063			0.33815	0.317383		0.54878					0.388073				0		0.286088		0.226804	0.338577	0.460722		0.3	0.569767	0.257299
0.403657			0.616402	0.288773		0.424651					0.632242				0		0.250854		0.39577	0.268463	0.446678		0.19	0.619048	0.14838
0.429227			0.551825	0.395216		0.393574					0.633575				0.5		0.320811		0.37789	0.417178	0.462385		0.23	0.473301	0.571195
0.445675			0.439072	0.369393		0.40118					0.606686				0.666667		0.457958		0.758942	0.477117	0.407491		0.29	0.367742	0.32998
0.250276			0.506303	0.4375		0.284785					0.502409				0.5		0.453002		0.229363	0.419317	0.333333		0.31	0.421853	0.187952
0.317383			0.496124	0.3867		0.319745					0.425743				0.333333		0.309823		0.599644	0.306065	0.327268		0.25	0.552564	0.284783
0.288773			0.401009	0.222749		0.414239					0.412533				1		0.432322		0.362946	0.37234	0.408503		0.39	0.383197	0.1875
0.395216			0.450163	0.269406		0.446931					0.331081				0		0.326531		0.309755	0.387833	0.395276		0.32	0.279245	0.187931
0.369393			0.471473	0.343681		0.373961					0.461859				0		0.330008		0.392691	0.241758	0.378049		0.24	0.400901	0.274549
0.4375			0.476569	0.255656		0.232484					0.372898				0.666667		0.449912		0.149123	0.419335	0.417537		0.27	0.17552	0.245852
0.3867			0.547983	0.432763		0.339978					0.436872				0		0.348322		0.435842	0.396415	0.449273		0.31	0.512785	0.322242
0.45768			0.531375	0.272321		0.415515					0.342593				0		0.264623		0.36912	0.290133	0.450053		0.28	0.356457	0.553247
0.491722			0.430131	0.235714							0.388253				0		0.472257		0.390686	0.284073	0.44029		0.31	0.302804	0.235019
0.412731			0.568807	0.306914							0.378999				0.636364		0.376551		0.260107	0.187889	0.458144		0.26	0.338931	0.194139
0.450644			0.326203	0.306818							0.47066				0		0.405703		0.374613	0.419233	0.399804		0.27	0.222374	0.214656
0.501333			0.516901	0.496							0.440523				0		0.360771		0.384863	0.194073	0.428134		0.25	0.274282	0.257993
0.431579			0.3875	0.337143							0.293461				0.5		0.303541		0.463779	0.503472	0.482128		0.29	0.385442	0.289778
0.45768			0.513158	0.282276							0.362205				0.454545		0.341408		0.34323	0.39111	0.390263		0.36	0.359188	0.225632
0.328592			0.597656	0.260223							0.531835				0.121212		0.353801		0.389242	0.428151	0.465207		0.27	0.341304	0.201399
0.340659			0.506667	0.283333							0.504075				0.451827		0.408822		0.301359	0.262037	0.529342		0.31	0.324742	0.201401
0.388393			0.685714	0.269006							0.403893				0.25641		0.305826		0.466099	0.397504	0.375988		0.37	0.301072	0.177289
0.28769			0.373563	0.283647							0.382766				0.428161		0.380144		0.44028	0.5	0.418598		0.31	0.281736	0.268398
0.318695			0.549451	0.330579							0.416143				0.214286		0.250134		0.278571	0.317908	0.368797		0.31	0.339598	0.242553
0.2752			0.41533	0.240987							0.361377				0.472727		0.345702		0.391221	0.309073	0.518178		0.48	0.230948	0.116976
0.299401			0.313235	0.203655							0.361454				0.75		0.459946		0.382988	0.411114	0.397408		0.28	0.20122	0.345061
0.326951			0.585366	0.302103							0.437337				0.444444		0.390018		0.415915	0.465672	0.424293		0.27	0.275083	0.356069
0.396825			0.493808	0.472818							0.396999				0.809524		0.32797		0.368512	0.297441	0.434387		0.34	0.30547	0.256059
0.346247			0.357895	0.462805							0.46068				0.756098		0.349951		0.22041	0.340928	0.446714		0.35	0.265496	0.203482
0.38961			0.37931	0.351739							0.50605				0.180077		0.418943		0.262338	0.214552	0.42138		0.28	0.335608	0.245416
0.351064			0.45679	0.390344							0.37828				0.529412		0.288779		0.464861	0.280679	0.376598		0.32	0.383536	0.327613
0.363359			0.472803	0.419741							0.385806				0.8		0.299234		0.295836	0.414492	0.462351		0.29	0.29721	0.165517
0.396			0.236842	0.322773							0.475621				0.5		0.355728		0.422627	0.410731	0.306659		0.3	0.240337	0.357506
0.31001			0.468843	0.328599							0.460915				0.325471		0.227402		0.427646	0.283772	0.483329		0.34	0.324488	0.247965
0.373711			0.616541	0.388675							0.438221				0.378045		0.408811		0.414667	0.452662	0.399593		0.21	0.424708	0.198208
0.492795			0.551724	0.289335							0.361358				0.25089		0.409283		0.566702	0.417108	0.37834		0.26	0.406477	0.371615
0.472527			0.638889	0.330205							0.428702				0.324647		0.386709		0.322625	0.370271	0.387603		0.26	0.210884	0.2592
0.309774			0.541667	0.368528							0.283228				0.317888		0.521078		0.477448	0.222474	0.56124		0.24	0.326278	0.170093
0.31918			0.524804	0.394963							0.277487				0.2926		0.456152		0.505387	0.432607	0.418706		0.22	0.328588	0.308555
0.365416			0.378378	0.338789							0.345062				0.389195		0.479149		0.338827	0.427947	0.4197		0.22	0.41976	0.2178
0.451613			0.486275	0.478226							0.462831				0.31721		0.367638		0.371226	0.366003	0.364004		0.18	0.519364	0.453875
0.331502			0.577128	0.290636							0.386746				0.3715		0.459136		0.506579	0.472301	0.478445		0.21	0.358491	0.253145
0.414634			0.500982	0.468496							0.515843				0.189119		0.337091		0.474012	0.385952	0.459527		0.44	0.35387	0.356195
0.453471			0.578014	0.472187							0.417285				0.425755		0.306873		0.449791	0.407083	0.45094		0.35	0.288766	0.224816
0.366667			0.546956	0.360453							0.332472				0.435913		0.51079		0.226804	0.364621	0.487034		0.23	0.337239	0.186047
0.419048			0.617347	0.366988							0.392439				0.241607		0.479305		0.39577	0.369721	0.501042		0.3	0.338975	0.457383
0.397094			0.464824	0.380889							0.347826				0.116633		0.325598		0.37789	0.226169	0.500531		0.25	0.387949	0.219288
0.319955			0.944444	0.372486							0.444565				0.303487		0.429898		0.758942		0.422778		0.24	0.206954	0.365554
0.299559			0.519802	0.389151							0.431395				0.390617		0.409283		0.229363		0.447856		0.31	0.245431	0.341176
0.203782			0.547198	0.440386							0.318011				0.339752		0.386709		0.599644		0.597569		0.28	0.234623	0.242561
0.282158			0.4	0.29903							0.347601				0.329548		0.521078		0.362946		0.489288		0.28	0.298334	0.269266
0.502152			0.476852	0.331134							0.341085				0.339465		0.456152		0.309755		0.491525		0.23	0.293155	0.33913
0.467967			0.490798	0.377458							0.367742						0.479149		0.392691		0.392427		0.31	0.374716	0.329449
0.45488			0.612782	0.272266							0.327462						0.367638		0.149123		0.531146		0.32	0.428513	0.124841
0.371622			0.515667	0.401135							0.509496						0.459136		0.435842		0.336667		0.25	0.370085	0.245455
0.523897			0.517469	0.36803							0.479147						0.337091				0.415158		0.31	0.303876	0.220109
0.379722			0.490909	0.250711							0.367337						0.306873				0.438882		0.29	0.526627	0.267986
0.293578			0.662428	0.347639							0.450098						0.51079				0.507771		0.37	0.367335	0.248996
0.278146			0.417	0.391174							0.210317						0.479305				0.43339		0.29	0.315141	0.368794
0.338129			0.614173	0.325631							0.367949						0.325598				0.462146		0.17	0.296216	0.140969
0.236111			0.573561	0.478454							0.411197						0.429898				0.617627		0.29	0.411705	0.19195
0.284			0.487013	0.383899							0.356278						0.358675				0.49304		0.28	0.298517	0.293132
0.365314			0.663415	0.381314							0.455542						0.450109				0.512047		0.41	0.342035	0.378664
0.30198			0.581461	0.424525							0.477707						0.382929				0.457789		0.3	0.315665	0.34051
0.456019			0.473634	0.415409							0.376974						0.395681				0.498469		0.24	0.352192	0.126744
0.448661			0.642166	0.356488							0.398496						0.37942				0.441418		0.41	0.347185	0.432191
0.614458			0.509677	0.312471							0.478769						0.41605				0.507597		0.09	0.367081	0.392435
0.316726			0.476471	0.278897							0.434873						0.333838				0.492593		0.21	0.350175	0.341534
0.345416			0.555891	0.356782							0.407636						0.445388				0.454295		0.13	0.353511	0.235447
0.49835			0.226006	0.350427							0.331093						0.349855				0.476678		0.16	0.37562	0.272727
0.345912			0.293333	0.400411							0.517619						0.416887				0.492803		0.22	0.325991	0.584548
0.374502			0.340502	0.461333							0.403185						0.387464				0.43438		0.11	0.133889	0.16482
0.375421			0.515263	0.222423							0.402844						0.480696				0.342836		0.13	0.275163	0.303715
			0.557652	0.386207							0.420644						0.445509				0.417083		0.13	0.422899	0.163853
			0.476139	0.345538							0.365971						0.380489				0.496732		0.2	0.261132	0.266943
				0.27907							0.428043						0.453213				0.457983		0.1	0.266308	0.15145
				0.40107							0.370692						0.424126				0.454862		0.38	0.319916	0.205966
				0.24295							0.355813						0.360839				0.500798		0.16	0.287577	0.413313
				0.290503							0.463201						0.455959				0.445991		0.29	0.198488	0.41005
				0.39312							0.306486						0.45352				0.380079		0.04	0.33693	0.215453
				0.327711							0.344383						0.398653				0.4196		0.44	0.437564	0.384248
				0.408257							0.374073						0.428855				0.468064		0.24	0.415796	0.24252
				0.298246							0.40007						0.366122				0.486436		0.02	0.201516	0.426143
				0.427507							0.329278						0.491171				0.471849		0.16	0.28209	0.272277
				0.318977							0.404583						0.340801				0.513989		0.17	0.38696	0.359538
				0.433739							0.366038						0.304072				0.50495		0.05	0.245851	0.273834
				0.35393							0.418657						0.358143				0.42237		0.23	0.248279	0.316271
				0.341543							0.475505						0.350963				0.346025		0.23	0.380771	0.197761
				0.356917							0.359579						0.492777				0.458264		0.27	0.338235	0.32023
				0.424358							0.334002						0.46395				0.500088		0.22	0.317528	0.289246
				0.342778							0.501385						0.487639				0.47243		0.23	0.304259	0.376506
				0.334669							0.363033						0.403127				0.329041		0.29	0.383944	0.450464
0.22973				0.441983							0.409189						0.37897				0.498989		0.17	0.248352	0.277987
0.153846				0.392347							0.341981						0.429771				0.37643		0.09	0.236383	0.339109
0.294118				0.391945							0.368485						0.455732				0.344938		0.17	0.32084	0.346154
0.172414				0.379965							0.336207						0.171704				0.400614		0.55	0.280303	0.354709
0.363636				0.377896							0.356803						0.411031				0.463061		0.23	0.357914	0.329849
0.326923				0.380324							0.355491						0.374616				0.342836		0.15	0.445128	0.287298
0.238532				0.27539							0.373773						0.333116				0.417083		0.3	0.362187	0.197595
0.228571				0.330366							0.37037						0.402605				0.496732		0.19	0.311566	0.375887
0.101695				0.358112							0.518349						0.482929				0.457983		0.19	0.327078	0.256345
0.363636				0.362516							0.472466						0.464935				0.454862		0.35	0.318307	0.333059
0.222222				0.371767							0.346614						0.416358				0.500798		0.11	0.325748	0.262118
0.277778				0.390858							0.390308						0.34531				0.445991		0.02	0.293777	0.309965
0.514286				0.390313							0.566332						0.381656				0.380079		0.18	0.320296	0.278426
0.222222				0.272113							0.427481						0.346799				0.4196		0.22	0.369644	0.411765
0.156863				0.370636							0.419115						0.523979				0.468064		0.2	0.33262	0.19392
0.171779				0.27525							0.318707						0.4				0.486436		0.22	0.537313	0.280998
0.1625				0.338511							0.41779						0.462211				0.471849		0.16	0.315397	0.238777
0.245283				0.351037							0.444337						0.416136				0.513989		0.23	0.34723	0.260132
0.304636				0.429983							0.608479						0.375872				0.50495		0.18	0.19904	0.311818
0.319444				0.308279							0.407062						0.334068				0.42237		0.14	0.629237	0.386275
0.28169				0.394372							0.423317						0.39262				0.346025		0.11	0.321467	0.388115
0.343053				0.347185							0.446934						0.370743				0.458264		0.3	0.508051	0.30292
0.252778				0.405045							0.445526						0.40474				0.500088		0.49	0.35902	0.348765
0.4				0.329372							0.43972						0.323272				0.47243		0.16	0.347245	0.323818
0.392989				0.407627							0.409977						0.412449				0.329041		0.33	0.428481	0.312546
0.255814				0.33954							0.548699						0.484055				0.498989		0.33	0.267784	0.337626
0.330357				0.324917							0.427817						0.50496				0.37643		0	0.55717	0.344589
0.283168				0.334696							0.403329						0.605664				0.344938		0.5	0.376212	0.330861
0.320988				0.285243							0.453521										0.400614		0.09	0.375988	0.168814
0.373832				0.240922							0.548011										0.463061		0.3	0.453858	0.386986
0.305851				0.35257							0.377522												0.16	0.452561	0.146226
0.268421				0.198699							0.428819												0.26	0.312192	0.29728
0.312044				0.3509							0.459497												0.1	0.486849	0.457831
0.291866				0.42536							0.472561												0.65	0.468472	0.442348
0.210402				0.28505							0.361801												0	0.405383	0.310665
0.38061				0.251916							0.321913												0	0.414052	0.40416
0.307573				0.310976							0.358706												0.22	0.355303	0.18097
0.347639				0.398785							0.430563												0.28	0.528438	0.461911
0.332564				0.37439							0.44878												0	0.427167	0.244152
0.284354				0.319149							0.356312												0.23	0.540603	0.344966
0.312629				0.339104							0.374165												0.17	0.334348	0.295019
0.317857				0.312925							0.515232												0.28	0.291508	0.363296
0.307241				0.2688							0.383188												0	0.321252	0.199125
0.305921				0.339468							0.488818												0.13	0.270019
0.337691				0.385669							0.409969												0.19	0.311703
0.346484				0.269822							0.34429												0.23	0.437742
0.303406				0.361222							0.40753												0.46	0.407546
0.346856				0.318043							0.481197												0.08	0.331364
0.377005				0.423042							0.429813												0.43	0.42113
0.423163				0.345622							0.437778												0.23	0.307788
0.391429				0.357656							0.413052												0.16	0.390143
0.404301				0.284777							0.390625												0	0.324045
0.233813				0.306202							0.338384												0.27	0.448734
0.461538				0.321056							0.385988												0.6	0.373418
0.32197				0.415893							0.369995												0.44	0.338915
0.327778				0.407324							0.491627												0	0.39378
0.508696				0.407876							0.455728												0	0.352548
0.296403				0.46856							0.471362												0.47	0.359415
0.26162				0.254118							0.407204												0.13	0.400716
0.381443				0.368023							0.267717												0.78	0.408638
0.33719				0.3465							0.407741												0	0.352307
0.387967				0.363303							0.489593												0	0.431482
0.208589				0.367097							0.325028												0.31	0.449063
0.289608				0.273324							0.414921												0.57	0.482779
0.29976				0.389597							0.463289												0	0.584746
0.281944				0.319904							0.375752												0.33	0.34981
0.365574				0.390181							0.382764												0.4	0.507188
0.324619				0.37934							0.323837												0	0.411911
0.267368				0.258575							0.433468												0	0.340678
0.313653				0.25497							0.429778												0.33	0.375666
0.24761				0.350422							0.43852												0	0.445473
0.387671				0.327897							0.389807												0.2	0.399917
0.29515				0.355014							0.513105												0.5	0.414644
0.286585				0.336802							0.393056												0	0.351132
0.255892				0.380902							0.316067												0.5	0.385946
0.309893				0.288324							0.370401												0.2	0.580724
0.199505				0.283973							0.34749												0.59	0.583034
0.343994				0.312113							0.339495												0.6	0.31389
0.30336				0.420469							0.348269												0	0.305747
0.241241				0.301872							0.408662												0	0.567361
0.288194				0.314232							0.432876												0	0.265116
0.140603				0.413417							0.382563												0.8	0.468191
0.237345				0.393526							0.484492												0.36	0.383315
0.343404				0.312729							0.404373												0.5	0.420863
0.330677				0.395889							0.369844												0	0.439824
0.25				0.306071							0.346014												0	0.405378
0.297418				0.328835							0.4019												0.13	0.309098
0.287269				0.429518							0.387201												0.61	0.493039
0.305366				0.349337							0.340952												0.4	0.355297
0.322289				0.310345							0.520944												0	0.588166
0.225352				0.327968							0.390332												0.14	0.427871
0.262463				0.319202							0.351248												0.4	0.430934
0.271429				0.393103							0.418402												0.12	0.396114
0.270181				0.287621							0.390826												0.03	0.513175
0.366972				0.300481							0.507193												0.12	0.466969
0.345826				0.334932							0.359262												0.41	0.434339
0.25524				0.2748							0.299559												0	0.398934
0.366355				0.315981							0.385859												0	0.479762
0.291111				0.30651							0.490585												0	0.526277
0.261975				0.28043							0.409318												0.06	0.340025
0.27449				0.401348							0.349606												0.5	0.314654
0.289889				0.364819							0.484043												0.82	0.397939
0.303171				0.380661							0.395703												0.05	0.229149
0.278604				0.372273							0.547619												0	0.339444
0.263799				0.359585							0.373786												0	0.371949
0.260557				0.437215							0.469756												0.12	0.468431
0.262113				0.474389							0.341441												0	0.26925
0.286224				0.323112							0.431373												0.8	0.311714
0.272975				0.542479							0.405644												0.03	0.559473
0.298069				0.22079							0.491987												0.27	0.389617
0.315141				0.268736							0.24												0.5	0.340327
0.224613				0.367731							0.33617												0	0.428102
0.305339				0.303596							0.429688												0	0.417448
0.47973				0.354903							0.462597												0	0.305254
0.39837				0.468138							0.441941												0.69	0.323681
0.456829				0.301164							0.412331												0.05	0.305976
0.325185				0.358444							0.46056												0.39	0.428233
0.371394				0.315455							0.275029												0.33	0.442087
0.210267				0.369836							0.543514												0.21	0.221767
				0.380887							0.375												0	0.42321
				0.340738							0.524173												0	0.291186
				0.428999							0.45959												0.82	0.375607
				0.36745							0.335288												0.4	0.40167
				0.434066							0.35906												0.28	0.301592
				0.400786							0.465447												0.17	0.453323
				0.309322							0.465099												0.39	0.251613
				0.258876							0.437788												0.48	0.333231
				0.341424							0.410029												0.3	0.471521
				0.351899							0.454955												0	0.304394
				0.495833							0.481898												0.18	0.427709
				0.292887							0.168409												0	0.467375
				0.306781							0.351942												0	0.318072
				0.327801							0.352668												0.49	0.339892
				0.421104							0.434783												0.36	0.442177
				0.309267							0.495091												0.28	0.376143
				0.432485							0.377895												0.3	0.523653
				0.281922							0.415663												0.42	0.369187
				0.418112							0.403361												0.24	0.293966
				0.31398							0.419355												0.25	0.266207
				0.265848							0.400541												0.31	0.333232
				0.184647							0.419021												0.16	0.324039
				0.327122							0.2849												0.27	0.522928
				0.393506							0.48731												0.25	0.480057
				0.236111							0.552097												0.3	0.285669
				0.6							0.518477												0.29	0.119555
				0.286322							0.421702												0.26	0.288749
				0.34299							0.567823												0.26	0.265873
				0.361538							0.473171												0.32	0.399251
				0.357973							0.610936												0.38	0.221106
				0.244086							0.511342												0	0.491883
				0.316767							0.463004												0.31	0.397828
				0.298935							0.549296												0.17	0.368674
				0.448649							0.574939												0.18	0.400592
				0.369211							0.412114												0.31	0.360248
				0.320242							0.45935												0.34	0.228676
				0.535608							0.476553												0.22	0.337919
				0.288584							0.51117												0.22	0.368745
				0.395473							0.319066												0.14	0.324201
				0.306654							0.330256												0.23	0.377016
				0.35093							0.536585												0.18	0.343335
				0.301103							0.531416												0.27	0.344247
				0.355572							0.550436												0.27	0.324057
				0.209549							0.475281												0.43	0.325772
				0.401848							0.370851												0.18	0.247289
				0.283478							0.45612												0.26	0.374735
				0.37587							0.545726												0.28	0.308213
				0.428894							0.417665												0.29	0.311927
				0.336182							0.41866												0.3	0.229776
				0.348993							0.545346												0.2	0.359416
				0.188475							0.418981												0.26	0.337553
				0.640605							0.4859												0.27	0.553168
				0.176136							0.397059												0.17	0.357831
				0.309291							0.447476												0.24	0.493379
				0.380215							0.458101												0.23	0.491189
				0.362416							0.396667												0.38	0.363749
				0.641827							0.543081												0.25	0.275757
				0.559361							0.480769												0.22	0.241675
				0.384328							0.573171												0.23	0.350862
				0.584879							0.398296												0.39	0.242541
				0.423529							0.468831												0.36	0.427908
				0.572835							0.405451												0.17	0.284357
				0.522604							0.53451												0.35	0.311166
				0.15311							0.53527												0.23	0.419164
				0.376206							0.444062												0.19	0.356255
				0.299625							0.22561												0.34	0.31694
				0.678873							0.338658												0.28	0.361888
				0.557522							0.558931												0.34	0.366554
				0.486005							0.512085												0.27	0.366111
				0.399361							0.42654												0.26	0.473943
				0.433526							0.335519												0.18	0.356486
				0.579462							0.576807												0.21	0.325311
				0.517176							0.47037												0.29	0.54493
				0.495455							0.454237												0.28	0.33406
				0.522							0.576419												0.29	0.446635
				0.567627							0.501164												0.24	0.402576
				0.315315							0.593312												0.28	0.392171
				0.555172																			0.19	0.473401
				0.457031																			0.32	0.333966
				0.55615																			0.33	0.400651
				0.227723																			0.32	0.456135
				0.644578																			0.24	0.317233
				0.302428																			0.41	0.387822
				0.512195																			0.33	0.252806
				0.409922																			0.23	0.257327
				0.825137																			0.27	0.355639
				0.349398																			0.25	0.369725
				0.571066																			0.43	0.387874
				0.460526																			0.29	0.31043
				0.709199																			0.31	0.383266
				0.513627																			0.34	0.294481
				0.411765																			0.32	0.400447
				0.365591																			0.23	0.2393
				0.510582																			0.18	0.35123
				0.390164																			0.29	0.448019
				0.550781																			0.52	0.270944
				0.570755																			0.23	0.331854
				0.435986																			0.36	0.3363
				0.373737																			0.28	0.261446
				0.452632																			0.31	0.389568
				0.379747																			0.26	0.431739
				0.445993																			0.24	0.487408
				0.627572																			0.34	0.453601
				0.45																			0.17	0.548178
				0.466055																			0.29	0.334491
				0.517778																			0.32	0.351438
				0.322857																			0.16	0.307736
				0.273418																			0.19	0.360215
				0.491484																			0.26	0.487059
				0.39557																			0.42	0.396025
				0.561939																			0.29	0.424757
				0.311337																			0.11	0.454171
				0.50346																			0.4	0.451757
				0.564309																			0.2	0.319088
				0.517787																			0.3	0.416176
				0.486742																			0.3	0.368104
				0.437592																			0.23	0.350528
				0.614232																			0.03	0.310123
				0.62069																			0.28	0.41847
				0.335958																			0.22	0.350681
				0.374696																			0.28	0.221693
				0.508738																			0.27	0.393862
				0.2725																			0.24	0.439655
				0.480392																			0.21	0.256519
				0.547352																			0.31	0.315472
				0.541436																			0.15	0.484256
				0.41453																			0.23	0.46088
				0.498392																			0.36	0.389694
				0.456311																			0.59	0.377246
				0.693944																			0.34	0.398291
				0.346604																			0.2	0.513556
				0.596674																			0.27	0.414826
				0.491551																			0.24	0.350748
				0.362162																			0.34	0.339175
				0.487427																			0.51	0.294118
				0.542857																			0.37	0.4408
				0.679907																			0.24	0.403975
				0.65625																			0.22	0.299825
				0.312834																			0.29	0.329359
				0.459701																			0.3	0.495859
				0.508604																			0.23	0.316112
				0.276163																			0.11	0.371291
				0.582251																			0.34	0.454066
				0.361233																			0.06	0.402698
				0.287273																			0.24	0.391192
				0.545635																			0.16	0.350947
				0.490798																			0.34	0.391914
				0.329932																			0.26	0.276445
				0.634615																			0.41	0.30364
				0.37833																			0.19	0.395971
				0.431373																			0.26	0.479888
				0.268156																			0.23	0.313695
				0.481061																			0.21	0.274169
				0.516887																			0.17	0.272145
				0.563474																			0.31	0.467509
				0.527581																			0.32	0.456452
				0.298289																			0.27	0.395692
				0.277504																			0.34	0.510915
				0.348168																			0.32	0.485197
				0.438283																			0.26	0.316294
				0.477912																			0.23	0.360563
				0.536585																			0.29	0.264323
				0.365482																			0.13	0.380726
				0.523985																			0.33	0.455055
				0.458955																			0.47	0.348282
																							0.22	0.436814
																							0.28	0.62401
																							0.23	0.188047
																							0.16	0.450216
																							0.25	0.447274
																							0.37	0.356348
																							0.26	0.372212
																							0.32	0.323093
																							0.24	0.33859
																							0.23	0.321148
																							0.29	0.36249
																							0.37	0.434705
																							0.26	0.475427
																							0.32	0.367502
																							0.22	0.467614
																							0.53	0.363265
																							0.28	0.356851
																								0.462135
0.400341																								0.476207
0.421596																								0.39366
0.358143																								0.52298
0.454194																								0.283299
0.391235																								0.392984
0.579412																								0.291295
0.392216																								0.430291
0.464373																								0.485593
0.551913																								0.357162
0.200803																								0.344058
0.487805																								0.535682
0.445993																								0.320236
0.312121																								0.44687
0.29661																								0.533764
0.583333																								0.32322
0.230088																								0.649621
0.316489																								0.332
0.317477																								0.316926
0.619048																								0.386523
0.646341																								0.365792
0.54986																								0.521773
0.338013																								0.491991
0.585987																								0.511936
0.559179																								0.487996
0.288326																								0.501906
0.255814																								0.319303
0.267218																								0.448426
0.399103																								0.506697
0.429514																								0.446681
0.347604																								0.412237
0.546429																								0.416052
0.352339																								0.506497
0.35																								0.465919
0.454545																								0.542286
0.42033																								0.527695
0.347826																								0.392515
0.441441																								0.543081
0.239672																								0.620361
0.36718																								0.555556
0.397306																								0.57189
0.433996																								0.430945
0.55988																								0.377304
0.492344																								0.425482
0.267241																								0.445011
0.493697																								0.448762
0.417054																								0.525009
0.521739																								0.572633
0.509259																								0.437762
0.075																								0.249187
0.538321																								0.428771
0.338369																								0.479887
0.279279																								0.420165
																								0.496096
																								0.443403
																								0.543694
																								0.392248
																								0.374761
																								0.441176
																								0.426859
																								0.377907
																								0.358434
																								0.337143
																								0.428571
																								0.292162
																								0.237189
																								0.391304
																								0.387283
																								0.530259
																								0.521635
																								0.528497
																								0
																								0.456193
																								0.340376
																								0.222222
																								0.246154
																								0.423913
0.437332																								0.329032
0.432752																								0.380597
0.256637																								0.508571
0.505201																								0.306785
0.389262																								0.264856
0.380048																								0.629032
0.438907																								0.510112
0.422378																								0.275184
0.410377																								0.388672
0.457888																								0.294671
0.379661																								0.393316
0.294326																								0.515873
0.491997																								0.393103
0.508571																								0.404511
0.416667																								0.315789
0.501259																								0.361823
0.265193																								0.376838
0.23																								0.2
0.52																								0.293436
0.442354																								0.386847
0.338205																								0.34879
0.244344																								0.428571
0.243619																								0.303769
0.389163																								0.362205
0.393617																								0.274872
0.510204																								0.282332
0.551532																								0.464927
0.331849																								0.505556
0.61157																								0.311909
0.354067																								0.535176
0.350114																								0.232558
0.279503																								0.385841
0.271704																								0.390034
0.252501																								0.367647
0.362423																								0.350263
0.4																								0.318367
0.450824																								0.477449
0.441718																								0.373027
0.393841																								0.356777
0.447337																								0.516779
																								0.384155
																								0.609234
																								0.451098
																								0.442697
																								0.31377
																								0.515625
																								0.471459
																								0.398256
																								0.601432
																								0.512059
																								0.514874
																								0.398467
																								0.306843
																								0.501217
																								0.591255
																								0.556503
0.439791
0.335227
0.637993
0.410526
0.335766
0.260083
0.340357
0.341157
0.764706
0.307065
0.506757
0.193662
0.384615
0.547945
0.346154
0.520833
0.3213
0.332673
0.266246
0.395833
0.283537
0.359133
0.714286
0.381476
0.460993
0.221941
0.239474
0.902655
0.452859
0.192308
0.37702
0.47973
0.307418
0.653846
0.357354
0.270195
0.4375
0.391106
0.320824
0.251165
0.690265
0.314721
0.258752
0.401685
0.395964
0.379198
0.407143
0.362379
0.407797
0.512195
0.179238
0.356796
0.428571
0.256881
0.416527
0.297712
0.503475
0.387755
0.320158
0.579176
0.355411
0.323843
0.204167
0.480222
0.335589
0.353429
0
0.153846
1
0
0
0
0.6
0.2
0.571429
0.25
1
0
0
0
0
0
0.25
0
0
0.27897
0.238179
0.304854
0.430642
0.385502
0.47037
0.44325
0.318841
0.368657
0.340845
0.436209
0.309091
0.362069
0.274816
0.459016
0.377114
0.356655
0.40625
0.352941
0.554517
0.292712
0.423502
0.364634
0.34098
0.330435
0.295547
0.46397
0.392523
0.383854
0.427179
0.391266
0.395763
0.266418
0.55121
0.420804
0.488158
0.305344
0.386905
0.303483
0.478477
0.514644
0.363196
0.42268
0.340393
0.291793
0.383741
0.35343
0.156605
0.466476
0.309499
0.534682
0.478788
0.385816
0.5
0.327913
0.326367
0.283582
0.498986
0.387978
0.285851
0.644315
0.292157
0.459364
0.346405
0.399543
0.394599
0.352941
0.286585
0.553965
0.371886
0.429834
0.432896
0.283885
0.318996
0.314286
0.403531
0.438272
0.348089
0.365766
0.537242
0.381779
0.562921
0.318976
0.468912
0.350711
0.428922
0.420168
0.397386
0.539216
0.324324
0.3
0.181818
0.443918
0.415094
0.359477
0.513428
0.379688
0.447205
0.51357
0.494238
0.378007
0.480055
0.508021
0.306452
0.468413
0.55615
0.193483
0.292373
0.383481
0.23125
0.284483
0.30622
0.399329
0.257757
0.465116
0.367113
0.333962
0.365639
0.295222
0.554217
0.366667
0.374517
0.407176
0.440162
0.439929
0.498447
0.404321
0.347692
0.433414
0.488263
0.387324
0.553633
0.357143
0.407557
0.305201
0.301483
0.386768
0.399471
0.354128
0.365429
0.380109
0.456067
0.394698
0.368
0.49375
0.52719
0.41948
0.658052
0.670492
0.302615
0.482935
0.351744
0.713647
0.514793
0.52193
0.562602
0.44685
0.637621
0.472542
0.508021
0.60166
0.457584
0.773663
0.487805
0.556206
0.64369
0.628882
0.644444
0.399297
0.455157
0.716049
0.28382
0.567291
0.693333
0.51634
0.591934
0.525
0.655827
0.541237
0.681319
0.354023
0.316071
0.344309
0.180079
0.313566
0.208814
0.222167
0.31399
0.324841
0.39627
0.330957
0.329089
0.318381
0.321159
0.142484
0.174338
0.216361
0.342531
0.279591
0.203252
0.244991
0.305058
0.222621
0.189873
0.328962
0.285121
0.673961
0.324176
0.272
0.265217
0.430155
0.347163
0.430678
0.272011
0.202548
0.270073
0.352018
0.203782
0.34814
0.285714
0.389851
0.26565
0.210245
0.267218
0.204451
0.296552
0.274481
0.42839
0.310646
0.40367
0.375615
0.223675
0.36648
0.278983
0.327818
0.44898
0.351802
0.28127
0.275209
0.266609
0.213018
0.266036
0.224967
0.48125
0.233914
0.244048
0.253454
0.303571
0.320713
0.336532
0.319899
0.267023
0.292528
0.189294
0.327008
0.23741
0.272474
0.245051
0.240972
0.285031
0.242652
0.290157
0.328926
0.325037
0.277183
0.322006
0.353792
0.262649
0.272109
0.25425
0.282518
0.39769
0.237389
0.287066
0.310859
0.216271
0.386388
0.25
0.268065
0.22007
0.323585
0.252163
0.302762
0.386851
0.407439
0.181614
0.303577
0.317395
0.24877
0.250866
0.303749
0.260376
0.350797
0.337345
0.319499
0.342675
0.373935
0.200332
0.373762
0.27122
0.203199
0.292634
0.243438
0.405405
0.229308
0.216216
0.29317
0.327273
0.510625
0.309398
0.254034
0.276657
0.327496
0.347643
0.306674
0.263672
0.220308
0.269474
0.249101
0.252228
0.361963
0.340426
0.319767
0.452229
0.303333
0.332353
0.252604
0.365427
0.401961
0.301047
0.244444
0.413462
0.328571
0.257732
0.491228
0.294118
0.20155
0.180672
0.4
0.187192
0.209091
0.408304
0.325581
0.236842
0.267218
0.346021
0.397022
0.277778
0.439286
0.311005
0.367273
0.402266
0.847222
0.1
0.420814
0.246862
0.484444
0.229358
0.179739
0.358779
0.179612
0.353276
0.290837
0.134375
0.32598
0.252049
0.379433
0.20438
0.283784
0.342612
0.246809
0.42268
0.220264
0.286957
0.329114
0.239437
0.75
0.320132
0.293814
0.313364
0.232558
0.366337
0.858537
0.4
0.307229
0.484848
0.477941
0.553191
0.387097
0.409091
0.38806
0.246269
0.385366
0.283019
0.546875
0.323077
0.472081
0.398964
0.268657
0.303704
0.294118
0.331169
0.50641
0.299435
0.257143
0.240741
0.234973
0.12766
0.533679
0.359155
0.593496
0.522581
0.16895
0.36
0.632653
0.377163
0.246512
0.404959
0.340102
0.185185
0.158537
0.424812
0.45
0.30597
0.55303
0.447059
0.48227
0.418033
0.257642
0.288889
0.198381
0.402597
0.297143
0.366279
0.398844
0.408602
0.618182
0.372549
0.453608
0.382478
0.453815
0.449778
0.404353
0.306768
0.461741
0.301418
0.369347
0.427023
0.460073
0.247849
0.511008
0.370429
0.514163
0.389451
0.407486
0.395713
0.578196
0.341484
0.344944
0.339983
0.387184
0.252132
0.369896
0.420467
0.571145
0.302742
0.393383
0.362709
0.334031
0.340433
0.543506
0.317253
0.385116
0.365924
0.370222
0.296406
0.310997
0.409574
0.347855
0.416355
0.30271
0.552805
0.634887
0.393804
0.361428
0.525682
0.339377
0.422743
0.48414
0.507692
0.441516
0.253243
0.351418
0.652189
0.652398
0.374089
0.365847
0.302026
0.479619
0.287728
0.497354
0.344574
0.38469
0.366188
0.421809
0.322172
0.318772
0.392392
0.412029
0.301099
0.348397
0.211975
0.494512
0.391707
0.363254
0.302362
0.394979
0.384395
0.361615
0.399724
0.307595
0.569561
0.49147
0.473475
0.453512
0.52697
0.389299
0.491402
0.475405
0.512002
0.494378
0.453235
0.461142
0.428789
0.434384
0.4699
0.432684
0.436447
0.538815
0.513266
0.571868
0.41948
0.302439
0.218667
0.265446
0.266886
0.205832
0.222651
0.226629
0.295858
0.232274
0.31348
0.254296
0.251223
0.268318
0.292576
0.26082
0.234637
0.254902
0.280888
0.237395
0.238627
0.56794
0.228038
0.344655
0.312469
0.384453
0.451985
0.330668
0.375757
0.275786
0.377978
0.424946
0.361446
0.337827
0.341963
0.217995
0.279825
0.392978
0.36334
0.297818
0.330357
0.262548
0.25784
0.312155
0.311688
0.247706
0.305051
0.262376
0.32879
0.205575
0.280731
0.276166
0.183391
0.253968
0.249653
0.405745
0.290323
0.239959
0.290909
0.364296
0.222749
0.269406
0.343681
0.255656
0.432763
0.272321
0.235714
0.306914
0.306818
0.496
0.337143
0.282276
0.260223
0.283333
0.269006
0.283647
0.330579
0.240987
0.203655
0.302103
0.472818
0.462805
0.351739
0.390344
0.419741
0.322773
0.328599
0.388675
0.289335
0.330205
0.368528
0.394963
0.338789
0.478226
0.290636
0.468496
0.472187
0.360453
0.366988
0.380889
0.372486
0.389151
0.440386
0.29903
0.331134
0.377458
0.272266
0.401135
0.36803
0.250711
0.347639
0.391174
0.325631
0.478454
0.383899
0.381314
0.424525
0.415409
0.356488
0.312471
0.278897
0.356782
0.350427
0.400411
0.461333
0.222423
0.386207
0.345538
0.27907
0.40107
0.24295
0.290503
0.39312
0.327711
0.408257
0.298246
0.523715
0.362454
0.586817
0.588419
0.48368
0.603943
0.405157
0.555382
0.529936
0.465147
0.472422
0.398058
0.600509
0.371134
0.364103
0.232772
0.505634
0.632107
0.44479
0.285507
0.362468
0.325905
0.314873
0.125
0.370647
0.358416
0.456215
0.387805
0.273852
0.249476
0.445323
0.330667
0.402145
0.395973
0.581395
0.31323
0.404729
0.41369
0.464103
0.430809
0.37646
0.287293
0.229169
0.469978
0.442874
0.371728
0.435089
0.384692
0.332562
0.329127
0.371041
0.480338
0.353791
0.358539
0.436282
0.372915
0.409444
0.504802
0.407363
0.369451
0.302243
0.388316
0.28385
0.477079
0.381958
0.300728
0.37201
0.322703
0.38258
0.373911
0.167307
0.352192
0.310322
0.371626
0.441633
0.453385
0.40219
0.254892
0.330691
0.33049
0.427507
0.318977
0.433739
0.35393
0.341543
0.356917
0.424358
0.342778
0.334669
0.441983
0.392347
0.391945
0.379965
0.377896
0.380324
0.27539
0.330366
0.358112
0.362516
0.371767
0.390858
0.390313
0.272113
0.370636
0.27525
0.338511
0.351037
0.429983
0.308279
0.394372
0.347185
0.405045
0.329372
0.407627
0.33954
0.324917
0.334696
0.285243
0.240922
0.35257
0.198699
0.3509
0.387884
0.502219
0.454746
0.296314
0.366552
0.406408
0.391887
0.375974
0.370754
0.358425
0.356484
0.393242
0.375
0.371643
0.29587
0.329167
0.452951
0.293173
0.320973
0.276596
0.410583
0.346486
0.422504
0.381443
0.381432
0.340028
0.379671
0.383764
0.424036
0.261566
0.219839
0.324005
0.312734
0.370272
0.307056
0.338137
0.429796
0.495996
0.365854
0.283525
0.3414
0.421616
0.474654
0.267281
0.183908
0.184697
0.229851
0.25
0.253968
0.201592
0.264851
0.133621
0.214429
0.321168
0.239411
0.281304
0.214405
0.201814
0.217949
0.247492
0.318713
0.257634
0.401361
0.229665
0.158664
0.19544
0.239255
0.235088
0.233857
0.329545
0.222414
0.250742
0.182836
0.1
0.152225
0.37291
0.236934
0.178808
0.266795
0.237569
0.248879
0.189474
0.220903
0.389262
0.305164
0.413613
0.166172
0.4
0.265193
0.318436
0.305369
0.345622
0.24359
0.193103
0.237685
0.129909
0.187345
0.236626
0.286154
0.146978
0.217557
0.270777
0.19554
0.302158
0.222386
0.189831
0.24679
0.214029
0.257611
0.297329
0.175347
0.227273
0.339806
0.159664
0.271233
0.243461
0.225248
0.271084
0.103586
0.24207
0.281746
0.175202
0.277154
0.28125
0.286111
0.193955
0.216867
0.319892
0.326923
0.245059
0.271047
0.289474
0.313953
0.362126
0.233279
0.22759
0.226097
0.301167
0.489642
0.25548
0.273799
0.32377
0.317073
0.361736
0.230431
0.217617
0.253829
0.182979
0.211538
0.356757
0.213198
0.30719
0.271739
0.291815
0.190909
0.181818
0.271318
0.392996
0.163866
0.259259
0.288462
0.356923
0.28629
0.213333
0.16
0.272727
0.410774
0.234266
0.249292
0.225
0.192534
0.147163
0.296196
0.294014
0.282325
0.280449
0.295876
0.194149
0.232346
0.287273
0.313661
0.254869
0.386047
0.324528
0.243756
0.273035
0.30742
0.281065
0.307692
0.255006
0.271936
0.25228
0.294776
0.355556
0.271802
0.308032
0.370618
0.30622
0.306563
0.478084
0.281305
0.268212
0.343402
0.349277
0.280488
0.320513
0.291378
0.295617
0.341823
0.209689
0.260574
0.422934
0.484594
0.514612
0.416351
0.382841
0.374117
0.581699
0.360335
0.281039
0.591887
0.411911
0.270103
0.548753
0.26284
0.445845
0.530296
0.375252
0.368587
0.481163
0.384791
0.400298
0.356485
0.396303
0.430957
0.544108
0.551735
0.394883
0.353613
0.328638
0.419649
0.29401
0.321972
0.482628
0.468672
0.515748
0.52901
0.416807
0.287015
0.324815
0.14382
0.33162
0.567342
0.254287
0.343949
0.569046
0.430657
0.454448
0.443804
0.406302
0.330913
0.199229
0.50079
0.241505
0.244318
0.330532
0.110759
0.31036
0.427143
0.489235
0.346939
0.769634
0.307479
0.30618
0.587045
0.186964
0.335329
0.344408
0.38285
0.32793
0.360855
0.26281
0.33124
0.229213
0.387543
0.329991
0.434185
0.517949
0.494109
0.380497
0.380165
0.491656
0.497835
0.425031
0.206897
0.381531
0.395525
0.336664
[truncated: 7,105 more rows]

## Sheet: TUB DC1
Tubulin DC/Total	Bull 7	Bull 8	Bull 9	Bull 10	Bull 11	Bull 12	Bull 13	Bull 14	Bull 15	Bull 16	Bull 17	Bull 18	Bull 19	Bull 20	Bull 21	Bull 22	Bull 23	Bull 24	Bull 25	Bull 26	Bull 27	Bull 28	Bull 29	Bull 30	Bull 31
0.52809	0.556868	0.390244	0.486365	0.52809	0.454803	0.382298	0.466292	0.586013	0.52882	0.45	0.479699	0.490741	0.377528	0.400755	0.268882	0.408111	0.516149	0.349685	0.395918	0.336128	0.355742	0.43588	0.540541	0.619643	0.332008		Bins	0.05	0.15	0.25	0.35	0.45	0.55	0.65	0.75	0.85	0.95
0.576669	0.40352	0.468548	0.435846	0.576669	0.463564	0.507463	0.494774	0.322457	0.261427	0.329161	0.445876	0.428044	0.410516	0.419608	0.392166	0.423251	0.485075	0.377197	0.368613	0.38835	0.414096	0.434367	0.815385	0.406397	0.32623			0	.1-.2	.2-.3	.3-.4	.4-.5	.5-.6	.6-.7	.7-.8	.8-.9	.9-1	-0.0395845
0.607544	0.420029	0.441172	0.493477	0.607544	0.460833	0.435777	0.503802	0.607143	0.681373	0.372272	0.423729	0.476812	0.43985	0.365657	0.268241	0.435964	0.422513	0.398942	0.336977	0.292585	0.431034	0.380174	0.670588	0.618744	0.684932			99	225	917	3777	6247	3698	1131	182	42	22	16340
0.557078	0.45802	0.434329	0.545856	0.557078	0.452666	0.654255	0.392719	0.35163	0.29914	0.426174	0.493007	0.45215	0.480094	0.327797	0.213491	0.516155	0.478502	0.736052	0.367729	0.48569	0.466145	0.449743	0.770115	0.30467	0.508532			0.00605875	0.0137699	0.05612	0.231151	0.382313	0.226316	0.0692166	0.0111383	0.00257038	0.00134639	1.52605
0.621483	0.535629	0.42583	0.46648	0.621483	0.386747	0.320588	0.39565	0.417749	0.425434	0.450667	0.425178	0.436583	0.434316	0.345468	0.334359	0.399893	0.521471	0.324507	0.356128	0.38635	0.394545	0.303388	0.590909	0.658972	0.611919
0.637532	0.43289	0.551759	0.475297	0.637532	0.34613	0.506667	0.434125	0.50173	0.436031	0.555422	0.430693	0.380204	0.214049	0.416372	0.203086	0.491272	0.428994	0.441104	0.389464	0.400259	0.392551	0.401838	0.596154	0.367948	0.284116
0.566359	0.358526	0.497677	0.481188	0.566359	0.2104	0.507837	0.398058	0.375311	0.398058	0.483731	0.386409	0.383838	0.423267	0.456669	0.451797	0.464529	0.427837	0.366831	0.333612	0.787634	0.391288	0.349572	0.724771	0.642487	0.455621		Bull 7	0.05	0.15	0.25	0.35	0.45	0.55	0.65	0.75	0.85	0.95	-0.207371
0.489434	0.434938	0.424604	0.448616	0.489434	0.399605	0.424034	0.43713	0.344493	0.34396	0.360436	0.522059	0.38403	0.550847	0.363636	0.413063	0.422805	0.456452	0.408251	0.347092	0.404101	0.430338	0.280398	0.714286	0.56051	0.464912			0	0	6	31	115	54	2	1	0	0	209
0.548455	0.496964	0.393431	0.473461	0.548455	0.241785	0.402895	0.48286	0.34053	0.452273	0.347496	0.462441	0.416667	0.363636	0.446894	0.185185	0.4	0.392228	0.341873	0.477091	0.368672	0.422668	0.473884	0.79661	0.484848	0.411382			0	0	0.0287081	0.148325	0.550239	0.258373	0.00956938	0.00478469	0	0	1.42861
0.65069	0.429462	0.397214	0.508391	0.65069	0.325597	0.427774	0.35994	0.439189	0.471774	0.543895	0.521357	0.324943	0.493478	0.413561	0.420467	0.403587	0.445031	0.430104	0.43905	0.447228	0.38194	0.318811	0.636364	0.538697	0.42126
0.62989	0.478038	0.442938	0.531539	0.62989	0.378653	0.365289	0.454601	0.10628	0.444075	0.465396	0.362803	0.36348	0.390955	0.504539	0.295162	0.356259	0.507334	0.412576	0.547289	0.347849	0.435803	0.388048	0.583333	0.579824	0.351314
0.560369	0.466074	0.504974	0.515793	0.560369	0.260517	0.491506	0.513969	0.455665	0.534694	0.405076	0.472956	0.501916	0.501621	0.399279	0.39624	0.283162	0.253693	0.349612	0.43464	0.480088	0.451197	0.46895	0.62963	0.574398	0.440613		Bull 8	0.05	0.15	0.25	0.35	0.45	0.55	0.65	0.75	0.85	0.95	-0.895554
0.536328	0.417566	0.411638	0.452663	0.536328	0.460399	0.345502	0.440147	0.416838	0.40152	0.567673	0.395034	0.52187	0.337912	0.360778	0.302326	0.377311	0.423764	0.423658	0.444614	0.320711	0.456665	0.498596	0.428571	0.510076	0.465241			0	2	1	27	75	22	1	0	0	0	128
0.586957	0.360993	0.5208	0.521311	0.586957	0.311228	0.490323	0.337513	0.592445	0.421995	0.25695	0.42911	0.426429	0.441536	0.396702	0.136431	0.423151	0.453039	0.437363	0.450829	0.301211	0.480009	0.458472	0.6	0.690196	0.39834			0	0.015625	0.0078125	0.210938	0.585938	0.171875	0.0078125	0	0	0	3.07823
0.544346	0.433543	0.392104	0.512701	0.544346	0.352381	0.411895	0.502577	0.459413	0.477273	0.384298	0.557664	0.332281	0.601307	0.527462	0.331163	0.404306	0.470827	0.376637	0.381501	0.426523	0.459907	0.317454	0.803922	0.660391	0.542416
0.545364	0.447887	0.530837	0.526618	0.545364	0.269633	0.393242	0.494949	0.330402	0.522403	0.285006	0.286935	0.228374	0.373536	0.514253	0.58977	0.230318	0.338475	0.454664	0.493904	0.40125	0.466137	0.360417	0.779141	0.591743	0.218107
0.537643	0.451892	0.396057	0.483691	0.537643	0.462229	0.371795	0.472637	0.368046	0.309589	0.393881	0.395798	0.441449	0.368557	0.411037	0.483728	0.492654	0.54675	0.386531	0.443683	0.454736	0.451684	0.420849	0.7375	0.549001	0.473171		Bull 9	0.05	0.15	0.25	0.35	0.45	0.55	0.65	0.75	0.85	0.95	-0.324527
0.595531	0.402454	0.328039	0.585894	0.595531	0.497429	0.538627	0.406275	0.351553	0.384817	0.501647	0.534954	0.354633	0.481481	0.530075	0.499504	0.1215	0.366559	0.449798	0.390384	0.428941	0.400459	0.376671	0.716981	0.628279	0.411007			1	4	11	60	153	113	19	5	0	0	366
0.657258	0.578989	0.429432	0.345175	0.657258	0.418076	0.474255	0.447743	0.5	0.286015	0.331448	0.33543	0.306306	0.514377	0.536082	0.335659	0.439993	0.482302	0.309154	0.405656	0.375688	0.385981	0.41091	0.635762	0.678049	0.317073			0.00273224	0.010929	0.0300546	0.163934	0.418033	0.308743	0.0519126	0.0136612	0	0	1.59547
0.566172	0.535421	0.512711	0.480032	0.566172	0.18566	0.434705	0.234197	0.441113	0.455982	0.216036	0.504918	0.379501	0.461538	0.408124	0.501802	0.420696	0.436716	0.542999	0.488388	0.324729	0.316721	0.517658	0.638889	0.51275	0.32764
0.540323	0.452082	0.560667	0.540376	0.540323	0.388838	0.460654	0.440735	0.454545	0.866086	0.518519	0.40617	0.312883	0.584034	0.480342	0.345307	0.46764	0.480816	0.315806	0.504327	0.406374	0.418869	0.454186	0.577465	0.492607	0.355556
0.564792	0.525539	0.440952	0.502998	0.564792	0.473629	0.436522	0.354717	0.359736	0.382317	0.417476	0.437875	0.439063	0.416981	0.439167	0.468531	0.268678	0.442994	0.414419	0.388054	0.281835	0.474745	0.335521	0.445969	0.540395	0.592506		Bull 10	0.05	0.15	0.25	0.35	0.45	0.55	0.65	0.75	0.85	0.95	-0.706626
0.48329	0.509036	0.33945	0.414084	0.48329	0.416982	0.356484	0.407599	0.473214	0.343284	0.396154	0.388158	0.232334	0.124074	0.390288	0.42817	0.353178	0.45966	0.475975	0.329164	0.492437	0.28162	0.394392	0.686111	0.512025	0.311659			0	2	3	18	94	293	233	22	2	0	667
0.494777	0.496656	0.335972	0.541849	0.494777	0.217565	0.422078	0.40178	0.352362	0.321429	0.521837	0.459402	0.414226	0.454749	0.490078	0.328099	0.334081	0.253235	0.478989	0.436369	0.546721	0.415546	0.288089	0.541667	0.522404	0.279835			0	0.0029985	0.00449775	0.0269865	0.14093	0.43928	0.349325	0.0329835	0.0029985	0	1.8268
0.526283	0.461102	0.35828	0.484721	0.526283	0.318591	0.466476	0.523207	0.516539	0.406973	0.264629	0.481229	0.424968	0.332117	0.425177	0.372198	0.417202	0.475458	0.251305	0.461324	0.279389	0.515823	0.327709	0.490775	0.62926	0.70557
0.611866	0.442033	0.432773	0.489179	0.611866	0.259396	0.380952	0.526863	0.494681	0.36438	0.536717	0.365025	0.331296	0.501263	0.273684	0.4939	0.34555	0.36371	0.469704	0.439807	0.454403	0.484467	0.373684	0.586762	0.28957	0.39523
0.578947	0.421573	0.437351	0.466707	0.578947	0.316171	0.470046	0.50657	0.566982	0.542149	0.458387	0.520095	0.501856	0.391771	0.522659	0.248452	0.352228	0.479461	0.270434	0.526889	0.384908	0.263079	0.360968	0.537946	0.537088	0.306667		Bull 11	0.05	0.15	0.25	0.35	0.45	0.55	0.65	0.75	0.85	0.95	0.0172901
0.557504	0.395466	0.444152	0.555239	0.557504	0.377797	0.483333	0.309735	0.290581	0.509161	0.360487	0.373702	0.366505	0.323899	0.429236	0.358116	0.366783	0.364407	0.450331	0.446173	0.397325	0.448722	0.337715	0.631683	0.608	0.464052			0	1	15	57	45	6	1	0	0	0	125
0.639331	0.456274	0.415673	0.492946	0.639331	0.300248	0.371119	0.404018	0.426667	0.367647	0.356164	0.427105	0.316731	0.461702	0.343333	0.221932	0.371666	0.324457	0.405168	0.470935	0.40367	0.478808	0.42431	0.523457	0.576812	0.403321			0	0.008	0.12	0.456	0.36	0.048	0.008	0	0	0	0.265877
0.499317	0.522923	0.3756	0.531816	0.499317	0.408288	0.422062	0.466127	0.5186	0.461992	0.309541	0.566248	0.423203	0.262467	0.294912	0.441888	0.362443	0.378354	0.413844	0.458333	0.37336	0.516075	0.481453	0.542056	0.514412	0.443333
0.557288	0.521045	0.342792	0.479437	0.557288	0.341727	0.471042	0.431193	0.413078	0.437574	0.451268	0.493955	0.345907	0.384749	0.393258	0.261665	0.429988	0.399514	0.468329	0.372969	0.394773	0.503159	0.48784	0.609043	0.646736	0.308943
0.544564	0.596421	0.314939	0.543503	0.544564	0.449703	0.494307	0.395231	0.368485	0.502163	0.537421	0.443615	0.283019	0.419762	0.360319	0.497387	0.195994	0.425818	0.463277	0.335256	0.549893	0.432076	0.25	0.557895	0.470993	0.458763		Bull 12	0.05	0.15	0.25	0.35	0.45	0.55	0.65	0.75	0.85	0.95	0.237521
0.564066	0.459994	0.519039	0.547433	0.564066	0.39716	0.460863	0.26458	0.434911	0.455043	0.346648	0.409962	0.457431	0.430983	0.36572	0.581698	0.419045	0.529266	0.389865	0.536657	0.365722	0.434292	0.417582	0.534672	0.499343	0.307692			2	1	11	74	134	60	16	5	1	0	304
0.695921	0.432568	0.50139	0.684	0.695921	0.463502	0.416667	0.32853	0.636364	0.464801	0.472145	0.443686	0.535326	0.290196	0.479224	0.402481	0.456809	0.396848	0.389091	0.465086	0.412964	0.521128	0.307427	0.535885	0.579618	0.643678			0.00657895	0.00328947	0.0361842	0.243421	0.440789	0.197368	0.0526316	0.0164474	0.00328947	0	1.78126
0.495069	0.509501	0.488347	0.640223	0.495069	0.374382	0.558473	0.533953	0.499681	0.417882	0.534375	0.504762	0.503597	0.442022	0.597561	0.19338	0.343356	0.483855	0.455518	0.41538	0.350511	0.431801	0.317472	0.58156	0.547445	0.474308
0.618519	0.42437	0.374011	0.547935	0.618519	0.44101	0.47745	0.567227	0.331373	0.75795	0.0974743	0.520436	0.319489	0.370909	0.351682	0.375965	0.407359	0.45276	0.431141	0.35628	0.402058	0.42348	0.41775	0.495512	0.549327	0.48513
0.507859	0.483312	0.369385	0.506151	0.507859	0.322892	0.495079	0.430669	0.57197	0.363636	0.429769	0.360487	0.430748	0.472492	0.387654	0.418431	0.412371	0.482797	0.474546	0.4159	0.23494	0.448898	0.3311	0.540958	0.680672	0.413183		Bull 13	0.05	0.15	0.25	0.35	0.45	0.55	0.65	0.75	0.85	0.95	0.232615
0.553097	0.455232	0.433776	0.750755	0.553097	0.456819	0.433948	0.703704	0.362926	0.714514	0.458913	0.481481	0.328537	0.380212	0.399072	0.492896	0.587278	0.393523	0.366544	0.366813	0.569688	0.489722	0.325581	0.497854	0.508264	0.389671			0	2	9	51	62	31	3	2	0	0	160
0.552836	0.582752	0.47525	0.479179	0.552836	0.227748	0.346375	0.376147	0.455684	0.363701	0.42029	0.334061	0.328947	0.495468	0.525312	0.356231	0.424099	0.39593	0.440743	0.456159	0.47257	0.534525	0.411554	0.531178	0.539835	0.412463			0	0.0125	0.05625	0.31875	0.3875	0.19375	0.01875	0.0125	0	0	1.16337
0.609916	0.467474	0.452288	0.515764	0.609916	0.433205	0.372184	0.378205	0.486154	0.425026	0.265789	0.518033	0.380412	0.45815	0.398802	0.418889	0.388425	0.359185	0.391815	0.489737	0.539602	0.407301	0.394059	0.567347	0.511139	0.392473
0.552507	0.404399	0.301698	0.518987	0.552507	0.468031	0.553411	0.459976	0.374554	0.538972	0.442577	0.445428	0.534968	0.403704	0.435994	0.370178	0.3331	0.387954	0.435004	0.324649	0.308256	0.389372	0.342711	0.494824	0.529695	0.589319
0.537671	0.434545	0.400454	0.414408	0.537671	0.280431	0.442013	0.400673	0.420664	0.428571	0.374783	0.431992	0.332927	0.126374	0.347973	0.386724	0.399809	0.457746	0.423677	0.418181	0.367098	0.500169	0.346362	0.5	0.604055	0.404056		Bull 14	0.05	0.15	0.25	0.35	0.45	0.55	0.65	0.75	0.85	0.95	-0.0894391
0.55004	0.443005	0.44629	0.490977	0.55004	0.239617	0.470674	0.307087	0.516854	0.389818	0.499574	0.383812	0.298637	0.435244	0.421252	0.414755	0.419973	0.498575	0.33701	0.29959	0.560811	0.436524	0.31993	0.598826	0.483012	0.412739			0	2	11	79	78	32	2	0	0	0	204
0.615911	0.518848	0.425985	0.530074	0.615911	0.4	0.50094	0.437302	0.322581	0.461538	0.421548	0.552342	0.451025	0.392344	0.537736	0.336461	0.21999	0.408133	0.47359	0.488085	0.536214	0.428371	0.194397	0.559211	0.737135	0.521448			0	0.00980392	0.0539216	0.387255	0.382353	0.156863	0.00980392	0	0	0	0.218214
0.42915	0.43465	0.394118	0.514692	0.42915	0.428693	0.48374	0.528761	0.377049	0.418886	0.453659	0.412928	0.437608	0.474435	0.259766	0.313659	0.405617	0.330417	0.44338	0.407765	0.525567	0.528749	0.373819	0.546841	0.617931	0.520384
0.473984	0.558046	0.420239	0.474776	0.473984	0.446198	0.528986	0.377016	0.414269	0.387972	0.393797	0.502247	0.366357	0.42446	0.372624	0.372277	0.479827	0.348485	0.494471	0.461603	0.410145	0.493926	0.455275	0.487136	0.58457	0.584466
0.467613	0.539041	0.415315	0.484321	0.467613	0.401908	0.451933	0.342564	0.33874	0.486318	0.478836	0.42383	0.336088	0.394613	0.39924	0.417795	0.326154	0.431025	0.400604	0.414452	0.343704	0.444674	0.372617	0.544892	0.528517	0.386768		Bull 15	0.05	0.15	0.25	0.35	0.45	0.55	0.65	0.75	0.85	0.95	0.975325
0.725389	0.444554	0.556631	0.455014	0.725389	0.294393	0.0714286	0.405618	0.455224	0.61645	0.526906	0.345582	0.27702	0.425659	0.382999	0.406528	0.40636	0.367455	0.453487	0.380484	0.329485	0.373345	0.451807	0.478702	0.586387	0.556701			0	0	11	48	82	25	3	2	1	0	172
0.600939	0.459449	0.400408	0.547644	0.600939	0.354426	0.567108	0.410213	0.389535	0.471471	0.32574	0.37931	0.391667	0.59144	0.515362	0.390698	0.391075	0.482011	0.450478	0.433562	0.382482	0.465252	0.401163	0.489305	0.502294	0.474359			0	0	0.0639535	0.27907	0.476744	0.145349	0.0174419	0.0116279	0.00581395	0	3.33682
0.524812	0.528143	0.456252	0.516892	0.524812	0.367823	0.548936	0.438139	0.352688	0.366246	0.363636	0.371218	0.485714	0.391039	0.327009	0.412764	0.465379	0.39991	0.290407	0.500074	0.445833	0.522189	0.369364	0.44098	0.596853	0.333844
0.526867	0.370764	0.382821	0.465883	0.526867	0.46935	0.435252	0.509021	0.354373	0.395466	0.438028	0.415691	0.446927	0.406593	0.649351	0.405709	0.385522	0.433624	0.458943	0.359586	0.504983	0.463549	0.465018	0.471429	0.627451	0.35493
0.553782	0.581858	0.403728	0.483028	0.553782	0.480327	0.413084	0.348103	0.490347	0.507192	0.472222	0.494737	0.394531	0.531634	0.442038	0.448385	0.455441	0.331742	0.537101	0.443986	0.446889	0.39868	0.549059	0.397849	0.484362	0.26087		Bull 16	0.05	0.15	0.25	0.35	0.45	0.55	0.65	0.75	0.85	0.95	-0.7978
0.535211	0.545284	0.373108	0.560818	0.535211	0.484834	0.369403	0.296046	0.227941	0.418093	0.496287	0.446181	0.398058	0.527508	0.462871	0.621083	0.434361	0.31195	0.465378	0.515972	0.496644	0.343923	0.332237	0.460432	0.654681	0.522551			2	1	13	66	79	20	1	0	0	0	182
0.586644	0.557934	0.381326	0.52818	0.586644	0.394586	0.494882	0.35929	0.503751	0.46587	0.395349	0.399457	0.477099	0.70229	0.416759	0.200485	0.481181	0.41712	0.471725	0.582365	0.371673	0.455426	0.279708	0.424749	0.530507	0.330435			0.010989	0.00549451	0.0714286	0.362637	0.434066	0.10989	0.00549451	0	0	0	2.48099
0.574138	0.499861	0.472727	0.449559	0.574138	0.417586	0.44098	0.352052	0.504132	0.484603	0.464671	0.447619	0.464	0.46114	0.567537	0.213439	0.430256	0.478689	0.45672	0.346357	0.483195	0.408814	0.48256	0.534091	0.501801	0.38814
0.536453	0.454773	0.488948	0.55171	0.536453	0.38123	0.601504	0.300913	0.470199	0.392929	0.561131	0.504241	0.392665	0.516741	0.482875	0.129987	0.388102	0.413119	0.51235	0.439548	0.401279	0.373053	0.389224	0.564815	0.49733	0.498155
0.648903	0.481432	0.542098	0.529351	0.648903	0.583874	0.460208	0.630634	0.196833	0.480278	0.374498	0.546988	0.487762	0.40231	0.394693	0.431958	0.312108	0.397651	0.377471	0.422205	0.434093	0.374738	0.471453	0.369565	0.488254	0.472303		Bull 17	0.05	0.15	0.25	0.35	0.45	0.55	0.65	0.75	0.85	0.95	0.279877
0.578836	0.479244	0.428239	0.542974	0.578836	0.341171	0.588183	0.426374	0.443167	0.407348	0.329429	0.479769	0.406706	0.475107	0.475157	0.384817	0.372957	0.502005	0.446618	0.478551	0.412507	0.384156	0.413919	0.545324	0.549861	0.535948			0	1	25	204	279	64	5	1	0	0	579
0.664908	0.476579	0.512116	0.460073	0.664908	0.354689	0.491379	0.334805	0.381148	0.35468	0.421538	0.492248	0.320513	0.485748	0.437584	0.288254	0.507692	0.367305	0.414102	0.374063	0.400988	0.395336	0.368918	0.572377	0.598792	0.517986			0	0.00172712	0.0431779	0.352332	0.481865	0.110535	0.00863558	0.00172712	0	0	1.3108
0.541247	0.394923	0.301463	0.385676	0.541247	0.363728	0.816901	0.378265	0.310415	0.512956	0.315657	0.576321	0.317507	0.290649	0.457074	0.442697	0.418895	0.492934	0.42506	0.518768	0.400602	0.430873	0.360828	0.371134	0.683103	0.354515
0.61236	0.444504	0.454874	0.522909	0.61236	0.444008	0.379142	0.385311	0.37793	0.336689	0.323357	0.464576	0.539782	0.408571	0.425197	0.152951	0.274733	0.507009	0.447914	0.387686	0.37694	0.465018	0.380244	0.519008	0.471303	0.502571
0.685496	0.670236	0.439283	0.554862	0.685496	0.397829	0.591981	0.375517	0.418561	0.477026	0.438124	0.488836	0.3126	0.33574	0.442308	0.371052	0.435685	0.461809	0.513712	0.255612	0.378428	0.293548	0.33228	0.417012	0.723017	0.303879		Bull 18	0.05	0.15	0.25	0.35	0.45	0.55	0.65	0.75	0.85	0.95	0.566432
0.518727	0.34048	0.475336	0.54316	0.518727	0.321984	0.348485	0.510535	0.460775	0.524752	0.483386	0.406859	0.470833	0.358936	0.416942	0.413466	0.189749	0.440445	0.469459	0.434513	0.415997	0.366678	0.377415	0.638037	0.424702	0.571429			2	1	11	74	134	60	16	5	1	0	304
0.600829	0.475358	0.530956	0.567901	0.600829	0.633739	0.476736	0.352823	0.463317	0.492929	0.421965	0.357778	0.329004	0.429604	0.403226	0.293864	0.350665	0.518022	0.399712	0.315603	0.548227	0.313066	0.329315	0.516184	0.517908	0.466434			0.00657895	0.00328947	0.0361842	0.243421	0.440789	0.197368	0.0526316	0.0164474	0.00328947	0	0.878018
0.589912	0.538853	0.408864	0.540361	0.589912	0.300664	0.433618	0.67234	0.373626	0.484444	0.399588	0.326964	0.461056	0.729437	0.457637	0.427473	0.353121	0.254375	0.531977	0.397059	0.463539	0.371184	0.505334	0.508393	0.576007	0.495991
0.606212	0.441926	0.488823	0.497166	0.606212	0.51041	0.484605	0.370166	0.538631	0.384309	0.433984	0.579861	0.448309	0.386139	0.366255	0.426394	0.408511	0.311591	0.287509	0.377378	0.320814	0.41186	0.315751	0.513889	0.598895	0.541562
0.646635	0.510074	0.518519	0.46592	0.646635	0.338776	0.384991	0.397176	0.40678	0.416981	0.382736	0.406417	0.493243	0.286713	0.518072	0.410638	0.378698	0.417903	0.498255	0.482535	0.420961	0.374179	0.364103	0.498361	0.454407	0.553009		Bull 19	0.05	0.15	0.25	0.35	0.45	0.55	0.65	0.75	0.85	0.95	0.381663
0.591385	0.551341	0.46315	0.547215	0.591385	0.51647	0.447266	0.470775	0.249158	0.377737	0.469512	0.244131	0.495037	0.436451	0.469128	0.242462	0.303146	0.420051	0.464783	0.521529	0.368386	0.401777	0.262411	0.522876	0.444444	0.558974			0	4	10	55	105	28	12	7	1	0	222
0.634897	0.402868	0.55373	0.528501	0.634897	0.442062	0.40023	0.526087	0.520612	0.56068	0.420725	0.392216	0.41844	0.424254	0.450609	0.428819	0.50907	0.416616	0.408591	0.533908	0.487193	0.39955	0.428172	0.573684	0.460622	0.556886			0	0.018018	0.045045	0.247748	0.472973	0.126126	0.0540541	0.0315315	0.0045045	0	1.41943
0.547458	0.343567	0.404372	0.373013	0.547458	0.36872	0.516772	0.482863	0.338216	0.470652	0.450242	0.334711	0.411616	0.546697	0.44567	0.425452	0.281815	0.494568	0.35939	0.564595	0.456225	0.271447	0.408028	0.483395	0.515082	0.328699
0.516796	0.465549	0.117831	0.403011	0.516796	0.22574	0.497254	0.415846	0.454317	0.584249	0.481909	0.261302	0.424765	0.31795	0.436407	0.335352	0.365789	0.463913	0.438704	0.515267	0.523757	0.437865	0.398189	0.528681	0.391188	0.398625
0.780423	0.392268	0.513245	0.52971	0.780423	0.580381	0.432184	0.560403	0.38914	0.484897	0.421304	0.343176	0.557522	0.406959	0.37779	0.388648	0.388985	0.434252	0.379596	0.470988	0.488212	0.674379	0.484811	0.376712	0.553259	0.589901		Bull 20	0.05	0.15	0.25	0.35	0.45	0.55	0.65	0.75	0.85	0.95	0.737719
0.56946	0.373534	0.395575	0.538514	0.56946	0.363764	0.52381	0.408257	0.486486	0.240335	0.588235	0.481293	0.544799	0.35939	0.393548	0.541311	0.464962	0.440408	0.548998	0.391721	0.490756	0.390643	0.347878	0.491228	0.335698	0.44186			0	0	3	34	39	12	2	0	0	0	90
0.523699	0.430266	0.440236	0.505521	0.523699	0.332063	0.437845	0.363636	0.465608	0.369748	0	0.437433	0.472376	0.678275	0.345084	0.1627	0.512777	0.408131	0.459699	0.534327	0.575458	0.4668	0.365845	0.6	0.372904	0.440642			0	0	0.0333333	0.377778	0.433333	0.133333	0.0222222	0	0	0	1.30193
0.575789	0.422812	0.185874	0.484819	0.575789	0.413574	0.68984	0.530945	0.508772	0.424361	0.617647	0.248709	0.556643	0.494382	0.408546	0.495986	0.398798	0.382862	0.471415	0.452362	0.42966	0.413404	0.46413	0.527497	0.529246	0.434709
0.465849	0.426721	0.415296	0.647283	0.465849	0.334613	0.471848	0.318182	0.544974	0.298879	0.360656	0.38295	0.572308	0.62203	0.35099	0.329127	0.477124	0.475493	0.443659	0.44705	0.492114	0.378909	0.523614	0.482718	0.540971	0.551201
0.532805	0.552869	0.468106	0.54667	0.532805	0.32664	0.607143	0.396982	0.349241	0.464419	0.394089	0.397993	0.372263	0.651613	0.43254	0.440045	0.25974	0.304116	0.448411	0.506714	0.483061	0.37934	0.391621	0.661171	0.462116	0.458065		Bull 21	0.05	0.15	0.25	0.35	0.45	0.55	0.65	0.75	0.85	0.95	0.753608
0.534772	0.536978	0.589235	0.415334	0.534772	0.371917	0.380846	0.481413	0.374882	0.554677	0.431373	0.164384	0.426581	0.481781	0.47123	0.40292	0.407244	0.389701	0.405598	0.515273	0.525412	0.401342	0.495778	0.50312	0.458933	0.586155			11	27	58	96	97	35	9	3	1	6	343
0.539216	0.379335	0.443518	0.447238	0.539216	0.310345	0.501031	0.435863	0.419379	0.533561	0.422481	0.436285	0.331461	0.524771	0.658635	0.295418	0.536327	0.451729	0.548628	0.38437	0.432416	0.376348	0.29056	0.59585	0.483266	0.46743			0.03207	0.0787172	0.169096	0.279883	0.282799	0.102041	0.0262391	0.00874636	0.00291545	0.0174927	2.95673
0.521084	0.445732	0.454869	0.473967	0.521084	0.395129	0.348234	0.518152	0.431707	0.435171	0.351064	0.368154	0.303725	0.404284	0.411645	0.385769	0.473896	0.328978	0.505895	0.361597	0.402463	0.430028	0.370748	0.522523	0.498749	0.556604
0.669256	0.434106	0.405819	0.473708	0.669256	0.413925	0.469767	0.374781	0.288265	0.442598	0.437838	0.264482	0.309417	0.571225	0.350521	0.378412	0.32646	0.427072	0.394877	0.397673	0.477423	0.363938	0.471937	0.548611	0.56063	0.639498
0.735645	0.461114	0.46798	0.549109	0.735645	0.412879	0.458971	0.454749	0.499302	0.415648	0.572727	0.384422	0.344156	0.590206	0.354414	0.153509	0.454988	0.428204	0.344792	0.451411	0.466793	0.459007	0.294256	0.532999	0.54876	0.540475		Bull 22	0.05	0.15	0.25	0.35	0.45	0.55	0.65	0.75	0.85	0.95	0.178303
0.653722	0.464599	0.615537	0.498466	0.653722	0.21499	0.419854	0.45977	0.448622	0.38488	0.180357	0.364603	0.262658	0.518428	0.436232	0.327329	0.43968	0.446992	0.456682	0.448543	0.588808	0.394693	0.392373	0.566929	0.47877	0.451713			1	0	3	34	39	12	2	0	0	0	91
0.502674	0.424559	0.557576	0.601052	0.502674	0.535175	0.36	0.138298	0.563549	0.500297	0.34891	0.495215	0.396306	0.552023	0.432981	0.445013	0.451613	0.471329	0.53626	0.437107	0.452381	0.371704	0.494176	0.551863	0.516474	0.600462			0.010989	0	0.032967	0.373626	0.428571	0.131868	0.021978	0	0	0	1.85205
0.634652	0.423871	0.491817	0.518885	0.634652	0.471924	0.396095	0.562438	0.479651	0.467066	0.365471	0.349291	0.367532	0.445483	0.388669	0.367367	0.304754	0.334785	0.372527	0.431203	0.385791	0.44169	0.408751	0.507968	0.489847	0.391304
0.617619	0.518933	0.455939	0.462058	0.617619	0.360366	0.410156	0.564982	0.475227	0.474576	0.557164	0.245174	0.247253	0.402198	0.458979	0.473976	0.314419	0.461426	0.44663	0.495	0.438032	0.386721	0.369679	0.553774	0.445609	0.347737
0.629583	0.503986	0.439625	0.520309	0.629583	0.339943	0.427364	0.409535	0.324661	0.474041	0.506329	0.4798	0.34761	0.111855	0.364907	0.291667	0.432476	0.4951	0.454333	0.467742	0.544835	0.443606	0.364931	0.497774	0.538178	0.607955		Bull 23	0.05	0.15	0.25	0.35	0.45	0.55	0.65	0.75	0.85	0.95	-0.565889
0.608407	0.52246	0.6	0.577712	0.608407	0.45058	0.443309	0.421973	0.57508	0.54595	0.473367	0.387045	0.290488	0.325581	0.392857	0.421929	0.390162	0.325483	0.4838	0.512821	0.356618	0.392619	0.447473	0.491839	0.480726	0.395722			0	2	19	123	211	55	1	0	0	0	411
0.591278	0.438127	0.418018	0.56947	0.591278	0.466022	0.44329	0.391304	0.416949	0.414414	0.486689	0.56983	0.415584	0.558824	0.3865	0.276079	0.352215	0.390883	0.287037	0.30572	0.348578	0.503454	0.499612	0.453659	0.603843	0.544693			0	0.00486618	0.0462287	0.29927	0.513382	0.13382	0.00243309	0	0	0	0.70485
0.549403	0.472783	0.403134	0.458847	0.549403	0.315089	0.367647	0.416552	0.369892	0.508969	0.377953	0.451948	0.518219	0.414673	0.390202	0.281567	0.222097	0.366238	0.457973	0.452362	0.501706	0.299854	0.461728	0.466867	0.563476	0.37262
0.648649	0.512158	0.484462	0.55003	0.648649	0.376014	0.401889	0.383104	0.489268	0.639344	0.476798	0.441034	0.447349	0.490132		0.222715	0.362843	0.450373	0.30662	0.44705	0.560976	0.380271	0.487701	0.670188	0.462046	0.348394
0.612186	0.41005	0.447386	0.559326	0.612186	0.401967	0.554092	0.458824	0.403215	0.430968	0.444191	0.396739	0.364271	0.419941		0.483643	0.340228	0.517073	0.570909	0.506714	0.446266	0.362757	0.372727	0.524927	0.529038	0.426013		Bull 24	0.05	0.15	0.25	0.35	0.45	0.55	0.65	0.75	0.85	0.95	-0.41525
0.7375	0.460038	0.405195	0.534133	0.7375	0.411847	0.514634	0.367638	0.433396	0.451306	0.385396	0.374239	0.363987	0.587031		0.44599	0.385864	0.497706	0.288987	0.515273	0.311436	0.507385	0.435381	0.514286	0.478143	0.398031			0	2	8	29	68	19	1	1	0	0	128
0.609457	0.444717	0.443377	0.512373	0.609457	0.435826	0.446021	0.41899	0.461409	0.406295	0.469983	0.601323	0.318841	0.400986		0.46184	0.441809	0.446188	0.276923	0.38437	0.529167	0.417346	0.428673	0.5486	0.541519	0.489816			0	0.015625	0.0625	0.226562	0.53125	0.148438	0.0078125	0.0078125	0	0	2.21394
0.563415	0.541943	0.480342	0.470794	0.563415	0.430923	0.502347	0.482085	0.321429	0.4102	0.3625	0.532359	0.386513	0.435185		0.395371	0.475979	0.469928	0.427523	0.361597	0.467681	0.41512	0.545526	0.416514	0.521981	0.519928
0.579268	0.449723	0.446227	0.521713	0.579268	0.370614	0.553265	0.394089	0.468204	0.450185	0.393393	0.315457	0.360743	0.226674		0.606174	0.421033	0.432847	0.478172	0.397673	0.680258	0.288354	0.340355	0.480409	0.496785	0.664887
0.666667	0.325537	0.476475	0.485185	0.666667	0.371189	0.617857	0.271768	0.431803	0.48358	0.322464	0.313144	0.43067	0.362319		0.203455	0.345657	0.334463	0.276176	0.451411	0.406883	0.287416	0.248379	0.625154	0.576304	0.486658		Bull 25	0.05	0.15	0.25	0.35	0.45	0.55	0.65	0.75	0.85	0.95	-0.26401
0.631687	0.357759	0.475962	0.488917	0.631687	0.367136	0.321311	0.541565	0.439366	0.400749	0.286517	0.374927	0.454545	0.47035		0.389153	0.368195	0.543939	0.539722	0.448543	0.274359	0.451636	0.392086	0.542056	0.467742	0.625776			0	2	7	84	171	77	5	0	0	0	346
0.582707	0.505185	0.232422	0.527263	0.582707	0.370184	0.256809	0.191489	0.37123	0.550427	0.434846	0.295989	0.403955	0.460269		0.580286	0.462459	0.359077	0.441821	0.437107	0.299302	0.378588	0.373101	0.562222	0.576585	0.511869			0	0.00578035	0.0202312	0.242775	0.49422	0.222543	0.0144509	0	0	0	0.718563
0.529046	0.502354	0.473654	0.435498	0.529046	0.38172	0.262454	0.395745	0.475039	0.49537	0.375	0.272921	0.267913	0.578838		0.533879	0.410817	0.514511	0.506699	0.431203	0.533475	0.38101	0.454844	0.528837	0.516667	0.494393
0.657658	0.464015	0.449328	0.533755	0.657658	0.373956	0.377985	0.418073	0.287568	0.270833	0.411128	0.371381	0.630841	0.448463		0.283065	0.423077	0.430644	0.304175	0.495	0.39759	0.394887	0.449555	0.44898	0.503685	0.46883
0.668947	0.404863	0.425287	0.543065	0.668947	0.255685	0.523715	0.586331	0.507953	0.527325	0.407407	0.467192	0.262712	0.464561		0.471976	0.257299	0.423559	0.332582	0.467742	0.468146	0.395479	0.374547	0.440758	0.503867	0.625229		Bull 26	0.05	0.15	0.25	0.35	0.45	0.55	0.65	0.75	0.85	0.95	-0.317836
0.63577	0.46719	0.457879	0.542201	0.63577	0.427812	0.480729	0.412405	0.281437	0.328377	0.299065	0.391129	0.340633	0.683983		0.393701	0.39874	0.499601	0.538319	0.512821	0.418634	0.402365	0.377086	0.529776	0.468795	0.526758			1	11	20	82	151	62	10	1	0	0	338
0.572917	0.474171	0.492918	0.47365	0.572917	0.495703	0.399725	0.533058	0.526965	0.402092	0.48972	0.417252	0.75	0.439143		0.331128	0.338023	0.366444	0.420127	0.30572	0.373874	0.371713	0.408152	0.530705	0.494505	0.552332			0.00295858	0.0325444	0.0591716	0.242604	0.446746	0.183432	0.0295858	0.00295858	0	0	0.73598
0.677945	0.549631	0.416667	0.504643	0.677945	0.232377	0.512472	0.437685	0.327838	0.465483	0.488189	0.453901	0.326031	0.358907		0.407119	0.518879	0.373239	0.426554	0.484733	0.509656	0.350883	0.374932	0.557706	0.629058	0.377193
0.608579	0.421806	0.371316	0.556396	0.608579	0.456166	0.385201	0.525435	0.580808	0.407446	0.380247	0.579634	0.517647	0.466418		0.335974	0.454116	0.482347	0.412754	0.464119	0.265195	0.374899	0.410679	0.48248	0.484692	0.47326
0.676444	0.466643	0.480615	0.55756	0.676444	0.396032	0.550577	0.383148	0.594223	0.459202	0.490284	0.269956	0.509847	0.746575		0.511394	0.380885	0.425187	0.478261	0.510892	0.325071	0.444027	0.439128	0.589357	0.459079	0.427435		Bull 27	0.05	0.15	0.25	0.35	0.45	0.55	0.65	0.75	0.85	0.95	-0.0147094
0.54416	0.518597	0.555556	0.472367	0.54416	0.31493	0.555671	0.363352	0.316098	0.367412	0.526537	0.550962	0.481737	0.313933		0.388589	0.44367	0.482584	0.401813	0.393451	0.530811	0.373279	0.411962	0.461099	0.484625	0.423343			0	0	20	155	213	24	1	0	0	0	413
0.582822	0.273577	0.548263	0.525476	0.582822	0.383982	0.396411	0.538531	0.446305	0.340647	0.444444	0.402778	0.373037	0.415435		0.566737	0.723404	0.400438	0.103594	0.513492	0.62963	0.397239	0.408124	0.534122	0.549187	0.361991			0	0	0.0484262	0.375303	0.515738	0.0581114	0.00242131	0	0	0	0.490414
0.680412	0.493633	0.392361	0.281271	0.680412	0.358197	0.351974	0.450704	0.453608	0.310241	0.430718	0.420392	0.402844	0.403312		0.29558	0.436061	0.374651	0.572072	0.503401	0.388242	0.387181	0.413053	0.511335	0.528677	0.498462
0.514178	0.620393	0.393352	0.668834	0.514178	0.293333	0.495989	0.468887	0.514535	0.546784	0.468	0.383246	0.415441	0.452899		0.180645	0.351579	0.406054	0.438344	0.481343	0.535242	0.373011	0.547943	0.56338	0.505898	0.364929
0.544669	0.503088	0.485122	0.483368	0.544669	0.449568	0.516279	0.552189	0.302796	0.429799	0.413926	0.529605	0.328897	0.539604		0.187863	0.467488	0.374684	0.559232	0.477131	0.382055	0.361956	0.444069	0.530599	0.527715	0.652411		Bull 28	0.05	0.15	0.25	0.35	0.45	0.55	0.65	0.75	0.85	0.95	-0.252069
0.593023	0.479486	0.485682	0.490153	0.593023	0.432232	0.54878	0.475162	0.330021	0.289147	0.373007	0.44507	0.296233	0.625		0.302411	0.381971	0.45723	0.633577	0.499198	0.434365	0.509245	0.426936	0.54362	0.531056	0.585124			0	1	8	58	66	7	0	0	0	0	140
0.492625	0.316206	0.407089	0.332966	0.492625	0.498713	0.391874	0.244548	0.426301	0.396341	0.252193	0.268966	0.502513	0.391892		0.31049	0.484337	0.229198	0.49399	0.352419	0.49334	0.380507	0.446596	0.414761	0.400417	0.519939			0	0.00714286	0.0571429	0.414286	0.471429	0.05	0	0	0	0	0.163975
0.568182	0.286885	0.499074	0.399015	0.568182	0.414599	0.12945	0.754902	0.437218	0.5	0.478537	0.37037	0.5	0.488227		0.209322	0.328317	0.401333	0.128852	0.403922	0.576608	0.40596	0.393868	0.438043	0.521868	0.499382
0.654799	0.490577	0.476106	0.426087	0.654799	0.339947	0.43892	0.297794	0.478585	0.401384	0.30477	0.646119	0.389646	0.451429		0.333688	0.346752	0.392872	0.461288	0.50302	0.466586	0.325252	0.415584	0.420722	0.530185	0.899183
0.6432	0.541411	0.448828	0.614035	0.6432	0.387723	0.478313	0.500975	0.449449	0.54216	0.476656	0.391892	0.431689	0.656		0.322867	0.345705	0.355932	0.445205	0.388128	0.436047	0.337425	0.433446	0.526667	0.476651	0.521355		Bull 29	0.05	0.15	0.25	0.35	0.45	0.55	0.65	0.75	0.85	0.95	-0.487065
0.61367	0.435048	0.491432	0.548112	0.61367	0.439386	0.447826	0.419487	0.472045	0.489032	0.495131	0.399533	0.389474	0.431672		0.280626	0.475022	0.336179	0.512249	0.673684	0.524966	0.510164	0.38766	0.451923	0.25495	0.349535			13	20	29	95	232	225	47	12	7	4	684
0.652174	0.464531	0.482502	0.426374	0.652174	0.340614	0.456026	0.353163	0.427332	0.445545	0.400223	0.53125	0.402829	0.373616		0.32078	0.481221	0.484761	0.302947	0.312362	0.472284	0.357536	0.420697	0.560711	0.502114	0.447974			0.0190058	0.0292398	0.0423977	0.138889	0.339181	0.328947	0.0687135	0.0175439	0.0102339	0.00584795	2.76201
0.646199	0.338546	0.502648	0.544444	0.646199	0.344614	0.329553	0.281636	0.535809	0.330784	0.331689	0.359788	0.38713	0.43662		0.416204	0.511066	0.465347	0.450505	0.463687	0.505344	0.42452	0.450244	0.521951	0.496445	0.378482
0.655017	0.444136	0.337772	0.532773	0.655017	0.322816	0.377101	0.406349	0.296412	0.286634	0.426856	0.422993	0.503906	0.635057		0.453146	0.390792	0.373622	0.556196	0.375339	0.463878	0.294362	0.44437	0.589333	0.45375	0.30458
0.571839	0.43365	0.442222	0.521538	0.571839	0.405731	0.376263	0.469124	0.305355	0.450387	0.318782	0.333942	0.447531	0.447046		0.334958	0.522461	0.346019	0.497506	0.400543	0.420124	0.405712	0.386682	0.590389	0.507205	0.498965		Bull 30	0.05	0.15	0.25	0.35	0.45	0.55	0.65	0.75	0.85	0.95	0.0726761
0.62963	0.512539	0.507102	0.439759	0.62963	0.330045	0.657845	0.505111	0.482368	0.49505	0.314523	0.496032	0.377246	0.476404		0.372756	0.384155	0.298402	0.588235	0.504947	0.177847	0.345259	0.358853	0.555189	0.4169	0.507835			1	1	14	111	272	292	104	19	2	1	817
0.694277	0.370822	0.401085	0.513189	0.694277	0.312599	0.316062	0.485457	0.560773	0.470968	0.402053	0.441379	0.596629	0.497378		0.364809	0.380556	0.391877	0.35336	0.42375	0.468107	0.323306	0.410172	0.576329	0.610892	0.444629			0.00122399	0.00122399	0.0171359	0.135863	0.332925	0.357405	0.127295	0.0232558	0.00244798	0.00122399	1.35423
0.594037	0.390326	0.391393	0.404517	0.594037	0.510853	0.419509	0.331667	0.383228	0.414466	0.471218	0.483516	0.43	0.349385		0.238994	0.35534	0.474654	0.325397	0.449184	0.446878	0.422133	0.426613	0.532819	0.419482	0.611317
0.588326	0.566116	0.347157	0.556373	0.588326		0.411765	0.471992	0.3624	0.441309	0.319298	0.477903	0.508958	0.386139		0.422764	0.351171	0.388565	0.443716	0.465954	0.465178	0.365838	0.406476	0.481586	0.512025	0.589539
0.595833	0.405405	0.437836	0.55267	0.595833		0.506024	0.346136	0.368421	0.472209	0.386167	0.327354	0.404082	0.425328		0.376543	0.473684	0.411865	0.505208	0.377246	0.414943	0.308108	0.445826	0.526627	0.415734	0.457782		Bull 31	0.05	0.15	0.25	0.35	0.45	0.55	0.65	0.75	0.85	0.95	-0.140207
0.634578	0.409715	0.488675	0.619433	0.634578		0.461902	0.391606	0.516129	0.362884	0.289447	0.41913	0.411802	0.36291		0.390828	0.262385	0.494792	0.464396	0.494071	0.49215	0.444838	0.463198	0.572127	0.422236	0.417482			0	2	7	68	106	153	72	16	2	0	426
0.620253	0.370707		0.523112	0.620253		0.725248	0.519797	0.352745	0.557971	0.344074	0.456604	0.547244	0.419993		0.136752	0.360244	0.413633		0.508929	0.154341	0.364821	0.507127	0.532915	0.471542	0.633887			0	0.00469484	0.0164319	0.159624	0.248826	0.359155	0.169014	0.0375587	0.00469484	0	0.0331559
0.498199	0.442907		0.289157	0.498199		0.416354	0.405738	0.438193	0.345706	0.460944	0.59116	0.366057	0.536386		0.482192	0.360684	0.366832		0.44771	0.528035	0.425409	0.414974	0.572165	0.527513	0.315789
0.723938	0.346655		0.387516	0.723938		0.363841	0.347087	0.360843	0.471527	0.477663	0.630769	0.577017	0.394231		0.26087	0.340517	0.339639		0.577016	0.632353	0.270933	0.403728	0.588907	0.612392	0.453317
0.507365	0.441771		0.36413	0.507365		0.423996	0.408947	0.303754	0.514019	0.41321	0.491159	0.438298	0.428471		0.419776	0.327675	0.319471		0.43686	0.558559	0.387146	0.436816	0.542828	0.466682	0.595703			100% of the bulls had normal distribution for skewness and 90% of the bulls had normal kurtosis
0.663793	0.419259		0.278351	0.663793		0.451752	0.498024	0.365782	0.352941	0.3042	0.406308	0.351374	0.485721		0.109827	0.349328	0.555689		0.297095	0.490347	0.486949	0.365846	0.54294	0.488847	0.400638
0.692164	0.490178		0.520966	0.692164		0.502849	0.375	0.546588	0.380027	0.37197	0.370297	0.359822	0.399371		0.443956	0.328859	0.406327		0.419267	0.566845	0.436671	0.488636	0.520501	0.430694	0.31165
0.611898	0.45487		0.492135	0.611898		0.392628	0.507205	0.372051	0.43663	0.245754	0.468872	0.369863	0.457718		0.358166	0.487562	0.330723		0.502655	0.443378	0.335247	0.4588	0.558659	0.507533	0.45197
0.682203	0.393995		0.411215	0.682203		0.455446	0.545302	0.547067	0.351275	0.481785	0.498555	0.377049	0.421535		0.365	0.247356	0.409254		0.453348	0.508985	0.424464	0.467233	0.541889	0.55132	0.455639
0.56259	0.455406		0.5875	0.56259		0.426995	0.291503	0.472247	0.439601	0.391206	0.43038	0.36239	0.387311		0.272897	0.527778	0.459125		0.284987	0.300662	0.481727	0.379091	0.484556	0.500317	0.550752
0.677903	0.469684		0.570118	0.677903		0.398295	0.320127	0.379781	0.432071	0.503888	0.453552	0.268482	0.390722		0.290771	0.42953	0.265943		0.430117	0.661538	0.345953	0.460504	0.518908	0.590389	0.449477
0.606061	0.423201		0.493351	0.606061		0.0916218	0.350951	0.376569	0.495726	0.326858	0.554745		0.534772		0.343503	0.338078	0.440969		0.356785	0.177847	0.48716	0.395968	0.509976	0.546643	0.596344
0.570451	0.47961		0.531106	0.570451		0.477163	0.451685	0.433486	0.37397	0.389458	0.401945		0.260902		0.429082	0.429032	0.369445		0.447862	0.468107	0.427168	0.398586	0.46875	0.570552	0.442284
0.626536	0.455324		0.481481	0.626536		0.471545	0.283843	0.420629	0.36692	0.398184	0.455635		0.429017		0.420732	0.338926	0.426947		0.359081	0.446878	0.505251		0.667954	0.494681	0.530435
0.663206	0.463874		0.359316	0.663206		0.739308	0.377907	0.406103	0.308458	0.434211	0.376641		0.323132		0.43309	0.360965	0.371705		0.418306	0.465178	0.511254		0.574913	0.581395	0.55625
0.571672	0.310811		0.5	0.571672		0.570896	0.488862	0.37946	0.440408	0.458537	0.329144		0.486674		0.339326	0.232143	0.4009		0.455	0.414943	0.416781		0.552486	0.522293	0.514218
0.605634	0.330369		0.378562	0.605634		0.29873	0.524465	0.339679	0.545455	0.488223	0.479933		0.426799		0.324061	0.593333	0.464441		0.459101	0.49215	0.32756		0.337662	0.62	0.636423
0.534854	0.472115		0.411581	0.534854		0.392421	0.38484	0.437387	0.326923	0.498081	0.393684		0.364689		0.242718	0.513261	0.388655		0.44286	0.154341	0.372651		0.587156	0.576471	0.540311
0.599699	0.301224		0.480687	0.599699		0.556213	0.429112	0.428254	0.374112	0.43971	0.349502		0.390107		0.347826	0.476872	0.173913		0.382571	0.528035	0.421674		0.571717	0.630208	0.437811
0.653979	0.508651		0.346154	0.653979		0.364821	0.445	0.379137	0.388601	0.514624	0.562982		0.420011		0.438356	0.342818	0.45687		0.321	0.632353	0.415497		0.586634	0.571116	0.451435
0.586071	0.462397		0.462963	0.586071		0.420103	0.341034	0.410127	0.565217	0.329463	0.320186		0.431044		0.479744	0.72119	0.358034		0.353862	0.558559	0.4695		0.516184	0.571078	0.57323
0.659091	0.328029		0.375472	0.659091		0.414587	0.473344	0.266106	0.407756	0.413018	0.411717		0.628895		0.439364	0.461977	0.414831		0.443079	0.490347	0.452748		0.581882	0.552356	0.560638
0.524528	0.388561		0.568376	0.524528		0.340944	0.583924	0.334878	0.456471	0.399406	0.535174		0.452909		0.345865	0.813433	0.466196		0.416034	0.566845	0.459609		0.518272	0.722222	0.325
0.606218	0.459066		0.462121	0.606218		0.503983	0.516076	0.462069	0.43838	0.45393	0.390805		0.65374		0.487773	0.259259	0.557858		0.439521	0.443378	0.439216		0.474149	0.548077	0.524103
0.469957	0.420485		0.547297	0.469957		0.48227	0.44852	0.361386	0.276683	0.339286	0.443739		0.555556		0.234615	0.171053	0.427237		0.30718	0.508985	0.388243		0.678201	0.585714	0.658488
0.57529	0.22		0.46875	0.57529		0.477612	0.359689	0.300705	0.455535	0.430034	0.375912		0.389734		0.527099	0.530035	0.386351		0.385327	0.300662	0.484357		0.53288	0.697595	0.735614
0.585925	0.378049		0.448819	0.585925		0.41682	0.312645	0.369547	0.489362	0.547215	0.285326		0.407328		0.367052	0.523128	0.473031		0.454225	0.661538	0.38248		0.520111	0.486842	0.527922
0.480769	0.454806		0.5	0.480769		0.52256	0.384937	0.338462	0.490566	0.408672	0.337027		0.723077		0.346939	0.348866	0.443175		0.456319	0.420879	0.492602		0.479354	0.666667	0.538835
0.694828	0.516667		0.556522	0.694828		0.480195	0.412297	0.380952	0.380688	0.39331	0.471898		0.433852		0.391144	0.30143	0.361317		0.473159	0.323162	0.443477		0.490927	0.560724	0.359926
0.566787	0.467405		0.481429	0.566787		0.416781	0.609632	0.513803	0.397555	0.375294	0.380388		0.398409		0.305785	0.316456	0.5341		0.425557	0.277635	0.471212		0.592173	0.739496	0.48125
0.603878	0.565548		0.416016	0.603878		0.397554	0.370495	0.227993	0.406956	0.322217	0.501745		0.346497		0.34069	0.363881	0.321684		0.419487	0.294643	0.417651		0.531818	0.533333	0.428274
0.510638	0.486432		0.472973	0.510638		0.64186	0.486076	0.457627	0.25355	0.465341	0.473538		0.432292		0.325318	0.431884	0.417122		0.547633	0.516981	0.391663		0.50508	0.758621	0.487179
0.62069	0.551378		0.391365	0.62069		0.396972	0.476339	0.385607	0.354062	0.487544	0.390405		0.331315		0.152985	0.319569	0.411792		0.479145	0.545793	0.460898		0.331797	0.763636	0.505747
0.635135	0.451341		0.564444	0.635135		0.411965		0.536937	0.327434	0.291667	0.459732		0.485619		0.530335	0.34965	0.395863		0.501455	0.346966	0.4032		0.461686	0.577855	0.516861
0.593423	0.744094		0.388889	0.593423		0.511438		0.524725	0.449294	0.304299	0.396552		0.420615		0.423488	0.374663	0.480113		0.468913	0.477541	0.328929		0.472296	0.658915	0.493506
0.604491	0.520151		0.502024	0.604491		0.425395		0.363027	0.434692	0.39603	0.338087		0.466418		0.371777	0.229829	0.313815		0.430577	0.465842	0.461357		0.477612	0.697368	0.577242
0.641457	0.533898		0.588889	0.641457		0.54102		0.514754	0.469679	0.377976	0.406318		0.544513		0.45571	0.620513	0.408801		0.51012	0.401907	0.51193		0.515625	0.578512	0.360635
0.572864	0.521268		0.554622	0.572864		0.380851		0.389251	0.4	0.435644	0.385815		0.294924		0.43498	0.384393	0.409655		0.44416	0.562557	0.422575		0.42328	0.633218	0.538462
0.644214	0.349081		0.507886	0.644214		0.348684		0.359397	0.476471	0.391747	0.434642		0.350785		0.232733	0.407738	0.325084		0.419377	0.418605	0.399471		0.392573	0.578164	0.521588
0.443052	0.449585		0.684478	0.443052		0.401264		0.330155	0.389642	0.414301	0.372618		0.5		0.365248	0.487762	0.242928		0.371332	0.363331	0.364386		0.410891	0.655556	0.455959
0.605327	0.497182		0.163121	0.605327		0.459875		0.34331	0.348018	0.326267	0.494304		0.334328		0.477543	0.503486	0.414597		0.432421	0.458484	0.491849		0.534483	0.466071	0.362475
0.640984	0.413308		0.571649	0.640984		0.483418		0.310709	0.371528	0.261298	0.44428		0.566781		0.547525	0.430407	0.432642		0.464664	0.476235	0.348085		0.551102	0.617225	0.487779
0.519022	0.453977		0.405405	0.519022		0.573394		0.489144	0.462264	0.558574	0.433994		0.610465		0.233256	0.431655	0.320636		0.587448	0.562617	0.468628		0.408759	0.567273	0.485656
0.651799	0.455446		0.44	0.651799		0.413223		0.503214	0.399103	0.312409	0.42191		0.676871		0.565946	0.549057	0.384664		0.369745	0.534496	0.463301		0.381215	0.543909	0.615054
0.595238	0.499093		0.450909	0.595238		0.382716		0.393456	0.281081	0.441659	0.477433		0.378844		0.460591	0.528424	0.463418		0.52809	0.457478	0.335857		0.457976	0	0.426158
0.551672	0.221509		0.52193	0.551672		0.450652		0.274272		0.397727	0.363556		0.418919		0.145729	0.384699	0.452453		0.372678	0.583893	0.353708		0.492462	0.842857	0.521869
0.606061	0.29		0.518644	0.606061		0.485849		0.483759		0.369632	0.42428		0.396505		0.635321	0.546266	0.524126		0.438062	0.486486	0.492562		0.39229	0.547511	0.543759
0.607073	0.41764		0.324826	0.607073		0.49026		0.48951		0.41994	0.428571		0.70575		0.407859	0.382909	0.430135		0.443694	0.403567	0.335184		0.487179	0.694561	0.175214
0.630216	0.530752		0.65051	0.630216		0.506812		0.400227		0.388686	0.385691		0.433878		0.254561	0.432319	0.384055		0.562828	0.373299	0.39432		0.503344	0.484444	0.618105
0.51943	0.587701		0.401258	0.51943		0.446067		0.453509		0.469565	0.377958		0.470356		0.415288	0.428287	0.534999		0.391304	0.37645	0.404511		0.330409	0.756881	0.670755
0.538462	0.431612		0.552239	0.538462		0.402535		0.376623		0.3	0.399301		0.468852		0.243775	0.578231	0.394032		0.443732	0.475528	0.290503		0.515267	0.702614	0.551102
0.520572	0.445991		0.380832	0.520572		0.398405		0.359184		0.378935	0.37799		0.376731		0.589744	0.337323	0.414549		0.407621	0.363121	0.422654		0.281179	0.610687	0.609296
0.470917	0.337959		0.477011	0.470917		0.608618		0.450935		0.462195	0.513612		0.420582		0.505731	0.485501	0.430512		0.510783	0.343578	0.406856		0.464115	0.696602	0.596226
0.593264	0.493333		0.726087	0.593264		0.440564		0.351438		0.448718	0.516885		0.482673		0.528067	0.425439	0.435122		0.466886	0.43509	0.29199		0.488518	0.609687	0.575472
0.69586	0.437855		0.594142	0.69586		0.656766		0.387387		0.310595	0.454795		0.408497		0.125806	0.445623	0.612011		0.393523	0.379986	0.401261		0.416938	0.649402	0.447869
0.675174	0.453531		0.40625	0.675174		0.277385		0.352665			0.285408		0.401678		0.361564	0.463908	0.377871		0.495675	0.568777	0.408742		0.448424	0.759375	0.493359
0.532338	0.49632		0.49187	0.532338		0.389326		0.38911			0.484716		0.468499		0.193995	0.187204	0.32607		0.354839	0.398888	0.415369		0.519298	0.593137	0.278024
0.489567	0.375915		0.397714	0.489567		0.599327		0.415957			0.490091		0.574754		0.371648	0.371489	0.419744		0.454218	0.386929	0.421025		0.399651	0.516393	0.354512
0.577031	0.385047		0.38601	0.577031		0.41507		0.311419			0.40365		0.466276		0.709232	0.467674	0.397027		0.397536	0.396737	0.406932		0.409091	0.606383	0.497727
0.552352	0.572885		0.321684	0.552352		0.590476		0.378521			0.448845		0.583333		0.36356	0.355745	0.466617		0.395779	0.42212	0.370453		0.47931	0.729927	0.425821
0.657609	0.424242		0.49884	0.657609		0.500719		0.376446			0.347947		0.260514		0.28022	0.385475	0.423744		0.446272	0.397622	0.462728		0.538576	0.617117	0.433962
0.589404	0.391512		0.545164	0.589404		0.39899		0.449481			0.36092		0.421918		0.202821	0.505682	0.415846		0.371518	0.336615	0.408459		0.516791	0.554604	0.397459
0.605341	0.536953		0.216545	0.605341		0.382736		0.483721			0.4625		0.465839		0.402861	0.564617	0.437298		0.324114	0.396198	0.344185		0.475	0.668085	0.37399
0.592845	0.502275		0.440252	0.592845		0.266376		0.405685			0.431072		0.454491		0.186916	0.275862	0.43379		0.451627	0.437148	0.395981		0.522248	0.546392	0.420485
0.488889	0.536632		0.498208	0.488889		0.657685		0.363021			0.442836		0.386133		0.584746	0.345094	0.490002		0.460636	0.333746	0.375032		0.441472	0.625551	0.587174
0.629676	0.492647		0.340038	0.629676		0.590525		0.261458			0.562097		0.323439		0.473799	0.488851	0.485542		0.465347	0.350976	0.392918		0.421603	0.606522	0.461263
0.701342	0.463666		0.388587	0.701342		0.403141		0.481481			0.41557		0.405136		0.664372	0.318919	0.333011		0.396254	0.433698	0.413421		0.642384	0.360759	0.490674
0.723202	0.454902		0.347284	0.723202		0.416223		0.5			0.508251		0.46159		0.315653	0.383552	0.391689		0.443333	0.408544	0.453493		0.497121	0.65493	0.676209
0.627812	0.340891		0.514423	0.627812		0.32659		0.509884			0.42618		0.473567		0.47541	0.458191	0.342004		0.542443	0.256337	0.514354		0.342541	0.25	0.407051
0.663717	0.416923		0.477092	0.663717		0.498		0.350829			0.360515		0.451362		0.629717	0.452775	0.321719		0.378514	0.432243	0.482701		0.401345	0.623762	0.718529
0.682369	0.530838		0.533333	0.682369		0.404504		0.346863			0.631837		0.501909		0.56987	0.45301	0.312772		0.432453	0.43135	0.42058		0.533333	0.664948	0.540984
0.599515	0.489868		0.345361	0.599515		0.445863		0.32967			0.381197		0.345958		0.433333	0.237911	0.522532		0.454545	0.432224	0.366011		0.524941	0.654378	0.615258
0.553191	0.497054		0.354781	0.553191		0.401059		0.348382			0.372354		0.823476		0.3337	0.486653	0.408264		0.531915	0.382958	0.348262		0.456376	0.639535	0.519618
0.563403	0.519212		0.507968	0.563403		0.526163		0.441296			0.418224		0.54842		0.284946	0.389016	0.369565		0.384615	0.359485	0.336949		0.368545	0.554455	0.348715
0.567901	0.464721		0.522167	0.567901		0.475307		0.411846			0.464226		0.469613		0.531944	0.363309	0.448781		0.486111	0.357143	0.429326		0.329843	0.131707	0.317585
0.354004	0.226016		0.445092	0.726984		0.415428		0.430921			0.496398		0.427481		0.269327	0.368577	0.473163		0.455414	0.353874	0.442579		0.465875	0.6	0.603008
0.375517	0.579911		0.505051	0.652422		0.499137		0.328926			0.497942		0.458484		0.546512	0.275087	0.503581		0.477798	0.28262	0.464731		0.45	0.662651	0.697674
0.366715	0.465307		0.76659	0.632148		0.415056					0.402548		0.392427		0.191977	0.387827	0.397752		0.494676	0.184938	0.481152		0.494475	0.492424	0.473313
0.550499	0.404564		0.455696	0.587302		0.38806					0.356751		0.417843		0.574142	0.320911	0.425192		0.513026	0.497653	0.511807		0.38175	0.448529	0.554198
0.366202	0.417816		0.403704	0.603916		0.695578					0.476435		0.171327		0.460796	0.403913	0.495878		0.575652	0.32032	0.43757		0.496644	0.43617	0.537112
0.726984	0.536075		0.546064	0.736607		0.474501					0.375877		0.249529		0.366071	0.40119	0.510685		0.483266	0.497705	0.348287		0.364055	0.548387	0.392765
0.652422	0.540618		0.41704	0.621508		0.539282					0.349474		0.406191		0.172775	0.449612	0.387912		0.527273	0.43939	0.457617		0.369231	0.545455	0.706882
0.632148			0.398922	0.667482		0.341163					0.442377		0.458904		0.221745	0.431614	0.488565		0.405039	0.383974	0.431566		0.458621	0.552239	0.482014
0.587302			0.641654	0.648438		0.462908					0.439952		0.423077		0.476806	0.488105	0.437446		0.326087	0.184938	0.370168		0.413793	0.738806	0.512053
0.603916			0.45283	0.52809		0.313458					0.389807		0.451613		0.420904	0.454967	0.311151		0.5	0.497653	0.442305		0.610272	0.541463	0.758881
0.736607			0.431301	0.521583		0.421687					0.33758		0.313008		0.520095	0.350536	0.49359		0.372213	0.32032	0.509245		0.397022	0.327044	0.472826
0.621508			0.65625	0.609722		0.443243					0.445756		0.462989		0.475248	0.449938	0.387895		0.377129	0.497705	0.380507		0.483539	0.429688	0.608426
0.667482			0.371389	0.649913		0.342339					0.432337		0.333558		0.484283	0.373344	0.352146		0.495102	0.43939	0.40596		0.430769	0.589744	0.310722
0.648438			0.463303	0.66087		0.572447					0.433559		0.718404		0.44469	0.392893	0.428337		0.501934	0.383974	0.325252		0.532967	0.497462	0.60401
0.52809			0.443902	0.628399		0.462617					0.359625		0.353299		0.400638	0.421176	0.387823		0.481273	0.184938	0.337425		0.412214	0.564767	0.472492
0.521583			0.390335	0.560201		0.454355					0.419697		0.313008		0.394643	0.0774092	0.233387		0.382445	0.497653	0.510164		0.373995	0.706468	0.693124
0.609722			0.46587	0.620253		0.426893					0.379651		0.462989		0.382901	0.425926	0.411932		0.602263	0.32032	0.357536		0.466552	0.681481	0.603077
0.649913			0.466083	0.595174		0.321675					0.411052		0.333558		0.378837	0.523169	0.421265		0.470174	0.497705	0.42452		0.484412	0.678733	0.568829
0.66087			0.472547	0.720165		0.353544					0.355508		0.718404		0.3769	0.354605	0.410429		0.462875	0.43939	0.294362		0.377025	0.636364	0.55924
0.628399			0.352632	0.637056		0.476874					0.352765		0.353299		0.29352	0.48799	0.414111		0.589041	0.383974	0.405712		0.418644	0.467949	0.502106
0.560201			0.349762	0.663194		0.368339					0.491034				0.469611	0.505495	0.429011		0.51684	0.514381	0.345259		0.490728	0.548023	0.418097
0.620253			0.396065	0.469169		0.5					0.353898				0.49187	0.469667	0.459227		0.464174	0.498979	0.323306		0.492806	0.638095	0.49935
0.595174			0.315166	0.658784		0.444444					0.394417				0.389188	0.614458	0.366808		0.489331	0.463422	0.422133		0.29274	0.703704	0.28518
0.720165			0.423347	0.584833		0.380722					0.298898				0.373266	0.45812	0.512821		0.240084	0.410601	0.365838		0.397213	0.699454	0.572519
0.637056			0.417219	0.615984		0.414722					0.423111				0.420548	0.406114	0.413585		0.403153	0.479368	0.308108		0.387153	0.87234	0.568729
0.663194			0.492823	0.638026		0.460627					0.441489				0.267471	0.472644	0.429981		0.561024	0.518589	0.444838		0.383838	0.445596	0.581006
0.469169			0.178218	0.646302		0.401185					0.312639				0.295563	0.393382	0.365872		0.578981	0.42071	0.364821		0.334951	0.626761	0.617675
0.658784			0.300341	0.658174		0.419355					0.305625				0.313762	0.484266	0.425192		0.525881	0.491458	0.425409		0.464986	0.349593	0.839302
0.584833			0.377254	0.584112		0.519248					0.355469				0.528552	0.240449	0.495878		0.487844	0.432612	0.270933		0.271233	0.445161	0.469142
0.615984			0.688103	0.632812		0.605866					0.495863				0.364014	0.392351	0.510685		0.427068	0.374573	0.387146		0.49497	0.520548	0.665574
0.638026			0.428826	0.690476		0.362869					0.411321				0.39502	0.371212	0.387912		0.497164	0.271863	0.486949		0.428218	0.632	0.624431
0.646302			0.476522	0.531987		0.452308					0.374433				0.0686164	0.568765	0.488565		0.461176	0.507973	0.436671		0.26506	0.352041	0.480694
0.658174			0.221622	0.431677		0.394807					0.271805				0.385802	0.417978	0.437446		0.384422	0.44378	0.335247		0.645418	0.564014	0.672857
0.584112			0.51263	0.639405		0.459282					0.45625				0.30494	0.387324	0.311151		0.335929	0.432955	0.424464		0.409015	0.446512	0.310172
0.632812			0.430039	0.593583		0.505187					0.408676				0.331532	0.40665	0.49359		0.482161	0.459602	0.481727		0.424603	0.479339	0.168919
0.690476			0.352584	0.68942		0.374351					0.393232				0.459397	0.321678	0.387895		0.587201	0.460835	0.345953		0.549865	0.456853	0.571037
0.531987			0.423529	0.464706		0.27453					0.410959				0.760521	0.36933	0.352146		0.535714	0.277108	0.48716		0.38015	0.761317	0.618929
0.431677			0.531674	0.434		0.336					0.430077				0.18509	0.515649	0.428337		0.595488	0.551483	0.48574		0.4175	0.70122	0.570605
0.639405			0.594241	0.559275		0.413314					0.432432				0.560249	0.31564	0.387823		0.471809	0.393962	0.406055		0.490278	0.507519	0.573529
0.593583			0.469311	0.576628		0.474662					0.352016				0.390977	0.260563	0.233387		0.422222	0.47787	0.351634		0.365239	0.471429	0.622313
0.68942			0.231362	0.495606		0.388282					0.426705				0.468227	0.262369	0.411932		0.495641	0.474948	0.418753		0.561102	0.656716	0.638607
0.464706			0.291391	0.676218		0.556818					0.486486				0.562049	0.449462	0.421265		0.436982	0.362342	0.384589		0.333333	0.416667	0.464859
0.434			0.658537	0.836145		0.442347					0.37001				0.259958	0.426025	0.410429		0.533546	0.374155	0.408196		0.430769	0.494118	0.6175
0.559275			0.405444	0.626151		0.469087					0.526098				0.396181	0.452316	0.414111		0.326	0.286476	0.499061		0.533597	0.471631	0.646897
0.576628			0.462168	0.682432		0.371517					0.407151				0.351334	0.433128	0.429011		0.430939	0.55572	0.402156		0.470226	0.540984	0.68552
0.495606			0.449036	0.568082		0.303719					0.431034				0.347216	0.405904	0.459227		0.486784	0.468822	0.420537		0.373684	0.68559	0.628258
0.676218			0.411765	0.59375		0.371795					0.419142				0.330444	0.418356	0.366808		0.377309	0.496055	0.312827		0.531008	0.503704	0.684157
0.836145			0.539106	0.532407		0.379747					0.393694				0.236579	0.360806	0.512821		0.433602	0.426172	0.409684		0.33887	0.491903	0.539707
0.626151			0.417563	0.702041		0.34555					0.31037				0.290898	0.502052	0.413585		0.454198	0.353125	0.442877		0.477977	0.461039	0.415315
0.682432			0.516297	0.585052		0.62116					0.535354				0.345541	0.333878	0.429981		0.492865	0.472403	0.403839		0.593666	0.662857	0.461042
0.568082			0.460526	0.557692		0.591234					0.490323				0.187755	0.461656	0.365872		0.612594	0.368658	0.317709		0.574263	0.627907	0.55913
0.59375			0.417062	0.515625		0.424883					0.398561				0.54015	0.299451	0.425192		0.456357	0.458692	0.402444		0.527626	0.566474	0.623448
0.532407			0.263421	0.647059		0.466276					0.376389				0.191601	0.448505	0.495878		0.460473	0.425501	0.327171		0.436911	0.501792	0.523077
0.702041			0.302564	0.688889		0.382739					0.437058				0.183147	0.2625	0.510685		0.494727	0.306187	0.377876		0.591081	0.381818	0.460746
0.585052			0.469072	0.636364		0.297685					0.348733				0.591337	0.452037	0.387912		0.545421	0.417518	0.48574		0.523119	0.568627	0.672091
0.557692			0.490729	0.688		0.303122					0.392128				0.283077	0.46087	0.488565		0.453441	0.484058	0.406055		0.516393	0.525773	0.383617
0.515625			0.535326	0.71831		0.4					0.46				0.33515	0.35307	0.437446		0.415175	0.523134	0.351634		0.525915	0.535271	0.551423
0.647059			0.533019	0.61171		0.64346					0.296642				0.516092	0.45177	0.311151		0.566683	0.60967	0.418753		0.446945	0.32935	0.590491
0.688889			0.394347	0.612971		0.441558					0.37276				0.18118	0.232376	0.49359		0.499241	0.455947	0.384589		0.538259	0.46955	0.576179
0.636364			0.59282	0.623762		0.422072					0.4				0.508754	0.598529	0.387895		0.504528	0.445138	0.408196		0.455959	0.449495	0.536581
0.688			0.497854	0.548387		0.38436					0.331738				0.579744	0.472043	0.352146		0.634194	0.409931	0.499061		0.407002	0.500076	0.456491
0.71831			0.461929	0.639918		0.286486					0.357955				0.375402	0.341682	0.428337		0.524768	0.0974374	0.402156		0.602128	0.365689	0.544393
0.61171			0.508197	0.587891		0.529595					0.380927				0.273319	0.553371	0.387823		0.388084	0.469547	0.420537		0.429487	0.501023	0.573329
0.612971			0.503198	0.638554		0.262537					0.33195				0.569196	0.356371	0.233387		0.456311	0.492805	0.312827		0.275676	0.484353	0.505018
0.623762			0.395349	0.683274		0.554153					0.444053				0.359249	0.196687	0.411932		0.508314	0.277027	0.409684		0.347716	0.486284	0.534166
0.548387			0.716867	0.641186		0.287016					0.421488				0.476998	0.350474	0.421265		0.486134	0.249581	0.442877		0.427015	0.453901	0.536691
0.639918			0.329775	0.671368		0.395762					0.371253				0.615542	0.569892	0.410429		0.317346	0.287435	0.403839		0.474638	0.527444	0.575444
0.587891			0.489879	0.739938		0.319911					0.362119				0.179462	0.408589	0.414111		0.391917	0.390921	0.317709		0.448399	0.595971	0.540678
0.638554			0.493851	0.637427		0.441632					0.449363				0.345277	0.337268	0.429011		0.437738	0.184256	0.402444		0.527273	0.476632	0.503808
0.683274			0.502738	0.601739		0.501529					0.447486				0.462	0.376812	0.459227		0.466667	0.40783	0.327171		0.333333	0.660206	0.604232
0.641186			0.570477	0.675676		0.54893					0.516988				0.257143	0.527897	0.366808		0.418893	0.463479	0.377876		0.55814	0.434991	0.597416
0.671368			0.418833	0.558725		0.426608					0.411075				0.417949	0.295652	0.512821		0.448582	0.349813	0.461128		0.400778	0.53719	0.582892
0.739938			0.434084	0.592705		0.375698					0.427816				0.300948	0.482014	0.413585		0.473749	0.622902	0.367174		0.445378	0.429412	0.517948
0.637427			0.363946	0.617739		0.351202					0.549878				0.438776	0.384828	0.429981		0.507735	0.502691	0.351742		0.567901	0.426059	0.518528
0.601739			0.422277	0.484177		0.432275					0.47466				0.242991	0.257979	0.365872		0.553111	0.448034	0.449926		0.576923	0.442428	0.701107
0.675676			0.39979	0.565526		0.760331					0.27027				0.484577	0.22695	0.577869		0.542857	0.490694	0.32223		0.483077	0.48129	0.540639
0.558725			0.425556	0.520755		0.54202					0.567598				0.205645	0.392381	0.44889		0.447657	0.519768	0.393225		0.403226	0.465672	0.403734
0.592705			0.459716	0.579279		0.640323					0.507353				0.191601		0.292638		0.589481	0.597321	0.379207		0.471111	0.420206	0.581885
0.617739			0.367188	0.617089		0.493837					0.324826				0.620332		0.432836		0.387841	0.477822	0.444915		0.482667	0.508661	0.521739
0.484177			0.435321	0.543387		0.458589					0.261194				0.493959		0.502661		0.442765	0.399532	0.454249		0.40107	0.403159	0.635199
0.565526			0.463824	0.559659		0.706044					0.521195				0.440096		0.414623		0.45043	0.426933	0.29912		0.272727	0.606848	0.313582
0.520755			0.544137	0.522167		0.696517					0.404236				0.365662		0.506927		0.332978	0.286085	0.290993		0.433566	0.516384	0.39267
0.579279			0.471111	0.50481		0.40457					0.37813				0.477445		0.398994		0.549914	0.416076	0.344472		0.450425	0.560112	0.55648
0.617089			0.490909	0.519718		0.24908					0.480331				0.410935		0.514472		0.398212	0.554404	0.323647		0.567857	0.361884	0.527628
0.543387			0.624138	0.557517		0.592593					0.413835				0.198113		0.457246		0.435847	0.426444	0.465059		0.48723	0.529197	0.594976
0.559659			0.469846	0.653968		0.42792					0.477567				0.388777		0.533487		0.505574	0.167731	0.30411		0.508865	0.725177	0.586719
0.522167			0.422587	0.513713		0.463911					0.336933				0.43798		0.447861		0.449378	0.466891	0.336397		0.375	0.306569	0.546952
0.50481			0.451759	0.465187		0.563241					0.408903				0.419975		0.418783		0.359375	0.4253	0.373853		0.552817	0.472284	0.621197
0.519718			0.524096	0.519031		0.491843					0.391459				0		0.415411		0.460759	0.461488	0.404856		0.527877	0.48	0.533803
0.557517			0.407264	0.627072		0.527076					0.490874				1		0.51584		0.393305	0.568742	0.424141		0.549679	0.570922	0.530818
0.653968			0.526012	0.522461		0.417683					0.456881				1		0.510253		0.596275	0.423596	0.393843		0.605155	0.424419	0.658151
0.513713			0.267196	0.627894		0.426647					0.324937				1		0.255735		0.490937	0.366468	0.399126		0.596631	0.376984	0.728318
0.465187			0.419708	0.527335		0.518072					0.275222				0.25		0.515715		0.402457	0.409262	0.416776		0.562642	0.48301	0.310966
0.519031			0.382979	0.498153		0.528024					0.309735				0		0.412162		0.177294	0.337147	0.507448		0.556364	0.625806	0.56338
0.627072			0.292017	0.496196		0.518018					0.315898				0.5		0.346574		0.590028	0.450641	0.444835		0.57377	0.362379	0.710843
0.522461			0.350129	0.549261		0.596178					0.44802				0.666667		0.486151		0.25089	0.495158	0.49861		0.557155	0.341026	0.564493
0.627894			0.526482	0.672986		0.488673					0.505222				0		0.466735		0.51101	0.531915	0.410806		0.52093	0.377049	0.496575
0.527335			0.432573	0.703196		0.376173					0.495777				0		0.368747		0.541358	0.334601	0.433125		0.483774	0.641509	0.568966
0.498153			0.436364	0.51663		0.592798					0.437587				1		0.517706		0.479782	0.626374	0.245645		0.647353	0.513514	0.567134
0.496196			0.440826	0.730769		0.729299					0.467854				0		0.258348		0.434211	0.481099	0.344766		0.47929	0.404157	0.675716
0.549261			0.358832	0.542787		0.5299					0.418938				0		0.513688		0.45448	0.223426	0.413087		0.621025	0.428311	0.50613
0.529781			0.408545	0.616071		0.431456					0.531046				1		0.50435		0.499241	0.578792	0.408723		0.576923	0.515475	0.345455
0.478477			0.384279	0.696429							0.478261				0		0.366583		0.504528	0.544648	0.332464		0.465261	0.507477	0.378277
0.572895			0.363303	0.647555							0.467596				0.363636		0.504549		0.634194	0.398981	0.334849		0.548292	0.540458	0.554945
0.545064			0.673797	0.625							0.376528				0		0.430265		0.524768	0.420654	0.452229		0.477883	0.603683	0.431907
0.498667			0.421127	0.468							0.447712				1		0.459003		0.388084	0.167304	0.363585		0.515704	0.484952	0.477398
0.560526			0.525	0.64							0.503987				0.5		0.519498		0.456311	0.314236	0.387585		0.509328	0.393747	0.555556
0.53605			0.486842	0.702407							0.503281				0.272727		0.482463		0.508314	0.459726	0.460742		0.503175	0.442914	0.355596
0.623044			0.382812	0.671004							0.333333				0.848485		0.464181		0.486134	0.435108	0.389681		0.593023	0.538758	0.68951
0.652015			0.383333	0.670833							0.285215				0.385382		0.449494		0.317346	0.583287	0.331349		0.52692	0.507216	0.584939
0.58631			0.142857	0.619883							0.402068				0.461538		0.456206		0.391917	0.269162	0.491601		0.547579	0.492692	0.494786
0.57538			0.58046	0.633864							0.424182				0.422414		0.467389		0.437738	0.409594	0.431373		0.645933	0.433635	0.524892
0.608532			0.434066	0.639118							0.463836				0.678571		0.567364		0.466667	0.582002	0.493032		0.553541	0.555318	0.45
0.6864			0.543672	0.726755							0.493308				0.236364		0.485833		0.418893	0.528976	0.37944		0.364934	0.612978	0.482168
0.688623			0.360294	0.681462							0.440623				0.25		0.291179		0.448582	0.469392	0.483369		0.559083	0.569614	0.437077
0.536082			0.402439	0.644359							0.439948				0.222222		0.44123		0.473749	0.165458	0.409946		0.546358	0.523705	0.537572
0.555556			0.459752	0.47306							0.420873				0.0952381		0.400603		0.507735	0.492537	0.352968		0.499205	0.558937	0.472076
0.64891			0.621053	0.465219							0.406796				0.182927		0.450635		0.553111	0.501266	0.456268		0.478309	0.525507	0.676823
0.584416			0.534483	0.522398							0.394306				0.766284		0.381567		0.542857	0.580224	0.346609		0.527875	0.556503	0.641749
0.590426			0.481481	0.529255							0.492531				0.294118		0.483876		0.447657	0.32376	0.478871		0.540598	0.458372	0.530421
0.632061			0.504184	0.522484							0.467983				0		0.502638		0.589481	0.471425	0.399143		0.558969	0.603316	0.546552
0.573333			0.157895	0.581695							0.381785				0.444444		0.274314		0.387841	0.453284	0.512435		0.487258	0.645689	0.53944
0.586006			0.513353	0.589984							0.391325				0.564689		0.2902		0.442765	0.304624	0.248922		0.536193	0.537528	0.563212
0.603093			0.289474	0.481174							0.454146				0.412412		0.463171		0.45043	0.368549	0.402307		0.537238	0.448064	0.477044
0.45245			0.344828	0.652983							0.514883				0.578504		0.328706		0.332978	0.458248	0.375484		0.543807	0.432314	0.477591
0.524333			0.305556	0.60536							0.408528				0.432863		0.330329		0.549914	0.501337	0.436317		0.572661	0.512148	0.550933
0.640602			0.433333	0.559729							0.512658				0.451576		0.371502		0.398212	0.640182	0.276931		0.617078	0.411918	0.317757
0.5959			0.464752	0.530793							0.575916				0.280428		0.393798		0.435847	0.318805	0.48199		0.417017	0.539146	0.565192
0.598695			0.621622	0.551406							0.487703				0.425028		0.420511		0.505574	0.525414	0.445931		0.408907	0.542031	0.508683
0.516129			0.454902	0.46777							0.390172				0.395951		0.505087		0.449378	0.325166	0.460727		0.340037	0.308838	0.338253
0.53663			0.417553	0.594867							0.426805				0.488488		0.38804		0.359375	0.439631	0.409423		0.545746	0.485697	0.583333
0.560976			0.451866	0.413793							0.34474				0.380829		0.540449		0.460759	0.487915	0.422914		0.403685	0.476698	0.480088
0.511078			0.349882	0.452883							0.398079				0.257799		0.453208		0.393305	0.469338	0.451381		0.489644	0.550237	0.625307
0.58			0.416925	0.563105							0.39621				0.244256		0.31602		0.596275	0.5	0.409513		0.452512	0.421457	0.633721
0.538095			0.326531	0.531717							0.446445				0.327938		0.357971		0.490937	0.559897	0.360195		0.538364	0.559473	0.42377
0.600484			0.442211	0.503573							0.339301				0.320994		0.487171		0.402457	0.59325	0.394509		0.464468	0.494715	0.637199
0.488294			0.0555556	0.45294							0.408451				0.550151		0.424972		0.177294		0.449187		0.481333	0.578918	0.560633
0.668135			0.316832	0.53928							0.324419				0.311605		0.328706		0.590028		0.439503		0.36965	0.530026	0.620588
0.796218			0.417404	0.510074							0.424265				0.541953		0.330329		0.25089		0.255556		0.414205	0.478208	0.522092
0.682573			0.428571	0.684799							0.460873				0.502245		0.371502		0.51101		0.342212		0.499228	0.476947	0.303717
0.433286			0.398148	0.572322							0.491764				0.491639		0.393798		0.541358		0.388077		0.47401	0.623512	0.49441
0.506964			0.467791	0.543242							0.4						0.420511		0.479782		0.397461		0.390766	0.483724	0.387712
0.532228			0.332707	0.560858							0.41422						0.505087		0.434211		0.309385		0.423829	0.244162	0.326115
0.496622			0.449418	0.553215							0.361821						0.38804		0.45448		0.559306		0.467806	0.42714	0.552273
0.455882			0.407932	0.574215							0.356872						0.540449				0.492455		0.481918	0.522481	0.561141
0.620278			0.315152	0.674226							0.476054						0.453208				0.414435		0.383453	0.418428	0.658273
0.681193			0.330636	0.602486							0.380626						0.31602				0.377766		0.445621	0.335817	0.381526
0.631347			0.566	0.557386							0.607143						0.357971				0.4523		0.399112	0.433099	0.531915
0.630695			0.377953	0.618101							0.442277						0.487171				0.433444		0.459924	0.582703	0.684288
0.719907			0.402985	0.496931							0.372587						0.424972				0.309671		0.398707	0.319879	0.613003
0.624			0.471861	0.54611							0.503304						0.450158				0.383639		0.420927	0.454265	0.608878
0.627306			0.336585	0.533368							0.333739						0.448657				0.315824		0.341311	0.543507	0.464244
0.69802			0.404494	0.423834							0.352768						0.133125				0.408355		0.460016	0.550876	0.53748
0.502315			0.511026	0.469558							0.341314						0.482664				0.395488		0.517682	0.512023	0.55814
0.390625			0.321083	0.541073							0.452202						0.50159				0.423793		0.439648	0.530831	0.421759
0.385542			0.477419	0.609526							0.359873						0.350833				0.255525		0.5	0.48586	0.325059
0.580071			0.476471	0.604454							0.439697						0.409118				0.320513		0.525	0.515789	0.484805
0.58209			0.401813	0.553103							0.448624						0.442441				0.395981		0.342105	0.538337	0.702867
0.488449			0.764706	0.606838							0.411118						0.342834				0.394		0.629032	0.542169	0.59042
0.614256			0.635556	0.574949							0.340642						0.419305				0.38142		0.354839	0.432159	0.351312
0.609562			0.630824	0.522667							0.388535						0.388097				0.444363		0.427481	0.735655	0.603878
0.604377			0.433455	0.755877							0.43128						0.421111				0.424342		0.435897	0.400654	0.501506
0.509297			0.422432	0.584483							0.376249						0.379792				0.449934		0.393443	0.498615	0.77855
0.394776			0.421909	0.640732							0.451043						0.530737				0.33082		0.450704	0.550943	0.57538
0.543013				0.674419							0.419973						0.391916				0.42617		0.488889	0.525016	0.643394
0.47505				0.56328							0.434295						0.436488				0.430619		0.125	0.520648	0.549716
0.46348				0.746204							0.448191						0.524709				0.300479		0.225806	0.65184	0.524768
0.43956				0.566108							0.354646						0.431532				0.414001		0.348485	0.624449	0.503518
0.543739				0.597052							0.492158						0.31911				0.437562		0.461538	0.461031	0.554235
0.517618				0.638554							0.369245						0.460231				0.436208		0.220588	0.466735	0.565632
0.36653				0.575688							0.436548						0.431718				0.379574		0.536	0.457572	0.699213
0.5256				0.675439							0.43338						0.523706				0.42371		0.814815	0.643714	0.217175
0.54501				0.513467							0.220195						0.384041				0.407892		0.684783	0.533739	0.681931
0.484932				0.342204							0.380833						0.534001				0.326715		0.5	0.528789	0.604624
0.610276				0.495605							0.393208						0.423609				0.36267		0.358974	0.416103	0.649087
0.528648				0.541882							0.366688						0.514411				0.44905		0.493976	0.633235	0.632541
0.485349				0.562704							0.347379						0.291142				0.454198		0.30137	0.500212	0.733209
0.396388				0.521225							0.395601						0.405871				0.411983		0.436508	0.484118	0.656759
0.549101				0.510131							0.399198						0.387774				0.407851		0.544118	0.395428	0.548826
0.38905				0.533852							0.388735						0.434044				0.453796		0.627907	0.596233	0.561747
0.449164				0.55621							0.501384						0.457845				0.448498		0.570552	0.342059	0.422601
0.540541				0.441983							0.467027						0.485214				0.376939		0.305263	0.617582	0.63522
0.815385				0.507629							0.464623						0.443628				0.466205		0.453125	0.701525	0.382013
0.670588				0.540405							0.467879						0.437564				0.541153		0.333333	0.488756	0.562937
0.770115				0.552677							0.310345						0.235279				0.476651		0.409091	0.640909	0.500501
0.590909				0.514365							0.45315						0.417576				0.365041		0.386792	0.573741	0.54007
0.596154				0.475405							0.494798						0.485415				0.424342		0.517241	0.462564	0.571185
0.724771				0.54023							0.509818						0.398432				0.449934		0.320755	0.489749	0.735395
0.714286				0.567016							0.365881						0.468646				0.33082		0.526316	0.54288	0.494326
0.79661				0.529884							0.341952						0.420851				0.42617		0.505435	0.569705	0.552453
0.636364				0.508601							0.346369						0.367532				0.430619		0.39899	0.482061	0.591921
0.583333				0.537598							0.488546						0.45				0.300479		0.552795	0.546814	0.657092
0.62963				0.533289							0.379175						0.520617				0.414001		0.55	0.557887	0.620931
0.428571				0.535613							0.304348						0.513311				0.437562		0.492537	0.630815	0.594752
0.6				0.613725							0.367587						0.542683				0.436208		0.211765	0.442266	0.465567
0.803922				0.521916							0.46151						0.417999				0.379574		0.475	0.491979	0.742138
0.779141				0.61404							0.511547						0.433058				0.42371		0.574257	0.367243	0.450081
0.7375				0.537648							0.460018						0.425671				0.407892		0.6875	0.481788	0.686724
0.716981				0.579376							0.418845						0.459448				0.326715		0.636364	0.461584	0.673893
0.635762				0.480025							0.27847						0.519647				0.36267		0.588889	0.60064	0.586616
0.638889				0.610775							0.411059						0.506975				0.44905		0.530612	0.30115	0.540196
0.577465				0.50593							0.42581						0.484289				0.454198		0.615385	0.450053	0.539461
0.445969				0.563069							0.42158						0.485762				0.411983		0.528926	0.343698	0.552007
0.686111				0.545005							0.385879						0.50135				0.407851		0.18018	0.473051	0.552469
0.541667				0.561333							0.442949						0.469816				0.453796		0.503876	0.510017	0.585192
0.490775				0.510693							0.425565						0.40954				0.448498		0.5	0.472346	0.564197
0.586762				0.562969							0.350186						0.382308				0.376939		0.362637	0.605878	0.324747
0.537946				0.529568							0.443662						0.362103				0.466205		0.285714	0.354135	0.360862
0.631683				0.588656							0.460948						0.250545				0.541153		0.5	0.524758	0.599407
0.523457				0.479604							0.413521										0.476651		0.181818	0.444285	0.75
0.542056				0.660615							0.348011										0.365041		0.272727	0.435703	0.553653
0.609043				0.539477							0.430836												0.290323	0.450042	0.677673
0.557895				0.487691							0.338542												0.387097	0.564655	0.496762
0.534672				0.615283							0.379888												0.3	0.391718	0.502811
0.535885				0.51259							0.384146												0.164706	0.47482	0.5
0.58156				0.60883							0.490683												0.454545	0.391517	0.612056
0.495512				0.655172							0.51035												0.6	0.50243	0.445765
0.540958				0.647561							0.49204												0.277778	0.326515	0.543843
0.497854				0.529352							0.413941												0.5	0.37725	0.37364
0.531178				0.562195							0.409146												0.833333	0.4622	0.714912
0.567347				0.588652							0.416294												0.461538	0.405646	0.567785
0.494824				0.51833							0.461581												0.482759	0.498173	0.601533
0.5				0.611273							0.293426												0.5	0.564298	0.507491
0.598826				0.6272							0.427948												0.673913	0.526477	0.700219
0.559211				0.566462							0.378594												0.421053	0.573991
0.546841				0.527397							0.447609												0.548387	0.470743
0.487136				0.606023							0.467967												0.525	0.41918
0.544892				0.571643							0.449731												0.0384615	0.422886
0.478702				0.615291							0.349962												0.283019	0.503182
0.489305				0.576958							0.433724												0.285714	0.397488
0.44098				0.556287							0.398222												0.741935	0.441514
0.471429				0.57822							0.438453												0.472727	0.339014
0.397849				0.625328							0.410714												0.461538	0.519608
0.460432				0.622093							0.39899												0.227273	0.421519
0.424749				0.605279							0.45866												0.4	0.485616
0.534091				0.522622							0.444284												0.4375	0.516744
0.564815				0.540359							0.369257												0	0.507116
0.369565				0.544968							0.396458												0	0.534225
0.545324				0.481542							0.381841												0.352941	0.50258
0.572377				0.607059							0.416208												0.375	0.519678
0.371134				0.553504							0.53937												0.194805	0.416944
0.519008				0.588							0.40562												0	0.434239
0.417012				0.563914							0.290498												0.4	0.41569
0.638037				0.574439							0.528313												0.387755	0.488183
0.516184				0.667638							0.414921												0.380952	0.439275
0.508393				0.552017							0.368149												0	0.398305
0.513889				0.634396							0.344188												0	0.491128
0.498361				0.542636							0.467264												0	0.434505
0.522876				0.568163							0.429651												1	0.459057
0.573684				0.619525							0.432124												0.333333	0.541525
0.483395				0.672962							0.409715												0	0.342362
0.528681				0.537962							0.4037												0.666667	0.443416
0.376712				0.614592							0.393939												0.6	0.433071
0.491228				0.575068							0.328629												0.5	0.425971
0.6				0.502738							0.458796												0.333333	0.487522
0.527497				0.544071							0.366111												0.4	0.462703
0.482718				0.660796							0.394649												0.4	0.377532
0.661171				0.589459							0.435521												0.264706	0.341113
0.50312				0.566755							0.465284												0	0.553633
0.59585				0.543773							0.465377												1	0.581609
0.522523				0.634165							0.436954												0.333333	0.296218
0.548611				0.59005							0.431202												0.333333	0.513953
0.532999				0.5							0.359141												0.2	0.442346
0.566929				0.568143							0.351974												0.428571	0.437993
0.551863				0.626071							0.402985												0.5	0.516547
0.507968				0.430742							0.405591												0	0.353229
0.553774				0.612985							0.367754												0	0.441733
0.497774				0.583807							0.421314												0.625	0.43872
0.491839				0.501419							0.444047												0.16129	0.429234
0.453659				0.595704							0.254286												0.4	0.482514
0.466867				0.584538							0.347296												0.666667	0.373964
0.670188				0.557344							0.415945												0.714286	0.402757
0.524927				0.512718							0.414267												0.5	0.452335
0.514286				0.541066							0.397582												0.439024	0.532511
0.5486				0.59466							0.400612												0.575	0.398272
0.416514				0.628205							0.377433												0.146341	0.446961
0.480409				0.63789							0.410585												0.241379	0.47787
0.625154				0.63797							0.443833												0.428571	0.486679
0.542056				0.613196							0.410909												0.888889	0.478571
0.562222				0.544756							0.355216												0.4	0.366395
0.528837				0.569212							0.388242												0.555556	0.443456
0.44898				0.503064							0.450394												0.4	0.400035
0.440758				0.553733							0.35727												0.163636	0.524534
0.529776				0.523256							0.429722												0.578947	0.34598
0.530705				0.539091							0.369048												0.857143	0.546132
0.557706				0.568394							0.48301												1	0.474035
0.48248				0.500651							0.304006												0.269231	0.390625
0.589357				0.480299							0.532273												0.170732	0.230498
0.461099				0.616127							0.394336												0.2	0.327929
0.534122				0.381917							0.42328												0.46875	0.351434
0.511335				0.627066							0.384615												0.181818	0.535792
0.56338				0.633245							0.326667												0.43609	0.466927
0.530599				0.523697							0.512766												0.277778	0.255061
0.54362				0.566017							0.421875												0.142857	0.384928
0.414761				0.554447							0.395529												0.428571	0.516757
0.438043				0.488111							0.457539												0.262195	0.427604
0.420722				0.580564							0.346821												0.736842	0.518939
0.526667				0.338067							0.392706												0.425926	0.516249
0.451923				0.588215							0.566168												0.666667	0.379874
0.560711				0.561404							0.328407												0.421053	0.373422
0.646875				0.555404							0.441667												0.9375	0.544444
0.564072				0.608026							0.35793												0.833333	0.536656
0.69084				0.541106							0.490953												0.176471	0.42902
0.578723				0.604027							0.518084												0.4	0.475094
0.584052				0.531136							0.489933												0.111111	0.535912
0.556723				0.579568							0.401423												0.166667	0.377147
0.641758				0.673729							0.425645												0.388889	0.50169
0.610939				0.52071							0.336406												0.181818	0.34401
0.571649				0.61165							0.504425												0.2	0.342496
0.537698				0.625316							0.406532												0	0.562184
0.510563				0.464583							0.456929												0.181818	0.496857
0.696529				0.666667							0.789779												0.166667	0.289692
0.481998				0.651238							0.584951												0	0.579192
0.677656				0.579876							0.482599												0.447464	0.500159
0.635438				0.547919							0.452569												0.563089	0.443473
0.571645				0.642241							0.401122												0.563333	0.545247
0.579029				0.506849							0.390526												0.480076	0.388759
0.590193				0.567636							0.538153												0.475439	0.563175
0.569444				0.558767							0.436975												0.485549	0.563278
0.620758				0.617249							0.443011												0.512586	0.473448
0.654028				0.670762							0.308525												0.452675	0.5263
0.638484				0.438797							0.471751												0.756757	0.312735
0.699583				0.619738							0.373219												0.466216	0.348332
0.638232				0.532468							0.464467												0.452083	0.3915
0.659218				0.493056							0.358593												0.439655	0.448909
0.438642				0.296269							0.418813												0.423773	0.574606
0.565558				0.65202							0.452528												0.374603	0.482244
0.641855				0.58924							0.40694												0.542466	0.555556
0.560547				0.55							0.405854												0.430446	0.510112
0.592466				0.53696							0.316509												0.239394	0.283592
0.623206				0.694624							0.417769												0.611111	0.416396
0.448413				0.627008							0.463004												0.452769	0.476473
0.631517				0.591877							0.342362												0.573086	0.492058
0.630045				0.493694							0.371007												0.778169	0.383818
0.48174				0.554468							0.475059												0.324376	0.47205
0.571723				0.651057							0.410569												0.469388	0.288069
0.545252				0.425816							0.346008												0.550228	0.542849
0.608696				0.619178							0.435611												0.5425	0.455446
0.489672				0.548602							0.459144												0.560892	0.40761
0.601399				0.617165							0.590769												0.60424	0.486139
0.642005				0.644545							0.345528												0.483077	0.505054
0.658979				0.602205							0.398296												0.50655	0.529879
0.69404				0.605572							0.356164												0.403509	0.603641
0.510559				0.437666							0.446067												0.412078	0.448435
0.625825				0.505774							0.47619												0.643411	0.533333
0.624772				0.657391							0.43649												0.559036	0.430573
0.70317				0.587007							0.355865												0.409786	0.48913
0.719895				0.511287							0.482036												0.521236	0.546315
0.569579				0.55698							0.5												0.469767	0.675793
0.533575				0.590604							0.405728												0.473923	0.431919
0.579555				0.673898							0.490741												0.502347	0.551102
0.51087				0.334174							0.409978												0.450292	0.32957
0.703579				0.488636							0.522059												0.631841	0.50812
0.628049				0.635697							0.437926												0.456835	0.404065
0.609665				0.581645							0.496089												0.578947	0.3862
0.552395				0.545302							0.48												0.625	0.480182
0.451444				0.269231							0.387728												0.641834	0.419749
0.50655				0.431507							0.346154												0.576497	0.359065
0.702602				0.602612							0.384146												0.34878	0.500146
0.705793				0.402282							0.492013												0.330935	0.57026
0.657895				0.570588							0.351948												0.457413	0.441832
0.61246				0.413386							0.521295												0.623064	0.292627
0.717172				0.470163							0.385233												0.412855	0.339694
0.577039				0.803828							0.427386												0.595745	0.372843
0.488814				0.581994							0.44062												0.534979	0.55433
0.676037				0.696629							0.27439												0.637931	0.624772
0.54738				0.312676							0.507987												0.52381	0.595904
0.584882				0.439528							0.351154												0.473609	0.487693
0.601233				0.51145							0.415408												0.522267	0.540014
0.659546				0.600639							0.5												0.425	0.42142
0.635546				0.514451							0.511475												0.443478	0.580797
0.673179				0.418093							0.368976												0.459459	0.608707
0.610282				0.475191							0.403704												0.395257	0.359576
0.231084				0.504545							0.411299												0.591528	0.552296
0.571125				0.468							0.351528												0.53719	0.47934
0.494505				0.427938							0.43367												0.446939	0.490338
0.454124				0.666667							0.367853												0.490672	0.410646
0.574777				0.4																			0.420221	0.291147
0.469518				0.542969																			0.491396	0.56926
0.548936				0.411765																			0.488344	0.502661
0.603426				0.757426																			0.384488	0.419182
0.615058				0.349398																			0.550984	0.426945
0.679894				0.679912																			0.573643	0.426236
0.371429				0.477642																			0.418546	0.698059
0.52394				0.569191																			0.486747	0.54554
0.606099				0.142077																			0.411899	0.533288
0.589463				0.626506																			0.482578	0.429771
0.636847				0.428934																			0.391904	0.526636
0.536671				0.529605																			0.535332	0.481216
0.640041				0.272997																			0.354839	0.429044
0.55102				0.463312																			0.423895	0.645869
0.458498				0.2																			0.546377	0.516033
0.466985				0.605735																			0.625551	0.5508
0.60922				0.486772																			0.521994	0.614825
0.562874				0.593443																			0.463415	0.447721
0.567938				0.4375																			0.428571	0.60269
0.489523				0.372642																			0.471223	0.550789
0.490885				0.50519																			0.545455	0.571429
0.584055				0.606061																			0.57085	0.632814
0.690983				0.547368																			0.435345	0.500447
0.61409				0.616034																			0.538462	0.499653
0.577549				0.554007																			0.538462	0.4568
0.64526				0.372428																			0.578475	0.506233
0.595789				0.544118																			0.68	0.389173
0.553326				0.53211																			0.461538	0.53125
0.630252				0.457778																			0.421569	0.553514
0.622721				0.671429																			0.567347	0.595563
0.6139				0.716456																			0.489583	0.476344
0.521146				0.469586																			0.472222	0.478588
0.551535				0.591772																			0.391586	0.4159
0.558798				0.43447																			0.356932	0.499191
0.527378				0.673435																			0.585635	0.428424
0.670854				0.439446																			0.493333	0.448293
0.558824				0.385852																			0.593824	0.634758
0.546119				0.450593																			0.496703	0.553676
0.479093				0.5																			0.417021	0.54664
0.514975				0.550661																			0.634921	0.616532
0.622077				0.350187																			0.493151	0.524868
0.534432				0.37931																			0.280702	0.420635
0.468959				0.635171																			0.510029	0.578794
0.422408				0.615572																			0.642202	0.560847
0.566884				0.485437																			0.507082	0.54561
0.480458				0.72																			0.536785	0.539969
0.548518				0.5																			0.299465	0.591874
0.647059				0.40931																			0.497006	0.383791
0.637439				0.453039																			0.380282	0.448969
0.558036				0.463675																			0.426667	0.326406
0.481747				0.493569																			0.295082	0.572464
0.525194				0.541262																			0.273256	0.328253
0.410972				0.301146																			0.446809	0.505006
0.620581				0.648712																			0.457627	0.404477
0.473149				0.384615																			0.360507	0.438144
0.539561				0.439324																			0.454545	0.42442
0.46588				0.627027																			0.441429	0.625444
0.505871				0.431335																			0.305221	0.391284
0.491985				0.452381																			0.364103	0.454545
0.575668				0.313084																			0.377976	0.527422
0.501				0.3125																			0.361493	0.302008
0.418266				0.681818																			0.442238	0.519235
0.574272				0.540299																			0.516611	0.375109
0.627418				0.48566																			0.230539	0.443978
0.539326				0.468023																			0.515337	0.376504
0.574373				0.41342																			0.442446	0.396461
0.489941				0.629956																			0.440994	0.447474
0.537714				0.692727																			0.603306	0.506844
0.587857				0.448413																			0.537943	0.534564
0.601835				0.496933																			0.339869	0.513866
0.494111				0.608844																			0.546416	0.427376
0.657922				0.346154																			0.431177	0.555077
0.556499				0.614565																			0.578154	0.400322
0.577036				0.508021																			0.387712	0.424524
0.533204				0.642458																			0.5054	0.535722
0.521347				0.507576																			0.509579	0.41977
0.517559				0.480176																			0.489109	0.516641
0.553134				0.432071																			0.474453	0.365269
0.523862				0.388967																			0.396484	0.437097
0.592126				0.643032																			0.571059	0.542343
0.493431				0.623974																			0.338	0.318662
0.581876				0.638743																			0.34252	0.403584
0.648915				0.529517																			0.496528	0.531416
0.544348				0.518072																			0.325123	0.466324
0.56126				0.454704																			0.449612	0.4908
0.642358				0.629442																			0.579088	0.411098
0.557904				0.45572																			0.345013	0.385643
0.581818				0.537313																			0.39521	0.394363
0.591932																							0.414698	0.33848
0.579054																							0.421162	0.33855
0.490432																							0.563739	0.471344
0.521838																							0.566337	0.43671
0.520596																							0.52193	0.470638
0.55809																							0.330472	0.539769
0.519174																							0.480556	0.513384
0.577181																							0.571429	0.598244
0.522339																							0.476703	0.541976
0.52129																							0.508969	0.369037
0.50141																							0.201149	0.516807
0.609884																							0.436214	0.375481
0.403418																							0.52505	0.477867
0.524986																							0.522078	0.363474
0.542913																							0.450207	0.446665
0.573268																							0.4625	0.556543
0.543552																							0.474104	0.517587
0.566692																								0.430609
0.381601																								0.3569
0.457359																								0.479532
0.535741																								0.403725
0.37959																								0.505979
0.454303																								0.448184
0.25																								0.40935
0.447106																								0.435306
0.357494																								0.481953
0.291179																								0.554796
0.563253																								0.254231
0.373984																								0.373984
0.37108																								0.505754
0.463636																								0.378295
0.508475																								0.352504
0.208333																								0.59195
0.451327																								0.301373
0.401596																								0.500889
0.562565																								0.596693
0.0408163																								0.520343
0.189024																								0.559989
0.385834																								0.451076
0.38121																								0.343631
0.312102																								0.393185
0.350845																								0.446214
0.410689																								0.340216
0.353488																								0.619408
0.336088																								0.490554
0.300448																								0.377315
0.384523																								0.455386
0.527523																								0.480692
0.335714																								0.431101
0.497807																								0.337325
0.2625																								0.436825
0.181818																								0.306182
0.354396																								0.387193
0.556522																								0.509581
0.508108																								0.423847
0.309829																								0.342524
0.557267																								0.373353
0.433221																								0.334492
0.462929																								0.514505
0.275449																								0.494734
0.425206																								0.428738
0.413793																								0.448696
0.413866																								0.444148
0.427132																								0.373891
0.373913																								0.367873
0.296296																								0.49021
0.075																								0.589856
0.337591																								0.506052
0.362538																								0.432824
0.513514																								0.378817
0.467564																								0.397297
0.291563																								0.436657
0.449876																								0.276807
0.465776																								0.519236
0.400593																								0.493308
0.46875																								0.546569
0.406732																								0.348921
0.411605																								0.604651
0.448895																								0.545181
0.406634																								0.518095
0.341677																								0.547619
0.313661																								0.434679
0.405698																								0.493411
0.314996																								0.528986
0.285971																								0.576108
0.475703																								0.429395
0.437859																								0.478365
0.437853																								0.367876
0.438903																								1
0.537906																								0.492447
0.305518																								0.610329
0.333333																								0.575758
0.470466																								0.654359
0.348315																								0.571739
0.493276																								0.648387
0.278331																								0.348259
0.376106																								0.451429
0.469539																								0.610619
0.42953																								0.565365
0.410926																								0.370968
0.40836																								0.32809
0.401399																								0.574939
0.391509																								0.5625
0.381684																								0.69279
0.318644																								0.578406
0.481087																								0.470899
0.420388																								0.582759
0.291429																								0.574436
0.546296																								0.642544
0.346348																								0.619658
0.589582																								0.59375
0.21																								0.795122
0.223077																								0.61583
0.442961																								0.595745
0.503827																								0.330645
0.470588																								0.526419
0.264501																								0.656319
0.403941																								0.514961
0.390071																								0.528205
0.387755																								0.681239
0.332869																								0.487765
0.33853																								0.474074
0.280992																								0.606805
0.543062																								0.428392
0.482838																								0.612957
0.509317																								0.59292
0.311897																								0.591065
0.641457																								0.617647
0.429158																								0.497373
0.533333																								0.589116
0.313412																								0.496112
0.308979																								0.581062
0.41329																								0.55243
0.426627																								0.480984
0.447572																								0.370703
0.415398																								0.367117
0.363934																								0.508982
0.120675																								0.514607
0.265957																								0.650113
0.378676																								0.367188
0.389537																								0.479915
0.406576																								0.476744
0.388923																								0.312649
0.53092																								0.482375
0.51276																								0.457666
0.359233																								0.568966
0.472146																								0.660044
0.310448																								0.447689
0.685551																								0.353612
0.538462																								0.4371
0.57827
0.522303
0.545583
0.39402
0.423862
0.402247
0.419301
0.417009
0.271478
0.0702019
0.365629
0.225558
0.260026
0.286807
0.425425
0.53525
0.463798
0.290063
0.438503
0.510653
0.472868
0.396287
0.413005
0.280516
0.332209
0.310754
0.544858
0.402431
0.255578
0.436268
0.311429
0.404612
0.436278
0.15
0.538084
0.322222
0.517742
0.418785
0.472744
0.418681
0.548619
0.363135
0.506723
0.314554
0.42474
0.48394
0.55521
0.575553
0.241019
0.217984
0.511811
0.416352
0.346154
0.452269
0.506507
0.516063
0.341463
0.490431
0.350785
0.164773
0.358423
0.454737
0.524818
0.471488
0.517828
0.570961
0.117647
0.388587
0.297297
0.408451
0.50641
0.328767
0.5
0.427083
0.402527
0.471287
0.465082
0.305556
0.496951
0.405573
0.238095
0.477237
0.382979
0.567932
0.528947
0.0884956
0.514683
0.230769
0.459605
0.297297
0.497147
0.307692
0.501481
0.431755
0.333333
0.38014
0.517292
0.49767
0.300885
0.558376
0.484018
0.474719
0.530493
0.352113
0.421429
0.587361
0.522071
0.317073
0.39283
0.444984
0.428571
0.458716
0.435232
0.526788
0.313514
0.255102
0.541502
0.322126
0.566413
0.587189
0.672917
0.434335
0.552548
0.507913
0
0.730769
0
0
1
0.857143
0.4
0.8
0.285714
0.75
0
0
0
0.5
0
1
0.75
0
0
0.439774
0.550218
0.456218
0.392779
0.407305
0.43609
0.497845
0.550926
0.406897
0.508017
0.497585
0.193548
0.389401
0.497561
0.456395
0.378442
0.261965
0.436982
0.46734
0.561809
0.525517
0.481752
0.25
0.371852
0.479426
0.426732
0.56352
0.451021
0.450955
0.377687
0.506931
0.318182
0.6875
0.281437
0.384723
0.31405
0.565353
0.327694
0.387769
0.45098
0.232365
0.256881
0.438124
0.464048
0.353498
0.583133
0.402873
0.350674
0.489676
0.511111
0.508272
0.421903
0.574046
0.428356
0.477218
0.299213
0.407619
0.35283
0.207407
0.213115
0.321678
0.631579
0.273121
0.786378
0.56042
0.409326
0.681159
0.323944
0.507353
0.442623
0.583864
0.444965
0.441718
0.516939
0.498246
0.523677
0.516129
0.694444
0.391753
0.479705
0.585009
0.632836
0.639115
0.360169
0.643895
0.64791
0.662687
0.670194
0.695586
0.366935
0.4275
0.576642
0.235897
0.310105
0.409012
0.657632
0.525037
0.460548
0.476496
0.56129
0.64503
0.556086
0.25788
0.625
0.472067
0.368146
0.557895
0.497093
0.537815
0.546896
0.572178
0.589181
0.569986
0.629902
0.515903
0.490887
0.722741
0.64
0.587467
0.452656
0.604534
0.486631
0.579452
0.432482
0.646373
0.679758
0.425903
0.38172
0.358634
0.51234
0.464238
0.55364
0.389151
0.799337
0.36875
0.67382
0.718039
0.63301
0.540373
0.551895
0.459259
0.548387
0.600242
0.598507
0.6
0.545565
0.62246
0.582974
0.619485
0.52459
0.534328
0.53413
0.546875
0.520053
0.419003
0.623656
0.497634
0.589024
0.603754
0.575652
0.639676
0.532238
0.577882
0.506474
0.491773
0.582888
0.552542
0.656716
0.433892
0.531915
0.511842
0.610687
0.605952
0.661692
0.463576
0.482566
0.594431
0.574374
0.652799
0.604863
0.476399
0.611227
0.358637
0.522111
0.617978
0.419075
0.50101
0.548936
0.449102
0.54878
0.659164
0.707463
0.43002
0.608379
0.703633
0.355685
0.633333
0.528269
0.622549
0.465753
0.536585
0.55719
0.695122
0.443833
0.532028
0.553591
0.535822
0.646745
0.491039
0.614286
0.52459
0.55679
0.627767
0.58018
0.442155
0.598698
0.41573
0.454016
0.528497
0.597156
0.544118
0.563025
0.56732
0.436275
0.645646
0.695455
0.818182
0.521327
0.569182
0.607843
0.451817
0.584375
0.507246
0.45929
0.435339
0.576174
0.610169
0.292683
0.691892
0.60424
0.578947
0.565693
0.490066
0.717703
0.25
0.565022
0.551402
0.528846
0.467337
0.288288
0.607261
0.523438
0.464396
0.77037
0.676056
0.462647
0.402235
0.310127
0.257143
0.478261
0.873418
0.253968
0.517699
0.580392
0.613402
0.511568
0.506993
0.540816
0.470588
0.508929
0.629032
0.61435
0.571429
0.495074
0.353553
0.576344
0.451613
0.675042
0.415493
0.531915
0.515818
0.491979
0.545161
0.465331
0.419786
0.794297
0.682203
0.578171
0.722917
0.642241
0.662679
0.540268
0.632458
0.494186
0.606119
0.528302
0.54185
0.646758
0.445783
0.560417
0.528958
0.574103
0.549696
0.54417
0.47205
0.584877
0.618462
0.564165
0.476526
0.424883
0.429066
0.605159
0.562753
0.589794
0.698517
0.603053
0.555556
0.625688
0.598608
0.559946
0.53696
0.580265
0.602667
0.43125
0.469789
0.347913
0.559701
0.689949
0.425567
0.332008
0.32623
0.684932
0.508532
0.611919
0.284116
0.455621
0.464912
0.411382
0.42126
0.351314
0.440613
0.465241
0.39834
0.542416
0.218107
0.473171
0.411007
0.317073
0.32764
0.355556
0.592506
0.311659
0.279835
0.70557
0.39523
0.306667
0.464052
0.403321
0.443333
0.308943
0.458763
0.307692
0.643678
0.456197
0.427907
0.418623
0.454779
0.433379
0.494312
0.441417
0.417857
0.3162
0.560588
0.714114
0.402215
0.43978
0.51825
0.467512
0.58404
0.530077
0.392
0.262279
0.399195
0.445652
0.508954
0.465517
0.35872
0.466005
0.537432
0.384484
0.440974
0.414286
0.415298
0.266746
0.494732
0.570904
0.482678
0.606325
0.425
0.519247
0.323559
0.464174
0.335398
0.4225
0.406362
0.365724
0.407027
0.488364
0.561075
0.407967
0.41055
0.619695
0.359759
0.541332
0.47513
0.425899
0.3897
0.588367
0.431093
0.489995
0.458534
0.485532
0.411153
0.559985
0.583036
0.586413
0.372257
0.374768
0.55805
0.496529
0.416617
0.512051
0.478912
0.351185
0.482101
0.430666
0.562468
0.443966
0.619643
0.406397
0.618744
0.30467
0.658972
0.367948
0.642487
0.56051
0.484848
0.538697
0.579824
0.574398
0.510076
0.690196
0.660391
0.591743
0.549001
0.628279
0.678049
0.51275
0.492607
0.540395
0.512025
0.522404
0.62926
0.28957
0.537088
0.608
0.576812
0.514412
0.646736
0.470993
0.499343
0.579618
0.547445
0.549327
0.680672
0.508264
0.539835
0.511139
0.529695
0.604055
0.483012
0.737135
0.617931
0.58457
0.528517
0.586387
0.502294
0.596853
0.627451
0.484362
0.654681
0.530507
0.501801
0.49733
0.488254
0.549861
0.598792
0.683103
0.471303
0.723017
0.424702
0.517908
0.576007
0.598895
0.454407
0.444444
0.460622
0.515082
0.391188
0.553259
0.335698
0.372904
0.529246
0.540971
0.462116
0.458933
0.483266
0.498749
0.56063
0.54876
0.47877
0.516474
0.489847
0.445609
0.538178
0.480726
0.603843
0.563476
0.462046
0.529038
0.478143
0.541519
0.521981
0.496785
0.576304
0.467742
0.576585
0.516667
0.503685
0.503867
0.468795
0.494505
0.629058
0.484692
0.459079
0.484625
0.549187
0.528677
0.505898
0.527715
0.531056
0.400417
0.521868
0.530185
0.476651
0.25495
0.502114
0.496445
0.45375
0.507205
0.4169
0.610892
0.419482
0.512025
0.415734
0.422236
0.471542
0.527513
0.612392
0.466682
0.488847
0.430694
0.507533
0.55132
0.500317
0.590389
0.546643
0.570552
0.494681
0.581395
0.522293
0.62
0.576471
0.630208
0.571116
0.571078
0.552356
0.722222
0.548077
0.585714
0.697595
0.486842
0.666667
0.560724
0.739496
0.533333
0.758621
0.763636
0.577855
0.658915
0.697368
0.578512
0.633218
0.578164
0.655556
0.466071
0.617225
0.567273
0.543909
0
0.842857
0.547511
0.694561
0.484444
0.756881
0.702614
0.610687
0.696602
0.609687
0.649402
0.759375
0.593137
0.516393
0.606383
0.729927
0.617117
0.554604
0.668085
0.546392
0.625551
0.606522
0.360759
0.65493
0.25
0.623762
0.664948
0.654378
0.639535
0.554455
0.131707
0.711572
0.329427
0.444976
0.394052
0.483333
0.588235
0.466783
0.351064
0.340633
0.448037
0.468354
0.325996
0.508299
0.471292
0.363032
0.641844
0.4631
0.378251
0.505618
0.516566
0.206186
0.549161
0.414679
0.5
0.10893
0.47076
0.505263
0.427441
0.582938
0.427509
0.379587
0.477387
0.32392
0.582701
0.408824
0.368275
0.479592
0.467043
0.469198
0.475269
0.406518
0.622386
0.467857
0.0307942
0.515909
0.421296
0.476271
0.345725
0.425455
0.6
0.662651
0.492424
0.448529
0.43617
0.548387
0.545455
0.552239
0.738806
0.541463
0.327044
0.429688
0.589744
0.497462
0.564767
0.706468
0.681481
0.678733
0.636364
0.467949
0.548023
0.638095
0.703704
0.699454
0.87234
0.445596
0.626761
0.349593
0.445161
0.520548
0.632
0.352041
0.564014
0.446512
0.479339
0.456853
0.761317
0.70122
0.507519
0.471429
0.656716
0.416667
0.494118
0.471631
0.540984
0.68559
0.503704
0.491903
0.461039
0.662857
0.627907
0.566474
0.501792
0.381818
0.568627
0.525773
0.493392
0.489214
0.35804
0.491424
0.448386
0.61072
0.577804
0.387542
0.278163
0.442987
0.707641
0.409222
0.532604
0.517264
0.41371
0.380882
0.370656
0.334386
0.180749
0.201993
0.266187
0.316227
0.2719
0.266134
0.506422
0.377679
0.294701
0.355397
0.301836
0.322431
0.356612
0.330185
0.301996
0.181523
0.520885
0.339234
0.294922
0.357479
0.345062
0.395551
0.432177
0.616795
0.359769
0.336971
0.378802
0.499146
0.401265
0.409741
0.325301
0.491327
0.437768
0.578715
0.361917
0.590071
0.450754
0.415346
0.411071
0.654905
0.354963
0.481321
0.401478
0.423886
0.39983
0.410197
0.305817
0.45545
0.544809
0.352292
0.463899
0.552984
0.520417
0.491346
0.35
0.49543
0.537744
0.390453
0.553229
0.40583
0.433375
0.537612
0.497674
0.47401
0.485636
0.459611
0.466496
0.47054
0.405941
0.488764
0.374259
0.425723
0.300157
0.41844
0.439567
0.332514
0.411906
0.494136
0.416528
0.406805
0.309249
0.427116
0.290588
0.240981
0.231272
0.426671
0.515136
0.492607
0.353097
0.691384
0.448413
0.559224
0.457317
0.334656
0.471358
0.323801
0.464425
0.397059
0.257689
0.549725
0.421351
0.389729
0.404622
0.338186
0.374759
0.356633
0.450181
0.283582
0.414462
0.506698
0.437216
0.371681
0.441984
0.390873
0.320833
0.415771
0.375712
0.379282
0.394318
0.337428
0.304267
0.284946
0.404453
0.282222
0.267997
0.39813
0.551202
0.461157
0.488277
0.355956
0.244057
0.532045
0.272422
0.45122
0.437923
0.353158
0.427596
0.543356
0.407083
0.504977
0.541913
0.499218
0.364452
0.365067
0.541251
0.256507
0.434687
0.503308
0.507355
0.504462
0.430962
0.448819
0.440534
0.539628
0.570253
0.355742
0.414096
0.431034
0.466145
0.394545
0.392551
0.391288
0.430338
0.422668
0.38194
0.435803
0.451197
0.456665
0.480009
0.459907
0.466137
0.451684
0.400459
0.385981
0.316721
0.399543
0.397467
0.391856
0.370539
0.434587
0.356532
0.370119
0.409653
0.450587
0.472645
0.428652
0.41651
0.417659
0.418091
0.382296
0.382454
0.47319
0.357741
0.141739
0.434168
0.445291
0.400848
0.429717
0.40463
0.463228
0.339463
0.318111
0.375763
0.426698
0.337718
0.40062
0.291235
0.461538
0.368797
0.45501
0.491447
0.427122
0.467161
0.407914
0.395151
0.305748
0.346183
0.449914
0.441697
0.187534
0.437564
0.626771
0.413057
0.504
0.627389
0.468547
0.500535
0.3829
0.30621
0.498099
0.487952
0.646316
0.510163
0.4
0.258225
0.543228
0.539014
0.467593
0.549407
0.584498
0.624758
0.522293
0.592697
0.522417
0.475771
0.581047
0.630769
0.602378
0.571804
0.620926
0.724187
0.736906
0.533333
0.383681
0.617375
0.426501
0.381197
0.517241
0.575309
0.425567
0.521951
0.589333
0.590389
0.555189
0.576329
0.532819
0.481586
0.526627
0.572127
0.532915
0.572165
0.588907
0.542828
0.54294
0.520501
0.558659
[truncated: 14,341 more rows]

## Sheet: Tub DC
Tubulin DC/Total
0.52809
0.576669
0.607544					0	.1-.2	.2-.3	.3-.4	.4-.5	.5-.6	.6-.7	.7-.8	.8-.9	.9-1
0.557078					99	225	917	3777	6247	3698	1131	182	42	22	16340
0.621483					0.00605875	0.0137699	0.05612	0.231151	0.382313	0.226316	0.0692166	0.0111383	0.00257038	0.00134639
0.637532
0.566359
0.489434
0.548455
0.65069
0.62989
0.560369
0.536328
0.586957
0.544346
0.545364
0.537643
0.595531
0.657258
0.566172
0.540323
0.564792
0.48329
0.494777
0.526283
0.611866
0.578947
0.557504
0.639331
0.499317
0.557288
0.544564
0.564066
0.695921
0.495069
0.618519
0.507859
0.553097
0.552836
0.609916
0.552507
0.537671
0.55004
0.615911
0.42915
0.473984
0.467613
0.725389
0.600939
0.524812
0.526867
0.553782
0.535211
0.586644
0.574138
0.536453
0.648903
0.578836
0.664908
0.541247
0.61236
0.685496
0.518727
0.600829
0.589912
0.606212
0.646635
0.591385
0.634897
0.547458
0.516796
0.780423
0.56946
0.523699
0.575789
0.465849
0.532805
0.534772
0.539216
0.521084
0.669256
0.735645
0.653722
0.502674
0.634652
0.617619
0.629583
0.608407
0.591278
0.549403
0.648649
0.612186
0.7375
0.609457
0.563415
0.579268
0.666667
0.631687
0.582707
0.529046
0.657658
0.668947
0.63577
0.572917
0.677945
0.608579
0.676444
0.54416
0.582822
0.680412
0.514178
0.544669
0.593023
0.492625
0.568182
0.654799
0.6432
0.61367
0.652174
0.646199
0.655017
0.571839
0.62963
0.694277
0.594037
0.588326
0.595833
0.634578
0.620253
0.498199
0.723938
0.507365
0.663793
0.692164
0.611898
0.682203
0.56259
0.677903
0.606061
0.570451
0.626536
0.663206
0.571672
0.605634
0.534854
0.599699
0.653979
0.586071
0.659091
0.524528
0.606218
0.469957
0.57529
0.585925
0.480769
0.694828
0.566787
0.603878
0.510638
0.62069
0.635135
0.593423
0.604491
0.641457
0.572864
0.644214
0.443052
0.605327
0.640984
0.519022
0.651799
0.595238
0.551672
0.606061
0.607073
0.630216
0.51943
0.538462
0.520572
0.470917
0.593264
0.69586
0.675174
0.532338
0.489567
0.577031
0.552352
0.657609
0.589404
0.605341
0.592845
0.488889
0.629676
0.701342
0.723202
0.627812
0.663717
0.682369
0.599515
0.553191
0.563403
0.567901
0.354004
0.375517
0.366715
0.550499
0.366202
0.726984
0.652422
0.632148
0.587302
0.603916
0.736607
0.621508
0.667482
0.648438
0.52809
0.521583
0.609722
0.649913
0.66087
0.628399
0.560201
0.620253
0.595174
0.720165
0.637056
0.663194
0.469169
0.658784
0.584833
0.615984
0.638026
0.646302
0.658174
0.584112
0.632812
0.690476
0.531987
0.431677
0.639405
0.593583
0.68942
0.464706
0.434
0.559275
0.576628
0.495606
0.676218
0.836145
0.626151
0.682432
0.568082
0.59375
0.532407
0.702041
0.585052
0.557692
0.515625
0.647059
0.688889
0.636364
0.688
0.71831
0.61171
0.612971
0.623762
0.548387
0.639918
0.587891
0.638554
0.683274
0.641186
0.671368
0.739938
0.637427
0.601739
0.675676
0.558725
0.592705
0.617739
0.484177
0.565526
0.520755
0.579279
0.617089
0.543387
0.559659
0.522167
0.50481
0.519718
0.557517
0.653968
0.513713
0.465187
0.519031
0.627072
0.522461
0.627894
0.527335
0.498153
0.496196
0.549261
0.529781
0.478477
0.572895
0.545064
0.498667
0.560526
0.53605
0.623044
0.652015
0.58631
0.57538
0.608532
0.6864
0.688623
0.536082
0.555556
0.64891
0.584416
0.590426
0.632061
0.573333
0.586006
0.603093
0.45245
0.524333
0.640602
0.5959
0.598695
0.516129
0.53663
0.560976
0.511078
0.58
0.538095
0.600484
0.488294
0.668135
0.796218
0.682573
0.433286
0.506964
0.532228
0.496622
0.455882
0.620278
0.681193
0.631347
0.630695
0.719907
0.624
0.627306
0.69802
0.502315
0.390625
0.385542
0.580071
0.58209
0.488449
0.614256
0.609562
0.604377
0.509297
0.394776
0.543013
0.47505
0.46348
0.43956
0.543739
0.517618
0.36653
0.5256
0.54501
0.484932
0.610276
0.528648
0.485349
0.396388
0.549101
0.38905
0.449164
0.540541
0.815385
0.670588
0.770115
0.590909
0.596154
0.724771
0.714286
0.79661
0.636364
0.583333
0.62963
0.428571
0.6
0.803922
0.779141
0.7375
0.716981
0.635762
0.638889
0.577465
0.445969
0.686111
0.541667
0.490775
0.586762
0.537946
0.631683
0.523457
0.542056
0.609043
0.557895
0.534672
0.535885
0.58156
0.495512
0.540958
0.497854
0.531178
0.567347
0.494824
0.5
0.598826
0.559211
0.546841
0.487136
0.544892
0.478702
0.489305
0.44098
0.471429
0.397849
0.460432
0.424749
0.534091
0.564815
0.369565
0.545324
0.572377
0.371134
0.519008
0.417012
0.638037
0.516184
0.508393
0.513889
0.498361
0.522876
0.573684
0.483395
0.528681
0.376712
0.491228
0.6
0.527497
0.482718
0.661171
0.50312
0.59585
0.522523
0.548611
0.532999
0.566929
0.551863
0.507968
0.553774
0.497774
0.491839
0.453659
0.466867
0.670188
0.524927
0.514286
0.5486
0.416514
0.480409
0.625154
0.542056
0.562222
0.528837
0.44898
0.440758
0.529776
0.530705
0.557706
0.48248
0.589357
0.461099
0.534122
0.511335
0.56338
0.530599
0.54362
0.414761
0.438043
0.420722
0.526667
0.451923
0.560711
0.646875
0.564072
0.69084
0.578723
0.584052
0.556723
0.641758
0.610939
0.571649
0.537698
0.510563
0.696529
0.481998
0.677656
0.635438
0.571645
0.579029
0.590193
0.569444
0.620758
0.654028
0.638484
0.699583
0.638232
0.659218
0.438642
0.565558
0.641855
0.560547
0.592466
0.623206
0.448413
0.631517
0.630045
0.48174
0.571723
0.545252
0.608696
0.489672
0.601399
0.642005
0.658979
0.69404
0.510559
0.625825
0.624772
0.70317
0.719895
0.569579
0.533575
0.579555
0.51087
0.703579
0.628049
0.609665
0.552395
0.451444
0.50655
0.702602
0.705793
0.657895
0.61246
0.717172
0.577039
0.488814
0.676037
0.54738
0.584882
0.601233
0.659546
0.635546
0.673179
0.610282
0.231084
0.571125
0.494505
0.454124
0.574777
0.469518
0.548936
0.603426
0.615058
0.679894
0.371429
0.52394
0.606099
0.589463
0.636847
0.536671
0.640041
0.55102
0.458498
0.466985
0.60922
0.562874
0.567938
0.489523
0.490885
0.584055
0.690983
0.61409
0.577549
0.64526
0.595789
0.553326
0.630252
0.622721
0.6139
0.521146
0.551535
0.558798
0.527378
0.670854
0.558824
0.546119
0.479093
0.514975
0.622077
0.534432
0.468959
0.422408
0.566884
0.480458
0.548518
0.647059
0.637439
0.558036
0.481747
0.525194
0.410972
0.620581
0.473149
0.539561
0.46588
0.505871
0.491985
0.575668
0.501
0.418266
0.574272
0.627418
0.539326
0.574373
0.489941
0.537714
0.587857
0.601835
0.494111
0.657922
0.556499
0.577036
0.533204
0.521347
0.517559
0.553134
0.523862
0.592126
0.493431
0.581876
0.648915
0.544348
0.56126
0.642358
0.557904
0.581818
0.591932
0.579054
0.490432
0.521838
0.520596
0.55809
0.519174
0.577181
0.522339
0.52129
0.50141
0.609884
0.403418
0.524986
0.542913
0.573268
0.543552
0.566692
0.381601
0.457359
0.535741
0.37959
0.454303
0.25
0.447106
0.357494
0.291179
0.563253
0.373984
0.37108
0.463636
0.508475
0.208333
0.451327
0.401596
0.562565
0.0408163
0.189024
0.385834
0.38121
0.312102
0.350845
0.410689
0.353488
0.336088
0.300448
0.384523
0.527523
0.335714
0.497807
0.2625
0.181818
0.354396
0.556522
0.508108
0.309829
0.557267
0.433221
0.462929
0.275449
0.425206
0.413793
0.413866
0.427132
0.373913
0.296296
0.075
0.337591
0.362538
0.513514
0.467564
0.291563
0.449876
0.465776
0.400593
0.46875
0.406732
0.411605
0.448895
0.406634
0.341677
0.313661
0.405698
0.314996
0.285971
0.475703
0.437859
0.437853
0.438903
0.537906
0.305518
0.333333
0.470466
0.348315
0.493276
0.278331
0.376106
0.469539
0.42953
0.410926
0.40836
0.401399
0.391509
0.381684
0.318644
0.481087
0.420388
0.291429
0.546296
0.346348
0.589582
0.21
0.223077
0.442961
0.503827
0.470588
0.264501
0.403941
0.390071
0.387755
0.332869
0.33853
0.280992
0.543062
0.482838
0.509317
0.311897
0.641457
0.429158
0.533333
0.313412
0.308979
0.41329
0.426627
0.447572
0.415398
0.363934
0.120675
0.265957
0.378676
0.389537
0.406576
0.388923
0.53092
0.51276
0.359233
0.472146
0.310448
0.685551
0.538462
0.57827
0.522303
0.545583
0.39402
0.423862
0.402247
0.419301
0.417009
0.271478
0.0702019
0.365629
0.225558
0.260026
0.286807
0.425425
0.53525
0.463798
0.290063
0.438503
0.510653
0.472868
0.396287
0.413005
0.280516
0.332209
0.310754
0.544858
0.402431
0.255578
0.436268
0.311429
0.404612
0.436278
0.15
0.538084
0.322222
0.517742
0.418785
0.472744
0.418681
0.548619
0.363135
0.506723
0.314554
0.42474
0.48394
0.55521
0.575553
0.241019
0.217984
0.511811
0.416352
0.346154
0.452269
0.506507
0.516063
0.341463
0.490431
0.350785
0.164773
0.358423
0.454737
0.524818
0.471488
0.517828
0.570961
0.117647
0.388587
0.297297
0.408451
0.50641
0.328767
0.5
0.427083
0.402527
0.471287
0.465082
0.305556
0.496951
0.405573
0.238095
0.477237
0.382979
0.567932
0.528947
0.0884956
0.514683
0.230769
0.459605
0.297297
0.497147
0.307692
0.501481
0.431755
0.333333
0.38014
0.517292
0.49767
0.300885
0.558376
0.484018
0.474719
0.530493
0.352113
0.421429
0.587361
0.522071
0.317073
0.39283
0.444984
0.428571
0.458716
0.435232
0.526788
0.313514
0.255102
0.541502
0.322126
0.566413
0.587189
0.672917
0.434335
0.552548
0.507913
0
0.730769
0
0
1
0.857143
0.4
0.8
0.285714
0.75
0
0
0
0.5
0
1
0.75
0
0
0.439774
0.550218
0.456218
0.392779
0.407305
0.43609
0.497845
0.550926
0.406897
0.508017
0.497585
0.193548
0.389401
0.497561
0.456395
0.378442
0.261965
0.436982
0.46734
0.561809
0.525517
0.481752
0.25
0.371852
0.479426
0.426732
0.56352
0.451021
0.450955
0.377687
0.506931
0.318182
0.6875
0.281437
0.384723
0.31405
0.565353
0.327694
0.387769
0.45098
0.232365
0.256881
0.438124
0.464048
0.353498
0.583133
0.402873
0.350674
0.489676
0.511111
0.508272
0.421903
0.574046
0.428356
0.477218
0.299213
0.407619
0.35283
0.207407
0.213115
0.321678
0.631579
0.273121
0.786378
0.56042
0.409326
0.681159
0.323944
0.507353
0.442623
0.583864
0.444965
0.441718
0.516939
0.498246
0.523677
0.516129
0.694444
0.391753
0.479705
0.585009
0.632836
0.639115
0.360169
0.643895
0.64791
0.662687
0.670194
0.695586
0.366935
0.4275
0.576642
0.235897
0.310105
0.409012
0.657632
0.525037
0.460548
0.476496
0.56129
0.64503
0.556086
0.25788
0.625
0.472067
0.368146
0.557895
0.497093
0.537815
0.546896
0.572178
0.589181
0.569986
0.629902
0.515903
0.490887
0.722741
0.64
0.587467
0.452656
0.604534
0.486631
0.579452
0.432482
0.646373
0.679758
0.425903
0.38172
0.358634
0.51234
0.464238
0.55364
0.389151
0.799337
0.36875
0.67382
0.718039
0.63301
0.540373
0.551895
0.459259
0.548387
0.600242
0.598507
0.6
0.545565
0.62246
0.582974
0.619485
0.52459
0.534328
0.53413
0.546875
0.520053
0.419003
0.623656
0.497634
0.589024
0.603754
0.575652
0.639676
0.532238
0.577882
0.506474
0.491773
0.582888
0.552542
0.656716
0.433892
0.531915
0.511842
0.610687
0.605952
0.661692
0.463576
0.482566
0.594431
0.574374
0.652799
0.604863
0.476399
0.611227
0.358637
0.522111
0.617978
0.419075
0.50101
0.548936
0.449102
0.54878
0.659164
0.707463
0.43002
0.608379
0.703633
0.355685
0.633333
0.528269
0.622549
0.465753
0.536585
0.55719
0.695122
0.443833
0.532028
0.553591
0.535822
0.646745
0.491039
0.614286
0.52459
0.55679
0.627767
0.58018
0.442155
0.598698
0.41573
0.454016
0.528497
0.597156
0.544118
0.563025
0.56732
0.436275
0.645646
0.695455
0.818182
0.521327
0.569182
0.607843
0.451817
0.584375
0.507246
0.45929
0.435339
0.576174
0.610169
0.292683
0.691892
0.60424
0.578947
0.565693
0.490066
0.717703
0.25
0.565022
0.551402
0.528846
0.467337
0.288288
0.607261
0.523438
0.464396
0.77037
0.676056
0.462647
0.402235
0.310127
0.257143
0.478261
0.873418
0.253968
0.517699
0.580392
0.613402
0.511568
0.506993
0.540816
0.470588
0.508929
0.629032
0.61435
0.571429
0.495074
0.353553
0.576344
0.451613
0.675042
0.415493
0.531915
0.515818
0.491979
0.545161
0.465331
0.419786
0.794297
0.682203
0.578171
0.722917
0.642241
0.662679
0.540268
0.632458
0.494186
0.606119
0.528302
0.54185
0.646758
0.445783
0.560417
0.528958
0.574103
0.549696
0.54417
0.47205
0.584877
0.618462
0.564165
0.476526
0.424883
0.429066
0.605159
0.562753
0.589794
0.698517
0.603053
0.555556
0.625688
0.598608
0.559946
0.53696
0.580265
0.602667
0.43125
0.469789
0.347913
0.559701
0.689949
0.425567
0.332008
0.32623
0.684932
0.508532
0.611919
0.284116
0.455621
0.464912
0.411382
0.42126
0.351314
0.440613
0.465241
0.39834
0.542416
0.218107
0.473171
0.411007
0.317073
0.32764
0.355556
0.592506
0.311659
0.279835
0.70557
0.39523
0.306667
0.464052
0.403321
0.443333
0.308943
0.458763
0.307692
0.643678
0.456197
0.427907
0.418623
0.454779
0.433379
0.494312
0.441417
0.417857
0.3162
0.560588
0.714114
0.402215
0.43978
0.51825
0.467512
0.58404
0.530077
0.392
0.262279
0.399195
0.445652
0.508954
0.465517
0.35872
0.466005
0.537432
0.384484
0.440974
0.414286
0.415298
0.266746
0.494732
0.570904
0.482678
0.606325
0.425
0.519247
0.323559
0.464174
0.335398
0.4225
0.406362
0.365724
0.407027
0.488364
0.561075
0.407967
0.41055
0.619695
0.359759
0.541332
0.47513
0.425899
0.3897
0.588367
0.431093
0.489995
0.458534
0.485532
0.411153
0.559985
0.583036
0.586413
0.372257
0.374768
0.55805
0.496529
0.416617
0.512051
0.478912
0.351185
0.482101
0.430666
0.562468
0.443966
0.619643
0.406397
0.618744
0.30467
0.658972
0.367948
0.642487
0.56051
0.484848
0.538697
0.579824
0.574398
0.510076
0.690196
0.660391
0.591743
0.549001
0.628279
0.678049
0.51275
0.492607
0.540395
0.512025
0.522404
0.62926
0.28957
0.537088
0.608
0.576812
0.514412
0.646736
0.470993
0.499343
0.579618
0.547445
0.549327
0.680672
0.508264
0.539835
0.511139
0.529695
0.604055
0.483012
0.737135
0.617931
0.58457
0.528517
0.586387
0.502294
0.596853
0.627451
0.484362
0.654681
0.530507
0.501801
0.49733
0.488254
0.549861
0.598792
0.683103
0.471303
0.723017
0.424702
0.517908
0.576007
0.598895
0.454407
0.444444
0.460622
0.515082
0.391188
0.553259
0.335698
0.372904
0.529246
0.540971
0.462116
0.458933
0.483266
0.498749
0.56063
0.54876
0.47877
0.516474
0.489847
0.445609
0.538178
0.480726
0.603843
0.563476
0.462046
0.529038
0.478143
0.541519
0.521981
0.496785
0.576304
0.467742
0.576585
0.516667
0.503685
0.503867
0.468795
0.494505
0.629058
0.484692
0.459079
0.484625
0.549187
0.528677
0.505898
0.527715
0.531056
0.400417
0.521868
0.530185
0.476651
0.25495
0.502114
0.496445
0.45375
0.507205
0.4169
0.610892
0.419482
0.512025
0.415734
0.422236
0.471542
0.527513
0.612392
0.466682
0.488847
0.430694
0.507533
0.55132
0.500317
0.590389
0.546643
0.570552
0.494681
0.581395
0.522293
0.62
0.576471
0.630208
0.571116
0.571078
0.552356
0.722222
0.548077
0.585714
0.697595
0.486842
0.666667
0.560724
0.739496
0.533333
0.758621
0.763636
0.577855
0.658915
0.697368
0.578512
0.633218
0.578164
0.655556
0.466071
0.617225
0.567273
0.543909
0
0.842857
0.547511
0.694561
0.484444
0.756881
0.702614
0.610687
0.696602
0.609687
0.649402
0.759375
0.593137
0.516393
0.606383
0.729927
0.617117
0.554604
0.668085
0.546392
0.625551
0.606522
0.360759
0.65493
0.25
0.623762
0.664948
0.654378
0.639535
0.554455
0.131707
0.711572
0.329427
0.444976
0.394052
0.483333
0.588235
0.466783
0.351064
0.340633
0.448037
0.468354
0.325996
0.508299
0.471292
0.363032
0.641844
0.4631
0.378251
0.505618
0.516566
0.206186
0.549161
0.414679
0.5
0.10893
0.47076
0.505263
0.427441
0.582938
0.427509
0.379587
0.477387
0.32392
0.582701
0.408824
0.368275
0.479592
0.467043
0.469198
0.475269
0.406518
0.622386
0.467857
0.0307942
0.515909
0.421296
0.476271
0.345725
0.425455
0.6
0.662651
0.492424
0.448529
0.43617
0.548387
0.545455
0.552239
0.738806
0.541463
0.327044
0.429688
0.589744
0.497462
0.564767
0.706468
0.681481
0.678733
0.636364
0.467949
0.548023
0.638095
0.703704
0.699454
0.87234
0.445596
0.626761
0.349593
0.445161
0.520548
0.632
0.352041
0.564014
0.446512
0.479339
0.456853
0.761317
0.70122
0.507519
0.471429
0.656716
0.416667
0.494118
0.471631
0.540984
0.68559
0.503704
0.491903
0.461039
0.662857
0.627907
0.566474
0.501792
0.381818
0.568627
0.525773
0.493392
0.489214
0.35804
0.491424
0.448386
0.61072
0.577804
0.387542
0.278163
0.442987
0.707641
0.409222
0.532604
0.517264
0.41371
0.380882
0.370656
0.334386
0.180749
0.201993
0.266187
0.316227
0.2719
0.266134
0.506422
0.377679
0.294701
0.355397
0.301836
0.322431
0.356612
0.330185
0.301996
0.181523
0.520885
0.339234
0.294922
0.357479
0.345062
0.395551
0.432177
0.616795
0.359769
0.336971
0.378802
0.499146
0.401265
0.409741
0.325301
0.491327
0.437768
0.578715
0.361917
0.590071
0.450754
0.415346
0.411071
0.654905
0.354963
0.481321
0.401478
0.423886
0.39983
0.410197
0.305817
0.45545
0.544809
0.352292
0.463899
0.552984
0.520417
0.491346
0.35
0.49543
0.537744
0.390453
0.553229
0.40583
0.433375
0.537612
0.497674
0.47401
0.485636
0.459611
0.466496
0.47054
0.405941
0.488764
0.374259
0.425723
0.300157
0.41844
0.439567
0.332514
0.411906
0.494136
0.416528
0.406805
0.309249
0.427116
0.290588
0.240981
0.231272
0.426671
0.515136
0.492607
0.353097
0.691384
0.448413
0.559224
0.457317
0.334656
0.471358
0.323801
0.464425
0.397059
0.257689
0.549725
0.421351
0.389729
0.404622
0.338186
0.374759
0.356633
0.450181
0.283582
0.414462
0.506698
0.437216
0.371681
0.441984
0.390873
0.320833
0.415771
0.375712
0.379282
0.394318
0.337428
0.304267
0.284946
0.404453
0.282222
0.267997
0.39813
0.551202
0.461157
0.488277
0.355956
0.244057
0.532045
0.272422
0.45122
0.437923
0.353158
0.427596
0.543356
0.407083
0.504977
0.541913
0.499218
0.364452
0.365067
0.541251
0.256507
0.434687
0.503308
0.507355
0.504462
0.430962
0.448819
0.440534
0.539628
0.570253
0.355742
0.414096
0.431034
0.466145
0.394545
0.392551
0.391288
0.430338
0.422668
0.38194
0.435803
0.451197
0.456665
0.480009
0.459907
0.466137
0.451684
0.400459
0.385981
0.316721
0.399543
0.397467
0.391856
0.370539
0.434587
0.356532
0.370119
0.409653
0.450587
0.472645
0.428652
0.41651
0.417659
0.418091
0.382296
0.382454
0.47319
0.357741
0.141739
0.434168
0.445291
0.400848
0.429717
0.40463
0.463228
0.339463
0.318111
0.375763
0.426698
0.337718
0.40062
0.291235
0.461538
0.368797
0.45501
0.491447
0.427122
0.467161
0.407914
0.395151
0.305748
0.346183
0.449914
0.441697
0.187534
0.437564
0.626771
0.413057
0.504
0.627389
0.468547
0.500535
0.3829
0.30621
0.498099
0.487952
0.646316
0.510163
0.4
0.258225
0.543228
0.539014
0.467593
0.549407
0.584498
0.624758
0.522293
0.592697
0.522417
0.475771
0.581047
0.630769
0.602378
0.571804
0.620926
0.724187
0.736906
0.533333
0.383681
0.617375
0.426501
0.381197
0.517241
0.575309
0.425567
0.521951
0.589333
0.590389
0.555189
0.576329
0.532819
0.481586
0.526627
0.572127
0.532915
0.572165
0.588907
0.542828
0.54294
0.520501
0.558659
[truncated: 14,341 more rows]

## Sheet: Tub Ax
Tubulin Ax/Total	Bull 7	Bull 8	Bull 9	Bull 10	Bull 11	Bull 12	Bull 13	Bull 14	Bull 15	Bull 16	Bull 17	Bull 18	Bull 19	Bull 20	Bull 21	Bull 22	Bull 23	Bull 24	Bull 25	Bull 26	Bull 27	Bull 28	Bull 29	Bull 30	Bull 31
0.207782	0.136264	0.216399	0.104192	0.0742821	0.174717	0.218456	0.139201	0.115756	0.117109	0.0978261	0.145865	0.111111	0.0359551	0.224151	0.426989	0.133531	0.125246	0.283545	0.17517	0.136941	0.0746965	0.187184	0.22973	0.0642857	0.00994036		Bins	0.05	0.15	0.25	0.35	0.45	0.55	0.65	0.75	0.85	0.95
0.220884	0.0932203	0.0860289	0.144346	0.0909758	0.243835	0.158209	0.0731707	0.429942	0.214114	0.102628	0.122852	0.143911	0.23458	0.0764706	0.322292	0.240285	0.20796	0.211058	0.124088	0.266181	0.0944339	0.221021	0.0307692	0.249294	0.00327869			0	.1-.2	.2-.3	.3-.4	.4-.5	.5-.6	.6-.7	.7-.8	.8-.9	.9-1	1.69756
0.0588947	0.105282	0.111625	0.123561	0.0481541	0.247001	0.162071	0.126109	0.140625	0.135294	0.102696	0.169492	0.0876812	0.131579	0.157576	0.455646	0.133247	0.246209	0.143556	0.217363	0.294589	0.0954907	0.337149	0.0352941	0.201178	0.0124533			2575	4097	1435	488	161	57	21	11	5	2	8852
0.157879	0.226983	0.14737	0.0688766	0.0966514	0.196569	0.0265957	0.0890782	0.246998	0.0668432	0.100671	0.173951	0.130374	0.153396	0.291084	0.620306	0.129637	0.134015	0.0957208	0.134263	0.1397	0.0803436	0.186779	0.0574713	0.381764	0.00853242			0.290895	0.462833	0.16211	0.0551288	0.018188	0.00643922	0.00237235	0.00124266	0.000564844	0.000225938	5.52882
0.114517	0.0955431	0.135453	0.108275	0.0358056	0.182982	0.00441176	0.122734	0.207792	0.188439	0.124	0.157561	0.0672994	0.0080429	0.1606	0.49297	0.191835	0.165616	0.199507	0.201599	0.0867553	0.0784848	0.295114	0.0454545	0.132214	0.0363372
0.176341	0.1	0.102751	0.172348	0.0604113	0.253077	0.156364	0.221382	0.138408	0.0461271	0.1	0.122772	0.0508788	0.0231942	0.237338	0.225485	0.225686	0.173873	0.135286	0.178152	0.0725389	0.21815	0.221796	0.0769231	0.409885	0.00223714
0.108511	0.242973	0.145702	0.0937684	0.119943	0.417812	0.140439	0.133225	0.126761	0.200243	0.0726681	0.263158	0.186869	0.0556931	0.240442	0.211218	0.135974	0.0966334	0.153857	0.200033	0.0107527	0.11731	0.334834	0.0366972	0.0435233	0.0295858		Bull 7	0.05	0.15	0.25	0.35	0.45	0.55	0.65	0.75	0.85	0.95	1.35949
0.179899	0.114973	0.175977	0.208588	0.0642434	0.170812	0.130757	0.133876	0.130396	0.157718	0.0947192	0.136949	0.0760456	0.0805085	0.169333	0.163514	0.214655	0.143797	0.20852	0.139148	0.222222	0.0942567	0.22642	0.0571429	0.11465	0.0131579			47	134	22	5	1	0	0	0	0	0	209
0.157631	0.0937922	0.195518	0.105449	0.129916	0.448036	0.157419	0.0333007	0.127576	0.175	0.0925645	0.110329	0.145833	0.0841121	0.184369	0.616461	0.224474	0.197775	0.193616	0.15287	0.14645	0.0653304	0.165747	0.101695	0.118881	0.0260163			0.22488	0.641148	0.105263	0.0239234	0.00478469	0	0	0	0	0	2.7756
0.128857	0.0800525	0.199071	0.124847	0.0915033	0.167474	0.098395	0.169679	0.209459	0.287634	0.049445	0.204774	0.0869565	0.0949275	0.183981	0.282536	0.157549	0.17236	0.181188	0.264093	0.165245	0.123682	0.331939	0	0.130346	0.13189
0.0972461	0.110298	0.173082	0.110597	0.0852895	0.304704	0.239669	0.157055	0.0289855	0.0831601	0.0832497	0.0982318	0.226529	0.19196	0.152421	0.471525	0.145863	0.166667	0.138103	0.134946	0.143046	0.110962	0.384795	0.194444	0.0910872	0.011065
0.134029	0.108366	0.149829	0.0696841	0.0866477	0.374373	0.116648	0.139246	0.10468	0.105215	0.0253807	0.130818	0.108557	0.0988655	0.170324	0.235724	0.283703	0.357097	0.210322	0.200855	0.0995575	0.0876611	0.199248	0.0925926	0.107221	0.0868455		Bull 8	0.05	0.15	0.25	0.35	0.45	0.55	0.65	0.75	0.85	0.95	1.21844
0.14825	0.116781	0.283559	0.181741	0.0581242	0.201659	0.21382	0.104972	0.12731	0.0704907	0.0856865	0.306998	0.0995475	0.541209	0.173653	0.54347	0.146639	0.175394	0.167535	0.326967	0.294894	0.114546	0.154952	0.0571429	0.168766	0.026738			651	598	235	55	11	4	3	0	0	0	1557
0.0843596	0.182979	0.130346	0.142441	0.0210598	0.376311	0.0344086	0.363636	0.133201	0.103325	0.0926706	0.135747	0.0835714	0.0767888	0.126091	0.669617	0.134552	0.150067	0.163651	0.341318	0.133228	0.0856068	0.135615	0.177778	0.16732	0			0.418112	0.384072	0.150931	0.0353243	0.00706487	0.00256904	0.00192678	0	0	0	2.88176
0.186663	0.213836	0.135038	0.0933126	0.0953437	0.175458	0.14119	0.0811856	0.129534	0.0897727	0.0975207	0.235036	0.119179	0.0784314	0.0918561	0.351423	0.198033	0.164993	0.15541	0.186204	0.164223	0.0701925	0.226447	0.0392157	0.165272	0
0.192684	0.103912	0.147567	0.10882	0.0418744	0.356988	0.159597	0.138889	0.158291	0.161914	0.334986	0.326007	0.16609	0.360656	0.0969213	0.109454	0.556036	0.244454	0.18872	0.15377	0.113155	0.101179	0.177848	0.0490798	0.191896	0.00823045
0.19409	0.123918	0.189453	0.103448	0.0684411	0.156595	0.138462	0.079602	0.121255	0.115068	0.122371	0.161345	0.0572873	0.188144	0.355852	0.21485	0.157937	0.153846	0.103282	0.159873	0.07785	0.111868	0.146026	0.1	0.108468	0.0390244		Bull 9	0.05	0.15	0.25	0.35	0.45	0.55	0.65	0.75	0.85	0.95	2.36517
0.115987	0.392938	0.348605	0.129888	0.172626	0.151697	0.0879828	0.177796	0.13913	0.182373	0.0897858	0.0628166	0.0692226	0.0628507	0.12782	0.258433	0.726008	0.253376	0.227935	0.250143	0.174652	0.0607262	0.209659	0.0377358	0.0921305	0.0327869			228	121	10	4	1	1	1	0	0	0	366
0.203067	0.0960572	0.211297	0.0556542	0.0268817	0.168519	0.0514905	0.0807601	0.122266	0.179902	0.11991	0.109015	0.0900901	0.113419	0.195876	0.260465	0.123082	0.225486	0.249131	0.28502	0.121643	0.100753	0.18822	0.0596026	0.118699	0.0392365			0.622951	0.330601	0.0273224	0.010929	0.00273224	0.00273224	0.00273224	0	0	0	10.6217
0.110247	0.112423	0.159352	0.161342	0.0522255	0.0816714	0.183661	0.334715	0.1606	0.10158	0.128062	0.139344	0.0443213	0.153846	0.183752	0.189189	0.255513	0.171608	0.174982	0.246184	0.262281	0.11141	0.154753	0.0416667	0.242259	0.0434783
0.307725	0.130866	0.199444	0.110759	0.046371	0.314428	0.121671	0.0862549	0.107879	0.0370169	0.0974659	0.156812	0.128834	0.201681	0.14359	0.428737	0.183538	0.111321	0.280227	0.170291	0.118653	0.160273	0.257942	0.140845	0.202335	0
0.148917	0.0985234	0.151429	0.122751	0.0562347	0.267932	0.0817391	0.0584906	0.260726	0.111829	0.0873786	0.157669	0.110937	0.0396226	0.11	0.228531	0.402778	0.165465	0.150507	0.315665	0.405197	0.207521	0.206126	0.210978	0.236984	0.00819672		Bull 10	0.05	0.15	0.25	0.35	0.45	0.55	0.65	0.75	0.85	0.95	2.0144
0.194884	0.0905584	0.420183	0.196765	0.148243	0.212934	0.101978	0.170984	0.153159	0.162423	0.25641	0.141447	0.107066	0.731481	0.219424	0.266129	0.238136	0.243277	0.151638	0.339171	0.0760504	0.375347	0.277991	0.0611111	0.298101	0.233184			525	120	12	10	0	0	0	0	0	0	667
0.109687	0.140747	0.305789	0.122328	0.0987654	0.538922	0.0612245	0.107438	0.0600394	0.12013	0.131019	0.220085	0.1841	0.0703911	0.105263	0.321772	0.398655	0.107587	0.147657	0.226603	0.0813118	0.188979	0.35374	0.0583333	0.148634	0.00411523			0.787106	0.17991	0.017991	0.0149925	0	0	0	0	0	0	6.56758
0.0881868	0.193656	0.225376	0.117492	0.0834879	0.17182	0.119829	0.135021	0.115352	0.133241	0.275109	0.120137	0.057377	0.0510949	0.245344	0.194661	0.169534	0.123574	0.468424	0.177161	0.0980496	0.138296	0.282453	0.116236	0.0856193	0.0106101
0.0788546	0.234346	0.158613	0.230839	0.0757684	0.494473	0.460317	0.0433276	0.106383	0.0802806	0.176026	0.242784	0.101467	0.157828	0.128421	0.156575	0.269758	0.0992784	0.230943	0.235484	0.156592	0.125923	0.269732	0.157424	0.0364697	0.0374787
0.201828	0.346679	0.111958	0.11273	0.0360624	0.465004	0.0299539	0.105125	0.142084	0.145455	0.0768246	0.0945626	0.127691	0.142218	0.126888	0.377709	0.289918	0.280339	0.280136	0.127747	0.196685	0.492322	0.199554	0.131696	0.138736	0		Bull 11	0.05	0.15	0.25	0.35	0.45	0.55	0.65	0.75	0.85	0.95	1.02525
0.0688722	0.228275	0.170171	0.101944	0.131837	0.306243	0.19375	0.0619469	0.0788243	0.0776278	0.0636704	0.0906574	0.0461165	0.0377358	0.160149	0.340806	0.153743	0.341404	0.158572	0.215155	0.125295	0.156627	0.319343	0.0851485	0.12	0.0196078			1	38	50	20	12	3	1	0	0	0	125
0.246838	0.0858229	0.165588	0.0732501	0.0292887	0.217122	0.145848	0.0714286	0.12	0.22886	0.0815691	0.0811088	0.118135	0.165957	0.166667	0.442994	0.156467	0.195109	0.426333	0.182878	0.095675	0.168607	0.180895	0.155556	0.157971	0.00474496			0.008	0.304	0.4	0.16	0.096	0.024	0.008	0	0	0	0.698813
0.11274	0.183023	0.243317	0.162872	0.0969945	0.227755	0.0983213	0.104566	0.124726	0.155963	0.12673	0.100418	0.126634	0.0892388	0.356179	0.178667	0.137557	0.22378	0.158076	0.260542	0.0554995	0.114477	0.203317	0.0841121	0.0554324	0.0316667
0.253737	0.167346	0.0843738	0.102814	0.0670304	0.181475	0.153475	0.188991	0.143541	0.180737	0.0574099	0.129534	0.23435	0.138648	0.247191	0.389753	0.222579	0.354943	0.186493	0.202444	0.203576	0.157237	0.232342	0.0851064	0.00610128	0.0352304
0.023119	0.0894632	0.166218	0.107345	0.0509305	0.197164	0.0957803	0.16763	0.116364	0.100779	0.114518	0.0978342	0.328302	0.118128	0.263398	0.29436	0.521995	0.198117	0.145397	0.438356	0.119635	0.250843	0.18559	0.173684	0.0983284	0		Bull 12	0.05	0.15	0.25	0.35	0.45	0.55	0.65	0.75	0.85	0.95	2.76217
0.145135	0.15915	0.168542	0.0726719	0.0591017	0.158688	0.119808	0.216216	0.182446	0.127339	0.164051	0.136015	0.0981241	0.216485	0.154904	0.231655	0.237073	0.116567	0.262349	0.102405	0.0679262	0.25628	0.212336	0.153285	0.228647	0.010989			105	157	24	10	4	1	1	2	0	0	304
0.117209	0.138809	0.125486	0.0472	0.0543881	0.294139	0.13	0.0965418	0.0388091	0.132316	0.149721	0.161547	0.141304	0.133333	0.1265	0.223325	0.120538	0.176504	0.261926	0.198814	0.117747	0.0981042	0.173863	0.172249	0.217834	0.00229885			0.345395	0.516447	0.0789474	0.0328947	0.0131579	0.00328947	0.00328947	0.00657895	0	0	12.3408
0.160066	0.162307	0.157482	0.0726257	0.148915	0.188693	0.0286396	0.123721	0.155073	0.133982	0.13125	0.120635	0.115108	0.0555005	0.170732	0.337282	0.217798	0.159675	0.186356	0.147139	0.0638037	0.138371	0.223296	0.208038	0.182482	0.00197628
0.144142	0.163603	0.230737	0.094368	0.0416667	0.197674	0.0920024	0.0294118	0.15098	0.0493593	0.0351223	0.0544959	0.194888	0.218182	0.33945	0.23911	0.352497	0.237936	0.168022	0.372025	0.113374	0.139229	0.187895	0.123878	0.0986547	0.152416
0.243983	0.116433	0.255196	0.106107	0.0638507	0.346185	0.127176	0.166395	0.0681818	0.154882	0.0524109	0.0992509	0.0526316	0.173679	0.165432	0.149418	0.156635	0.114872	0.167698	0.325359	0.0854326	0.081426	0.220096	0.151468	0.115546	0		Bull 13	0.05	0.15	0.25	0.35	0.45	0.55	0.65	0.75	0.85	0.95	1.83632
0.222507	0.105402	0.172575	0.0498489	0.185841	0.158893	0.208141	0.0404558	0.139028	0.0953748	0.10493	0.154321	0.0971223	0.133569	0.0742459	0.262616	0.237426	0.238816	0.225265	0.325024	0.102827	0.0882709	0.259034	0.154506	0.143595	0.0219092			44	87	18	6	3	2	0	0	0	0	160
0.119885	0.0957798	0.183265	0.166281	0.125373	0.318559	0.314154	0.139908	0.197495	0.33879	0.0492754	0.135371	0.122807	0.117825	0.0880411	0.404255	0.2402	0.274526	0.109864	0.222058	0.110443	0.0735185	0.257892	0.136259	0.174451	0.103858			0.275	0.54375	0.1125	0.0375	0.01875	0.0125	0	0	0	0	4.61122
0.246205	0.145089	0.147548	0.169951	0.0682881	0.160803	0.322233	0.165751	0.0769231	0.143744	0.0881579	0.113115	0.0618557	0.10793	0.220373	0.285556	0.134014	0.292952	0.167755	0.193876	0.0676357	0.0778098	0.256436	0.148299	0.0990099	0.00358423
0.0948814	0.133672	0.450039	0.0739241	0.0662252	0.285984	0.11583	0.215054	0.174792	0.092869	0.0567227	0.0973451	0.0899183	0.0333333	0.0843373	0.140681	0.235129	0.236028	0.23454	0.324065	0.0472703	0.120221	0.089981	0.192547	0.204655	0.00552486
0.323031	0.161274	0.288796	0.173827	0.106164	0.340524	0.207877	0.0572391	0.145756	0.0631229	0.0695652	0.113027	0.120732	0.618132	0.125	0.186147	0.258728	0.147734	0.231969	0.247941	0.116527	0.0892877	0.14408	0.182143	0.185699	0.0405616		Bull 14	0.05	0.15	0.25	0.35	0.45	0.55	0.65	0.75	0.85	0.95	1.29424
0.0214724	0.141192	0.176301	0.121303	0.0784628	0.421725	0.112903	0.0330709	0.0814607	0.149818	0.0468085	0.27154	0.0929368	0.195329	0.13093	0.210526	0.169862	0.154623	0.22446	0.2403	0.075	0.0651731	0.270051	0.0939335	0.24977	0.0573248			34	115	42	7	6	0	0	0	0	0	204
0.0649555	0.0919399	0.174441	0.134448	0.031651	0.219931	0.149436	0.0948367	0.182796	0.0597461	0.0606695	0.0413223	0.104784	0.0287081	0.116352	0.368633	0.214601	0.313253	0.147216	0.212148	0.0894705	0.124694	0.393888	0.134868	0.0584145	0.0134048			0.166667	0.563725	0.205882	0.0343137	0.0294118	0	0	0	0	0	2.42196
0.187757	0.176292	0.168064	0.188705	0.242915	0.207942	0.0813008	0.126106	0.272131	0.0811138	0.0829268	0.0555133	0.0580589	0.0808561	0.132812	0.410905	0.337017	0.111978	0.101498	0.158992	0.0848708	0.105411	0.201378	0.115468	0.0855172	0.00719424
0.199005	0.105238	0.280803	0.124508	0.0934959	0.172166	0.15942	0.0423387	0.0414269	0.237028	0.0432331	0.153933	0.101135	0.302158	0.262357	0.175672	0.42219	0.272727	0.147097	0.194515	0.055942	0.0664389	0.177443	0.166381	0.14095	0.0174757
0.141804	0.135949	0.191704	0.127718	0.0301686	0.22107	0.223984	0.175385	0.13645	0.0758706	0.0806878	0.16	0.11157	0.0814815	0.253485	0.257356	0.0676923	0.116479	0.067652	0.222137	0.299853	0.0817869	0.30907	0.151703	0.0430925	0.0127226		Bull 15	0.05	0.15	0.25	0.35	0.45	0.55	0.65	0.75	0.85	0.95	0.986508
0.248717	0.122738	0.19465	0.127221	0.015544	0.400312	0.238095	0.101124	0.140547	0.118078	0.132287	0.0831146	0.0608604	0.302158	0.169054	0.185163	0.175972	0.307801	0.166648	0.145199	0.145944	0.101059	0.199354	0.174442	0.102967	0.0721649			63	94	13	2	0	0	0	0	0	0	172
0.0831209	0.180054	0.102288	0.11548	0.0347418	0.22019	0.128544	0.143404	0.401163	0.186186	0.0364465	0.159151	0.0833333	0.0194553	0.124876	0.190698	0.176065	0.138838	0.139163	0.15274	0.200655	0.130212	0.200507	0.13369	0.0940367	0.161538			0.366279	0.546512	0.0755814	0.0116279	0	0	0	0	0	0	2.40047
0.0993322	0.123357	0.115252	0.14553	0.043609	0.253553	0.140426	0.106339	0.0924731	0.142365	0.0839161	0.234669	0.0761905	0.118126	0.274554	0.146465	0.156854	0.135601	0.266725	0.137829	0.15564	0.050789	0.140938	0.135857	0.027532	0.433384
0.085503	0.400163	0.181879	0.158057	0.143057	0.119854	0.117506	0.0889175	0.0964833	0.103275	0.0450704	0.115925	0.0893855	0.0274725	0.12987	0.338235	0.23064	0.214908	0.107219	0.242574	0.139977	0.0701513	0.18074	0.137143	0.148874	0.139437
0.249235	0.121466	0.214951	0.123922	0.104202	0.268003	0.053271	0.133938	0.153153	0.191795	0.0545267	0.214737	0.136719	0.143532	0.203822	0.2829	0.14212	0.171838	0.110073	0.154983	0.135663	0.203582	0.113366	0.197849	0.149158	0.107023		Bull 16	0.05	0.15	0.25	0.35	0.45	0.55	0.65	0.75	0.85	0.95	3.3023
0.319642	0.0990006	0.200347	0.139493	0.093226	0.203349	0	0.26567	0.0661765	0.0867971	0.095297	0.124132	0.139159	0.122977	0.235149	0.125356	0.120705	0.213208	0.135575	0.0975792	0.258389	0.0856354	0.339803	0.305755	0.066336	0.0326594			112	57	9	3	0	0	1	0	0	0	182
0.357994	0.138745	0.206806	0.109501	0.0879121	0.321388	0.11304	0.321038	0.0557342	0.0921502	0.100775	0.0869565	0.10687	0.160305	0.103638	0.372676	0.1631	0.19026	0.152091	0.112196	0.239519	0.056861	0.398248	0.113712	0.141675	0.384058			0.615385	0.313187	0.0494505	0.0164835	0	0	0.00549451	0	0	0	17.938
0.10683	0.172548	0.160635	0.144977	0.0405172	0.177198	0.111359	0.172354	0.202479	0.0907618	0.0407186	0.161905	0.204	0.0621762	0.250851	0.25	0.16	0.192255	0.134288	0.237592	0.152695	0.0763823	0.255693	0.143939	0.0492197	0.0444744
0.11633	0.15493	0.152084	0.0838198	0.0674646	0.324919	0.154135	0.158904	0.196468	0.141414	0.0693431	0.119507	0.101073	0.142857	0.137002	0.809502	0.210036	0.194929	0.182404	0.168362	0.165276	0.206841	0.215511	0.107407	0.150868	0.142066
0.19924	0.153581	0.15544	0.114084	0.0595611	0.205746	0.0415225	0.10275	0.425339	0.150812	0.0893574	0.105221	0.0673077	0.318576	0.112217	0.148412	0.473543	0.173055	0.239937	0.152568	0.123921	0.224006	0.197523	0.121739	0.230476	0.0306122		Bull 17	0.05	0.15	0.25	0.35	0.45	0.55	0.65	0.75	0.85	0.95	1.26426
0.119017	0.0704822	0.211016	0.0949523	0.0539683	0.246665	0.0643739	0.150769	0.149425	0.167732	0.0937042	0.109827	0.122449	0.171408	0.139958	0.131937	0.112184	0.193531	0.124664	0.129002	0.133908	0.138477	0.266178	0.158273	0.17493	0.0627451			115	372	76	12	4	0	0	0	0	0	579
0.205367	0.118608	0.141088	0.158242	0.0343008	0.294336	0.0431034	0.164091	0.119877	0.157635	0.138462	0.149612	0.180653	0.201306	0.151007	0.366349	0.12906	0.245215	0.162158	0.266536	0.154255	0.0770993	0.316241	0.166003	0.134599	0.0647482			0.198618	0.642487	0.131261	0.0207254	0.00690846	0	0	0	0	0	3.43408
0.167284	0.106362	0.105538	0.332295	0.0462777	0.29851	0.0915493	0.0665543	0.177958	0.116341	0.255051	0.0988258	0.406528	0.142376	0.188634	0.235955	0.333333	0.16788	0.160575	0.154957	0.0680723	0.150849	0.246815	0.247423	0.103879	0.0490524
0.0208877	0.156884	0.290614	0.126562	0.113483	0.248106	0.111111	0.114124	0.137695	0.12528	0.0650618	0.10453	0.0780031	0.0614286	0.141732	0.241895	0.26121	0.162461	0.187882	0.2138	0.113082	0.106772	0.202436	0.143802	0.26266	0.0681234
0.0542328	0.0299786	0.13935	0.137982	0.0793893	0.232937	0.0235849	0.124897	0.0975379	0.217863	0.0798403	0.0789474	0.194577	0.10349	0.14011	0.239904	0.392808	0.167625	0.154181	0.278571	0.219835	0.147477	0.354397	0.195021	0.0520156	0.0506466		Bull 18	0.05	0.15	0.25	0.35	0.45	0.55	0.65	0.75	0.85	0.95	1.89482
0.302269	0.182676	0.132607	0.141287	0.0131086	0.30642	0.0555556	0.106969	0.0649234	0.127888	0.0767405	0.147311	0.096875	0.181341	0.193619	0.135068	0.0926936	0.207689	0.160338	0.243363	0.0844266	0.130813	0.179389	0.153374	0.0940476	0.047619			105	157	24	10	4	1	1	2	0	0	304
0.187713	0.193959	0.172948	0.079953	0.0814917	0.176816	0.12677	0.118952	0.127638	0.145455	0.0852601	0.148889	0.109668	0.102084	0.252199	0.345533	0.17896	0.159765	0.168245	0.180851	0.081771	0.178094	0.295501	0.194208	0.248177	0.041958			0.345395	0.516447	0.0789474	0.0328947	0.0131579	0.00328947	0.00328947	0.00657895	0	0	4.11295
0.0904554	0.119826	0.141698	0.0990614	0.0614035	0.440305	0.146163	0.187234	0.225275	0.0907937	0.0319258	0.0849257	0.134288	0.0555556	0.147375	0.216484	0.178476	0.450937	0.190734	0.277451	0.134257	0.0989011	0.192688	0.191847	0.179945	0.024055
0.171108	0.0771955	0.099851	0.146154	0.0490982	0.151269	0.139224	0.0276243	0.0883002	0.113032	0.143513	0.114583	0.119807	0.127613	0.1505	0.241636	0.152719	0.418799	0.158537	0.299154	0.182353	0.0946145	0.22146	0.204167	0.147651	0.0621327
0.172851	0.088017	0.157157	0.0830088	0.0492788	0.257653	0.183393	0.120319	0.0550847	0.145283	0.0602606	0.256684	0.108108	0.317483	0.060241	0.246809	0.12426	0.118323	0.117899	0.173842	0.202685	0.112126	0.325214	0.136066	0.242021	0.034384		Bull 19	0.05	0.15	0.25	0.35	0.45	0.55	0.65	0.75	0.85	0.95	1.93336
0.139315	0.114946	0.257564	0.134311	0.0733411	0.145336	0.0566406	0.120712	0.214366	0.193431	0.0949477	0.0469484	0.156328	0.103118	0.144295	0.5	0.255481	0.157859	0.118261	0.140544	0.163429	0.105078	0.254169	0.152505	0.234842	0.0451282			59	104	33	10	5	4	1	1	0	0	217
0.10839	0.148631	0.0882957	0.15704	0.0190616	0.157261	0.169063	0.157971	0.11543	0.143204	0.0870466	0.11976	0.191489	0.0665647	0.217862	0.263889	0.206349	0.262124	0.135839	0.136743	0.124098	0.129235	0.143097	0.158947	0.202846	0.0788423			0.271889	0.479263	0.152074	0.0460829	0.0230415	0.0184332	0.00460829	0.00460829	0	0	5.27809
0.223519	0.114766	0.136612	0.333826	0.101695	0.295786	0.152765	0.0524194	0.0778961	0.198913	0.0484131	0.168595	0.103535	0.0888383	0.132377	0.144499	0.156863	0.0995622	0.230252	0.137721	0.106426	0.133163	0.344115	0.202952	0.165019	0.0278054
0.333833	0.0716946	0.547445	0.254757	0.24031	0.493806	0.0787065	0.185185	0.161777	0.0787546	0.0946882	0.133816	0.166144	0.402104	0.202703	0.408781	0.164737	0.141456	0.174444	0.179389	0.0820442	0.141768	0.205357	0.223709	0.341789	0.0558419
0.110352	0.157732	0.190397	0.0643321	0.0449735	0.13946	0.0367816	0.100671	0.0904977	0.144674	0.384738	0.125299	0.0943953	0.376702	0.119216	0.185174	0.188296	0.108563	0.224265	0.236495	0.0943026	0.113517	0.195868	0.235616	0.154213	0.0394089		Bull 20	0.05	0.15	0.25	0.35	0.45	0.55	0.65	0.75	0.85	0.95	1.05552
0.531518	0.0905678	0.178761	0.116701	0.0665901	0.33427	0.0190476	0.0802752	0.2002	0.179124	0.0596293	0.146259	0.119464	0.0457579	0.105376	0.128786	0.146307	0.165709	0.103761	0.239273	0.119588	0.146063	0.18425	0.213622	0.475008	0.0639535			7	58	21	4	0	0	0	0	0	0	90
0.0708013	0.123758	0.0286195	0.140286	0.0543353	0.312381	0.123619	0.0733652	0.148148	0.138655	0	0.166845	0.247238	0.0514096	0.386296	0.389387	0.103066	0.182695	0.140177	0.145547	0.100198	0.133924	0.259039	0.113415	0.300088	0.0188547			0.0777778	0.644444	0.233333	0.0444444	0	0	0	0	0	0	1.08408
0.104985	0.111439	0.297398	0.129759	0.124211	0.240191	0.0695187	0.0977199	0.152047	0.174853	0.0294118	0.111015	0.106294	0.11236	0.152924	0.24264	0.228958	0.29717	0.164652	0.126501	0.15592	0.157045	0.289145	0.216611	0.233344	0.333614
0.129391	0.117691	0.150493	0.0915157	0.0779335	0.239009	0.279937	0.0393939	0.0978836	0.076548	0.0368852	0.228687	0.129231	0.0604752	0.163724	0.284705	0.23366	0.203292	0.189533	0.197343	0.0912855	0.14088	0.198836	0.20739	0.186555	0.131479
0.193176	0.143778	0.138371	0.181666	0.061086	0.542169	0.0991071	0.140453	0.0939986	0.172285	0.0344828	0.110368	0.114703	0.116129	0.215986	0.339367	0.365801	0.376271	0.300688	0.158908	0.0805102	0.153956	0.146561	0.139324	0.292833	0.105991		Bull 21	0.05	0.15	0.25	0.35	0.45	0.55	0.65	0.75	0.85	0.95	1.29533
0.174059	0.106475	0.082153	0.208762	0.117506	0.226281	0.280624	0.0650558	0.139754	0.0368906	0.0320856	0.164384	0.0868167	0.299595	0.164143	0.378102	0.146353	0.224925	0.184224	0.132235	0.0830351	0.139818	0.223747	0.152886	0.300096	0.0361174			29	107	97	60	29	8	9	1	1	2	343
0.166786	0.116329	0.0993177	0.123584	0.0245098	0.290517	0.0742268	0.126259	0.0802422	0.140658	0.0813953	0.0928726	0.382022	0.13578	0.12751	0.414406	0.205714	0.197126	0.149982	0.138001	0.145181	0.139635	0.379056	0.100791	0.231703	0.118838			0.0845481	0.311953	0.282799	0.174927	0.0845481	0.0233236	0.0262391	0.00291545	0.00291545	0.0058309	3.32993
0.197851	0.186512	0.105899	0.13933	0.0361446	0.146143	0.35941	0.158416	0.157317	0.129657	0.117021	0.190669	0.143266	0.216198	0.13381	0.323462	0.143909	0.33133	0.139266	0.233042	0.158455	0.148026	0.294218	0.236236	0.258599	0.0424528
0.0606478	0.214765	0.238897	0.128817	0.0410655	0.152122	0.218605	0.0201401	0.422194	0.0906344	0.140541	0.11814	0.23991	0.176638	0.135417	0.12438	0.234364	0.162344	0.175883	0.125257	0.163757	0.176029	0.132396	0.163194	0.149213	0.00940439
0.122152	0.152641	0.227833	0.114714	0.0303359	0.457071	0.159944	0.138547	0.0796089	0.198044	0.0545455	0.040201	0.0854978	0.0953608	0.28722	0.167215	0.192214	0.133767	0.254514	0.122884	0.0645161	0.116445	0.305556	0.326399	0.122314	0.0772976		Bull 22	0.05	0.15	0.25	0.35	0.45	0.55	0.65	0.75	0.85	0.95	2.22299
0.1491	0.191729	0.156682	0.0968449	0.0210356	0.609467	0.119763	0.091954	0.280702	0.140893	0.0875	0.146967	0.186709	0.108108	0.169565	0.23263	0.135901	0.219258	0.217372	0.135039	0.0827251	0.248203	0.194768	0.195726	0.196193	0.168224			27	58	21	4	0	0	0	0	0	0	110
0.0362117	0.138454	0.0868687	0.102713	0.0280749	0.129957	0.0714286	0.0035461	0.0959233	0.0824926	0.0685358	0.177033	0.121746	0.17052	0.261576	0.12333	0.0648786	0.18055	0.0986005	0.127583	0.0629252	0.136537	0.142471	0.104733	0.206343	0.0311778			0.245455	0.527273	0.190909	0.0363636	0	0	0	0	0	0	6.83361
0.191456	0.185859	0.129296	0.132066	0.0564972	0.364994	0.150628	0.0629371	0.229651	0.0928144	0.0717489	0.174941	0.150649	0.143302	0.183136	0.274274	0.109509	0.15046	0.225272	0.144502	0.0427807	0.0896348	0.175958	0.161355	0.188148	0.0938494
0.530242	0.140033	0.116858	0.195177	0.03485	0.222256	0.0942383	0.189531	0.100488	0.155932	0.0694645	0.160232	0.208791	0.158242	0.129444	0.427901	0.190921	0.150898	0.163789	0.178125	0.0529801	0.126558	0.272886	0.196226	0.200599	0.126543
0.151741	0.107374	0.0867526	0.0586718	0.0594185	0.226224	0.115296	0.112469	0.114363	0.153499	0.0922242	0.127182	0.169323	0.110899	0.159938	0.197049	0.174705	0.244994	0.154046	0.172216	0.0544835	0.0964656	0.263261	0.204809	0.199172	0.140152		Bull 23	0.05	0.15	0.25	0.35	0.45	0.55	0.65	0.75	0.85	0.95	1.41683
0.178218	0.17546	0.11573	0.0806878	0.034292	0.263114	0.100102	0.323346	0.0383387	0.0776038	0.0713568	0.123887	0.181234	0.564784	0.113393	0.122824	0.194522	0.328129	0.0989492	0.138293	0.224265	0.161935	0.195911	0.220892	0.247166	0.052139			19	253	96	35	6	2	0	0	0	0	411
0.0607345	0.194237	0.163063	0.133956	0.0456389	0.21051	0.12987	0.430978	0.152542	0.274775	0.0607321	0.0957923	0.107438	0.165441	0.174197	0.417266	0.23051	0.269463	0.222222	0.358974	0.356264	0.112336	0.205586	0.240976	0.141907	0.0307263			0.0462287	0.615572	0.233577	0.0851582	0.0145985	0.00486618	0	0	0	0	2.71554
0.307317	0.104995	0.269231	0.0993157	0.187839	0.447732	0.0882353	0.211034	0.0731183	0.131166	0.100112	0.174026	0.178138	0.208931	0.140634	0.233672	0.122886	0.153878	0.123609	0.126501	0.156997	0.0834546	0.131358	0.210843	0.154006	0.155938
0.15371	0.0945099	0.184795	0.147425	0.0641892	0.230474	0.128017	0.0569745	0.143643	0.146051	0.049884	0.130856	0.0694548	0.180921		0.463177	0.304239	0.142936	0.527875	0.197343	0.116725	0.116261	0.283779	0.10446	0.140264	0.0833333
0.140461	0.183585	0.126273	0.136221	0.0415861	0.227652	0.147695	0.201681	0.167016	0.0683871	0.16287	0.133696	0.111776	0.173021		0.216164	0.281282	0.136585	0.160519	0.158908	0.041439	0.142233	0.283333	0.21261	0.233574	0.128181		Bull 24	0.05	0.15	0.25	0.35	0.45	0.55	0.65	0.75	0.85	0.95	3.06583
0.15942	0.108376	0.194805	0.120811	0.0696429	0.231359	0.129268	0.130812	0.101313	0.159145	0.00608519	0.1714	0.0906752	0.180887		0.31618	0.139267	0.107798	0.304846	0.132235	0.0446067	0.137562	0.251589	0.214286	0.23479	0.14135			11	79	29	2	3	2	0	1	1	0	128
0.056	0.160688	0.172958	0.165939	0.0455342	0.182199	0.0709439	0.221552	0.142617	0.183119	0.0188679	0.153019	0.076087	0.239934		0.158308	0.150852	0.121076	0.523077	0.138001	0.0791667	0.120895	0.163481	0.181219	0.147622	0.0232784			0.0859375	0.617188	0.226562	0.015625	0.0234375	0.015625	0	0.0078125	0.0078125	0	12.8515
0.115282	0.180464	0.159829	0.181905	0.0329268	0.210781	0.109546	0.119435	0.216518	0.0842572	0.0833333	0.0772443	0.217928	0.273148		0.251427	0.0993137	0.141667	0.141743	0.233042	0.0646388	0.106086	0.150447	0.216514	0.261748	0.188406
0.247363	0.0995146	0.20915	0.111379	0.0341463	0.257519	0.194158	0.231527	0.140461	0.0221402	0.0960961	0.397476	0.198939	0.534792		0.247895	0.173217	0.0920952	0.173807	0.125257	0.0214592	0.213389	0.193309	0.173765	0.116827	0.0894526
0.139535	0.073031	0.214339	0.160185	0.0516934	0.250773	0.0714286	0.477573	0.107951	0.0553767	0.21558	0.242268	0.124885	0.211594		0.415547	0.268573	0.112994	0.292868	0.122884	0.0222672	0.132926	0.247082	0.119605	0.173696	0.0813215		Bull 25	0.05	0.15	0.25	0.35	0.45	0.55	0.65	0.75	0.85	0.95	1.34732
0.202335	0.17734	0.15625	0.163766	0.103909	0.434742	0.108197	0.0525672	0.208955	0.11557	0.0449438	0.153802	0.102639	0.150943		0.275681	0.191977	0.150379	0.148686	0.135039	0.025641	0.0932515	0.128597	0.0915888	0.264194	0.00931677			29	219	73	19	5	1	0	0	0	0	346
0.193324	0.144815	0.634766	0.104357	0.0601504	0.232272	0.0466926	0.379433	0.155452	0.034188	0.0922401	0.338866	0.112994	0.165648		0.139905	0.188248	0.100802	0.249578	0.127583	0.173647	0.17836	0.230685	0.146667	0.203345	0.0548961			0.083815	0.632948	0.210983	0.0549133	0.0144509	0.00289017	0	0	0	0	2.61871
0.077381	0.094162	0.100229	0.207825	0.00829876	0.340054	0.0550186	0.257447	0.189175	0.106481	0.0945652	0.113006	0.431464	0.149378		0.130514	0.186246	0.159621	0.113276	0.144502	0.125399	0.108671	0.169231	0.209189	0.159748	0.0336391
0.0589744	0.221591	0.164426	0.105425	0.0720721	0.251708	0.178609	0.155909	0.218579	0.190972	0.11051	0.210091	0.130841	0.245931		0.322581	0.195971	0.114626	0.493042	0.178125	0.103414	0.101944	0.212567	0.276531	0.244153	0.0777114
0.0469974	0.118393	0.131881	0.0956301	0.0314637	0.515673	0.126482	0.104317	0.145281	0.096836	0.0512346	0.186352	0.127119	0.0677966		0.168984	0.182482	0.313283	0.107666	0.172216	0.127418	0.142356	0.195431	0.269352	0.19337	0.102377		Bull 26	0.05	0.15	0.25	0.35	0.45	0.55	0.65	0.75	0.85	0.95	1.90119
0.321939	0.126425	0.234886	0.11672	0.037859	0.24625	0.0504555	0.0990207	0.0838323	0.143742	0.0785047	0.0887097	0.323601	0.134199		0.212598	0.40144	0.154378	0.143985	0.138293	0.263354	0.104893	0.217139	0.167053	0.144354	0.0304302			92	164	48	19	9	4	1	0	1	0	338
0.449639	0.0860969	0.200189	0.128106	0.0854167	0.17292	0.140797	0.149587	0.140216	0.0981987	0.0635514	0.0732197	0.015625	0.221032		0.29572	0.162153	0.232888	0.116756	0.358974	0.144144	0.111585	0.219757	0.190692	0.0980558	0.205347			0.272189	0.485207	0.142012	0.056213	0.0266272	0.0118343	0.00295858	0	0.00295858	0	5.8416
0.0572602	0.139558	0.212838	0.128482	0.0200501	0.410792	0.170068	0.113501	0.133164	0.159763	0.0892388	0.0567376	0.0786082	0.164903		0.30812	0.153877	0.315493	0.218456	0.104094	0.0470193	0.234778	0.193855	0.178495	0.189328	0.100877
0.206479	0.114234	0.225933	0.0999541	0.133155	0.136535	0.262242	0.0481928	0.15404	0.203723	0.197531	0.137337	0.0964706	0.298507		0.162376	0.147386	0.172378	0.152768	0.309413	0.420872	0.114911	0.194361	0.256963	0.211731	0.158242
0.210546	0.185872	0.203209	0.111254	0.0284444	0.227776	0.0863741	0.194754	0.180193	0.129244	0.158445	0.151669	0.158643	0.0410959		0.100039	0.229735	0.182408	0.243478	0.16194	0.197331	0.0837315	0.259928	0.148531	0.223526	0.0745527		Bull 27	0.05	0.15	0.25	0.35	0.45	0.55	0.65	0.75	0.85	0.95	2.25788
0.135428	0.133559	0.145414	0.116093	0.116809	0.327344	0.0187305	0.23202	0.103415	0.217252	0.064027	0.108654	0.10062	0.483245		0.367568	0.109175	0.097396	0.169184	0.142412	0.187919	0.146019	0.21079	0.252677	0.266605	0.0633037			76	298	33	5	1	0	0	0	0	0	413
0.290706	0.247561	0.0604891	0.135359	0.204499	0.395881	0.188418	0.124207	0.169458	0.073903	0.108747	0.140432	0.0824607	0.184729		0.201271	0.0531915	0.295405	0.841438	0.120238	0.0555556	0.0945864	0.295818	0.192903	0.199947	0.0482655			0.184019	0.72155	0.0799031	0.0121065	0.00242131	0	0	0	0	0	9.58289
0.191103	0.259338	0.228299	0.513861	0.0309278	0.211643	0.294408	0.167557	0.185567	0.156627	0.186144	0.163737	0.0995261	0.112355		0.269337	0.14578	0.098047	0.0630631	0.119648	0.160441	0.136008	0.240289	0.190596	0.167574	0.00923077
0.19334	0.0655816	0.159557	0.228805	0.0283554	0.286154	0.152406	0.116564	0.110465	0.0964912	0.116	0.0989529	0.137868	0.134058		0.261649	0.174737	0.245825	0.180918	0.205224	0.0859031	0.0947443	0.219147	0.121479	0.233727	0.154028
0.16805	0.154633	0.16321	0.150737	0.0662824	0.136868	0.186047	0.104377	0.20464	0.123209	0.0676983	0.155428	0.45057	0.193069		0.381003	0.112252	0.214684	0.185699	0.158004	0.0824891	0.118521	0.164997	0.244788	0.121488	0.0919017		Bull 28	0.05	0.15	0.25	0.35	0.45	0.55	0.65	0.75	0.85	0.95	0.548475
0.258963	0.134356	0.0993824	0.0415755	0.0639535	0.141612	0.0853659	0.0863931	0.130435	0.127132	0.0967056	0.122254	0.364726	0.125		0.27027	0.197861	0.164291	0.108759	0.156375	0.124291	0.111159	0.26431	0.151042	0.131599	0.0760331			1	56	64	19	0	0	0	0	0	0	140
0.148837	0.179842	0.324382	0.0694598	0.0471976	0.129827	0.151376	0.52648	0.236513	0.0650407	0.642544	0.0666667	0.103518	0.272973		0.320881	0.1751	0.527988	0.120192	0.123396	0.166256	0.13023	0.27171	0.105509	0.280083	0.0966258			0.00714286	0.4	0.457143	0.135714	0	0	0	0	0	0	-0.0962903
0.169675	0.333333	0.165278	0.0394089	0.208807	0.184672	0.733333	0.0453431	0.216802	0.1	0.116057	0.194444	0.151099	0.218144		0.268097	0.140903	0.182667	0.714286	0.127451	0.0526316	0.136232	0.313005	0.163587	0.135456	0.127318
0.173662	0.16542	0.130973	0.0298137	0.0696594	0.218254	0.0284091	0.161765	0.178771	0.083045	0.0830389	0.0821918	0.132153	0.131429		0.300372	0.0960659	0.248218	0.116461	0.170236	0.0692588	0.113537	0.35469	0.122449	0.0958807	0.0245232
0.146916	0.0291411	0.163007	0.0263158	0.0032	0.207281	0.143373	0.140351	0.136489	0.148669	0.104235	0.0675676	0.111954	0.0746667		0.30465	0.172853	0.373878	0.0636008	0.217352	0.0813953	0.12322	0.231909	0.148148	0.323017	0.206186		Bull 29	0.05	0.15	0.25	0.35	0.45	0.55	0.65	0.75	0.85	0.95	1.52839
0.160288	0.140366	0.11775	0.0572473	0.0594354	0.160317	0.0673913	0.152859	0.102236	0.181935	0.0554307	0.161215	0.215789	0.177602		0.422558	0.0885188	0.295624	0.180401	0.119298	0.11471	0.152719	0.306348	0.176683	0.371287	0.0703206			67	203	196	134	44	16	12	4	3	5	684
0.187521	0.209382	0.157856	0.0175824	0.047259	0.24233	0.0781759	0.0956325	0.18872	0.143564	0.0947603	0.06875	0.171258	0.366236		0.421107	0.084507	0.245058	0.209037	0.262409	0.0133038	0.123193	0.161541	0.229023	0.226667	0.0996714			0.0979532	0.296784	0.28655	0.195906	0.0643275	0.0233918	0.0175439	0.00584795	0.00438596	0.00730994	4.31049
0.12524	0.110242	0.104148	0.0412698	0.0877193	0.346265	0.101401	0.0478395	0.131742	0.173996	0.152898	0.280423	0.137896	0.196401		0.314931	0.253521	0.105198	0.0383838	0.148689	0.0900763	0.179506	0.181905	0.17561	0.300355	0.125841
0.157263	0.105058	0.192797	0.0554622	0.0834273	0.34284	0.145483	0.132698	0.218409	0.293076	0.114629	0.0802603	0.128906	0.117816		0.272896	0.12955	0.422483	0.106628	0.254743	0.0703422	0.0880313	0.257793	0.192	0.253616	0.480916
0.227685	0.156234	0.131556	0.0369231	0.0905172	0.184253	0.191919	0.126494	0.45152	0.109536	0.250761	0.0656934	0.0925926	0.152209		0.220247	0.131836	0.129977	0.0698254	0.155804	0.223301	0.101428	0.171763	0.144165	0.249357	0.0269151		Bull 30	0.05	0.15	0.25	0.35	0.45	0.55	0.65	0.75	0.85	0.95	0.902487
0.237807	0.158307	0.213068	0.376506	0.0698006	0.269955	0.0378072	0.213799	0.172544	0.19024	0.367635	0.17328	0.0908184	0.0644195		0.373326	0.156203	0.211817	0.0844646	0.140989	0.50858	0.12748	0.275191	0.177924	0.177695	0.192308			315	317	142	33	9	1	0	0	0	0	817
0.203093	0.207427	0.221016	0.028777	0.0692771	0.28797	0.173575	0.167248	0.0607735	0.0731183	0.136014	0.124138	0.130337	0.113109		0.108113	0.2	0.26674	0.126482	0.24125	0.0889918	0.149195	0.241127	0.217839	0.159799	0.240633			0.385557	0.388005	0.173807	0.0403917	0.0110159	0.00122399	0	0	0	0	1.04819
0.138254	0.190664	0.290984	0.0451745	0.016055	0.122399	0.0995907	0.5075	0.146078	0.187141	0.255689	0.0516484	0.0914286	0.140369		0.327044	0.0893204	0.156682	0.238095	0.276035	0.201771	0.0966745	0.150374	0.24453	0.364302	0.0166976
0.0971926	0.243802	0.220736	0.181373	0.0814132		0.0865546	0.10944	0.177489	0.0936498	0.107018	0.0770812	0.0838762	0.320545		0.227642	0.177258	0.204829	0.0839786	0.200338	0.092504	0.111444	0.186647	0.291785	0.194805	0.117908
0.267893	0.175676	0.221133	0.040404	0.0166667		0.160643	0.265766	0.152047	0.148829	0.0730067	0.118834	0.164898	0.245084		0.230453	0.214035	0.192242	0.0333333	0.284431	0.0241379	0.140026	0.119834	0.177515	0.256993	0.110885		Bull 31	0.05	0.15	0.25	0.35	0.45	0.55	0.65	0.75	0.85	0.95	1.62806
0.306625	0.189018	0.139807	0.0121457	0.021611		0.134524	0.115995	0.193548	0.124704	0.0723618	0.118261	0.080821	0.163265		0.100698	0.302752	0.225852	0.170279	0.173913	0.062116	0.118742	0.210299	0.195599	0.0671389	0.198304			210	133	52	19	8	3	0	1	0	0	426
0.24499	0.0515152	0.187184	0.042841	0.0822785		0.111386	0.0755539	0.1797	0.0821256	0.0840046	0.169811	0.105512	0.33231		0.175214	0.134806	0.14957		0.236607	0.424437	0.110722	0.196544	0.153605	0.21906	0.115615			0.492958	0.312207	0.122066	0.0446009	0.0187793	0.00704225	0	0.00234742	0	0	3.81843
0.249051	0.0954029	0.221021	0.00401606	0.156062		0.135034	0.258197	0.183835	0.114681	0.0755365	0.0400552	0.291181	0.198692		0.134247	0.147863	0.26598		0.254956	0.0591497	0.117421	0.176448	0.17354	0.218453	0.382033
0.133516	0.142485	0.337149	0.0676203	0.0501931		0.137002	0.25	0.116769	0.0351251	0.11512	0.0641026	0.0562347	0.206044		0.337793	0.117457	0.136496		0.110092	0.108597	0.0616029	0.227128	0.159869	0.110951	0.191646
0.193703	0.123565	0.186779	0.03125	0.224223		0.117946	0.126805	0.269625	0.0667557	0.0814132	0.100196	0.177872	0.226216		0.326493	0.150554	0.252048		0.0477816	0.194337	0.141953	0.237313	0.188854	0.205822	0.0800781			13% of bulls have a normal skewness value and 45% have a normal kurtosis value.
0.630972	0.327407	0.295114	0.0103093	0.0775862		0.172096	0.104348	0.327434	0.133795	0.0681044	0.0890538	0.134888	0.154125		0.589595	0.138836	0.169476		0.124481	0.168919	0.144521	0.283266	0.164483	0.16351	0.134963
0.244449	0.155753	0.221796	0.0317662	0.0615672		0.10114	0.256148	0.074184	0.19571	0.119073	0.124752	0.349015	0.150045		0.145055	0.284756	0.11855		0.154802	0.0614973	0.0932785	0.127415	0.218679	0.262632	0.0368932
0.131702	0.123324	0.334834	0.103371	0.0424929		0.082265	0.116715	0.142166	0.169963	0.260739	0.157588	0.243151	0.10604		0.13276	0.223881	0.101105		0.293805	0.176583	0.177468	0.178638	0.206704	0.228795	0.153941
0.192709	0.123775	0.22642	0.0373832	0.0444915		0.0633663	0.0755034	0.21146	0.0934844	0.0473588	0.105491	0.256831	0.221077		0.285	0.169243	0.0922124		0.171181	0.0565539	0.112975	0.216259	0.203209	0.228372	0.145865
0.26797	0.103394	0.165747	0.01875	0.129496		0.201188	0.118954	0.111013	0.11208	0.105975	0.132911	0.125367	0.131629		0.396262	0.12037	0.139668		0.315522	0.201325	0.0846014	0.261847	0.234556	0.230209	0.0300752
0.176015	0.0826011	0.331939	0.0249017	0.0649189		0.153471	0.494453	0.202186	0.0966592	0.096423	0.0892532	0.202335	0.154472		0.238938	0.0989933	0.101921		0.0486925	0.0153846	0.192341	0.167919	0.243697	0.16051	0.12892
0.125933	0.123523	0.384795	0.0558511	0.0541126		0.78246	0.178647	0.192469	0.0769231	0.0844595	0.080292		0.0719424		0.0858757	0.284698	0.156828		0.145716	0.50858	0.119671	0.276813	0.251397	0.201129	0.0388423
0.567689	0.0647163	0.199248	0.0506912	0.0957592		0.0336538	0.0786517	0.270642	0.107084	0.144949	0.177472		0.0511278		0.283671	0.121505	0.13845		0.202551	0.0889918	0.149711	0.185709	0.200893	0.0674847	0.00243013
0.162043	0.0844553	0.154952	0.259259	0.0712531		0.140713	0.310044	0.11523	0.397338	0.075227	0.119904		0.115445		0.118902	0.318792	0.155761		0.488518	0.201771	0.11104		0.0694981	0.164894	0.094686
0.0839552	0.189529	0.135615	0.0285171	0.0588235		0.0712831	0.18314	0.288732	0.236318	0.0548246	0.0463027		0.117912		0.313869	0.172088	0.299623		0.224123	0.092504	0.11254		0.167247	0.0988372	0.0632812
0.0569211	0.100386	0.226447	0.0823529	0.052901		0.0597015	0.130042	0.335944	0.0720204	0.097561	0.0832679		0.184435		0.301124	0.577381	0.188233		0.202	0.0241379	0.101667		0.135359	0.0254777	0.035545
0.162963	0.169631	0.177848	0.0312076	0.0457746		0.104556	0.122324	0.163327	0.181818	0.138116	0.0869565		0.166962		0.129346	0.1	0.130624		0.197085	0.062116	0.316621		0.350649	0.0766667	0.0699935
0.0732087	0.120192	0.146026	0.0172144	0.0494297		0.136802	0.0874636	0.231397	0.122596	0.164236	0.0968421		0.198746		0.300971	0.138846	0.140129		0.149783	0.424437	0.0902572		0.165138	0.0911765	0.127298
0.07277	0.109194	0.209659	0.106223	0.118134		0.0118343	0.116572	0.128698	0.142068	0.0543971	0.312189		0.267849		0.232819	0.064978	0.257473		0.151641	0.0591497	0.154714		0.123232	0.117188	0.185185
0.190332	0.0190311	0.18822	0.0461538	0.0346021		0.312704	0.18	0.241725	0.145078	0.0827629	0.125107		0.0658106		0.130137	0.193767	0.310536		0.134	0.108597	0.138133		0.15099	0.0634573	0.150662
0.32735	0.0630762	0.154753	0.0555556	0.0289093		0.322165	0.207921	0.121519	0.0931677	0.114659	0.0641918		0.133445		0.117271	0.0966543	0.114846		0.188899	0.194337	0.150911		0.155026	0.0269608	0.125121
0.196511	0.298042	0.257942	0.115094	0.0472028		0.0422265	0.219709	0.185574	0.0998825	0.123077	0.157303		0.141643		0.236581	0.081749	0.182627		0.138411	0.168919	0.13839		0.212544	0.146597	0.142021
0.0926829	0.177485	0.206126	0.0854701	0.0481132		0.184932	0.196217	0.126304	0.169412	0.0660728	0.0650045		0.0484765		0.216792	0.0970149	0.118264		0.105463	0.0614973	0.126384		0.200997	0.0333333	0.142308
0.0915751	0.0690099	0.277991	0.0757576	0.176166		0.121651	0.11789	0.0827586	0.0528169	0.0460705	0.0738916		0.116343		0.047619	0.555556	0.147148		0.183208	0.176583	0.118895		0.249685	0.0384615	0.0174359
0.176941	0.127358	0.35374	0	0.113734		0.155015	0.15643	0.314356	0.0821018	0.0873016	0.11343		0.053068		0.523077	0.0328947	0.102559		0.238342	0.0565539	0.218469		0.138408	0.0857143	0.0762599
0.167247	0.08	0.282453	0.0230263	0.135135		0.179104	0.193784	0.170194	0.0435572	0.0409556	0.126173		0.190114		0.168969	0.282686	0.152646		0.2836	0.201325	0.125427		0.213152	0.0446735	0.0139969
0.195393	0.278049	0.269732	0.0354331	0.086743		0.105766	0.194316	0.301112	0.102128	0.102502	0.116848		0.135776		0.352601	0.162996	0.136716		0.203219	0.0153846	0.131579		0.230236	0.0219298	0.0518135
0.169427	0.0832138	0.199554	0.039604	0.230769		0.164743	0.0899582	0.246154	0.192967	0.0608856	0.0581717		0.0319527		0.142857	0.201511	0.187744		0.123352	0.0571429	0.127044		0.114901	0.0392157	0.0606796
0.129295	0.0776042	0.319343	0.0130435	0.0568966		0.141074	0.158529	0.16538	0.0985844	0.139562	0.179215		0.103113		0.167282	0.133113	0.3814		0.172285	0.478239	0.108358		0.21875	0.237726	0.332096
0.179412	0.142112	0.180895	0.0385714	0.066787		0.137552	0.154626	0.105915	0.0745052	0.16	0.139009		0.145336		0.358127	0.360759	0.159857		0.257913	0.0565553	0.14062		0.167868	0.0798319	0.0723214
0.119065	0.0961969	0.203317	0.105469	0.067867		0.150612	0.18018	0.108715	0.182503	0.227129	0.148342		0.187686		0.296552	0.0943396	0.250821		0.206154	0.169643	0.200357		0.177273	0.0666667	0.0717256
0.298701	0.20402	0.232342	0.297297	0.0197568		0.0883721	0.205063	0.230024	0.236308	0.0614828	0.139833		0.102431		0.0664781	0.26087	0.138407		0.119842	0.0709434	0.1039		0.130624	0.0541872	0.11144
0.112916	0.0676692	0.18559	0.0250696	0.0893417		0.149706	0.166407	0.212675	0.211635	0.0753262	0.222484		0.254758		0.186567	0.330341	0.154953		0.155646	0.124128	0.108283		0.400922	0.0272727	0.173691
0.128448	0.156405	0.212336	0.16	0.0720721		0.0836166		0.141441	0.126844	0.174731	0.116611		0.173913		0.0784519	0.286713	0.217412		0.233107	0.0593668	0.0937762		0.354406	0.0138408	0.0531777
0.0353982	0.102362	0.173863	0.0808081	0.0478326		0.180556		0.0760073	0.055199	0.183258	0.162197		0.140482		0.330961	0.38814	0.105421		0.144257	0.0307329	0.138453		0.343008	0.0155039	0.0236822
0.320826	0.13602	0.223296	0.0364372	0.0362694		0.11406		0.150383	0.0553814	0.10775	0.322148		0.11194		0.0854817	0.591687	0.384309		0.109516	0.118881	0.113502		0.292537	0.0657895	0.0700829
0.144479	0.121469	0.187895	0.00555556	0.148459		0.0997783		0.216393	0.0404281	0.0922619	0.151416		0.21118		0.133404	0.164103	0.159043		0.119726	0.0935094	0.112632		0.234375	0.15427	0.243175
0.136221	0.151793	0.220096	0.00840336	0.165829		0.0638298		0.18241	0.0990654	0.0666667	0.12173		0.0390863		0.208713	0.187861	0.226268		0.124217	0.117808	0.0891187		0.322751	0.0207612	0.099359
0.077574	0.183727	0.259034	0.0315457	0.146805		0.108553		0.149928	0.114706	0.0553985	0.143088		0.458115		0.521021	0.127976	0.3699		0.146367	0.246869	0.136739		0.405836	0.0248139	0.0731198
0.120393	0.208778	0.257892	0.0890585	0.164009		0.14218		0.247914	0.00369914	0.0431125	0.18004		0.0869565		0.347518	0.265734	0.264481		0.11851	0.370039	0.106502		0.324257	0.0666667	0.212435
0.0677618	0.0963923	0.256436	0.0141844	0.0738499		0.11383		0.223592	0.131057	0.0792627	0.170381		0.167164		0.323646	0.102246	0.110502		0.14659	0.128761	0.0993757		0.331897	0.0946429	0.206456
0.161123	0.275539	0.089981	0.0539291	0.0377049		0.0841837		0.467572	0.0711806	0.136153	0.158284		0.135274		0.242574	0.174875	0.122365		0.217314	0.0931966	0.262551		0.234469	0.0717703	0.0478215
0.169024	0.169794	0.14408	0.0540541	0.0815217		0.118349		0.185185	0.0424528	0.11545	0.156052		0.22093		0.43418	0.251799	0.319136		0.144313	0.0448598	0.140667		0.270073	0.0654545	0.226434
0.3982	0.160616	0.270051	0.05	0.0446043		0.173554		0.116621	0.0762332	0.0671533	0.23094		0.0816327		0.0681081	0.184906	0.184349		0.144323	0.145123	0.0948173		0.379374	0.0538244	0.0649462
0.178185	0.14882	0.393888	0.0254545	0.0622711		0.209877		0.179569	0.0189189	0.170268	0.183796		0.0455105		0.20936	0.158915	0.131324		0.168539	0.13783	0.198365		0.26072	0.152778	0.377384
0.0942675	0.150883	0.201378	0.0745614	0.18541		0.0968343		0.240291		0.0710227	0.125333		0.192568		0.173367	0.127869	0.140961		0.121311	0.0380313	0.0842697		0.293132	0.0571429	0.181546
0.173694	0.188	0.177443	0.122034	0.0220386		0.179245		0.0823666		0.0667178	0.128494		0.231567		0.158257	0.0852273	0.188436		0.0971165	0.111288	0.0866889		0.405896	0.0316742	0.0674319
0.16277	0.244159	0.30907	0.0928074	0.0353635		0.181006		0.174825		0.0936556	0.284934		0.187148		0.159214	0.190633	0.162267		0.192943	0.0475561	0.164032		0.294872	0.0585774	0.119658
0.189407	0.137996	0.199354	0.0548469	0.0402878		0.103542		0.195578		0.103102	0.150493		0.156018		0.156716	0.13851	0.302506		0.159	0.100454	0.190211		0.249164	0.0311111	0.00565771
0.289116	0.114605	0.200507	0.0150943	0.139896		0.132831		0.119298		0.0978261	0.163761		0.0335968		0.358243	0.205179	0.110847		0.162669	0.12297	0.0993223		0.350877	0.0137615	0.0273585
0.200712	0.1084	0.140938	0.0348259	0.134615		0.149038		0.212987		0.142938	0.11315		0.042623		0.644823	0.176871	0.191489		0.206997	0.163449	0.167598		0.227099	0.117647	0.234469
0.148954	0.104042	0.18074	0.0252207	0.322004		0.191459		0.187755		0.113801	0.140191		0.168975		0.264103	0.23395	0.136897		0.258661	0.132861	0.0924409		0.31746	0.0305344	0.0703518
0.0927419	0.128571	0.113366	0.00574713	0.322148		0.129264		0.252336		0.160976	0.1098		0.44519		0.123209	0.131732	0.109099		0.127128	0.180022	0.160671		0.30622	0.123786	0.0301887
0.299739	0.297778	0.339803	0.0434783	0.145078		0.173271		0.307508		0.195971	0.13439		0.168317		0.2079	0.118421	0.152682		0.112964	0.122216	0.0860982		0.352818	0.037037	0.00943396
0.421703	0.108517	0.398248	0	0.0238854		0.0825083		0.306306		0.211176	0.133699		0.254902		0.677419	0.229443	0.111307		0.187439	0.108519	0.121058		0.387622	0.059761	0.185857
0.254983	0.112755	0.255693	0.078125	0.0858469		0.30742		0.115987			0.0615165		0.124884		0.0846906	0.198268	0.106162		0.158304	0.0316594	0.130212		0.312321	0.10625	0.215686
0.108623	0.0504732	0.215511	0.0447154	0.0116086		0.167978		0.216467			0.101061		0.212466		0.419169	0.542654	0.27397		0.149194	0.0243224	0.166312		0.245614	0.0808824	0.170354
0.24196	0.14202	0.197523	0.0502857	0.0995185		0.171717		0.0531915			0.175305		0.179946		0.394636	0.166433	0.16558		0.136746	0.126556	0.10486		0.366492	0.231557	0.1814
0.271293	0.05	0.266178	0.0414508	0.0238095		0.269476		0.1609			0.139416		0.0645161		0.13805	0.202351	0.210022		0.209406	0.156882	0.100807		0.261364	0.0141844	0.121023
0.163229	0.0642202	0.316241	0.0746624	0.0242792		0.0547619		0.123239			0.313531		0.0962963		0.145256	0.163404	0.168115		0.126717	0.164582	0.196978		0.298276	0.0656934	0.175538
0.233444	0.277056	0.246815	0.0580046	0.0634058		0.0460432		0.210305			0.0848991		0.234813		0.294872	0.131285	0.161644		0.216941	0.227958	0.123724		0.210682	0.0990991	0.188679
0.284071	0.106819	0.202436	0.0623501	0.0794702		0.130592		0.250236			0.23908		0.0958904		0.283412	0.182955	0.158908		0.139699	0.182462	0.167207		0.300373	0.102784	0.153358
0.0925926	0.110106	0.354397	0.0900243	0.0697329		0.327362		0.104651			0.0909091		0.170807		0.203814	0.0928482	0.185923		0.263426	0.177089	0.113244		0.425	0.0851064	0.257899
0.166821	0.117747	0.179389	0.0922432	0.126065		0.165939		0.124031			0.0707513		0.0808383		0.523364	0.525862	0.176053		0.229452	0.190517	0.121105		0.325527	0.0309278	0.0884097
0.196262	0.134319	0.295501	0.0860215	0.0555556		0.0598802		0.139797			0.0926194		0.183503		0.122881	0.206174	0.0891089		0.163437	0.151403	0.163178		0.185619	0.154185	0.0480962
0.14238	0.146569	0.192688	0.0431034	0.0685786		0.00338409		0.135237			0.117742		0.0992835		0.184862	0.149228	0.0688518		0.196301	0.287132	0.118034		0.341463	0.106522	0.0810489
0.196937	0.172058	0.22146	0.282609	0.0939597		0.219372		0.0740741			0.234101		0.234932		0.13253	0.234234	0.283963		0.327787	0.104158	0.109796		0.178808	0.310127	0.0416069
0.186299	0.0960784	0.325214	0.0926091	0.027137		0.121829		0.232143			0.151815		0.208511		0.181113	0.167243	0.214412		0.08	0.187975	0.109825		0.236084	0.105634	0.0612043
0.0662021	0.318623	0.254169	0.0625	0.0531697		0.261561		0.102907			0.222222		0.316456		0.204918	0.127133	0.336028		0.047619	0.352017	0.12293		0.41989	0	0.144231
0.232409	0.242921	0.143097	0.059761	0.0847029		0.166667		0.287293			0.0665236		0.23022		0.142689	0.155794	0.29229		0.131526	0.145194	0.0980267		0.349776	0.0561056	0.0466761
0.0581081	0.0892164	0.344115	0.133333	0.103634		0.143036		0.330873			0.106939		0.190883		0.221541	0.114537	0.191582		0.238354	0.10508	0.151588		0.277193	0.0412371	0.0700447
0.143133	0.0989301	0.205357	0.113402	0.0461165		0.137589		0.240842			0.110256		0.163369		0.266667	0.568665	0.169054		0.030303	0.150824	0.0992697		0.254157	0.0322581	0.140279
0.240566	0.119443	0.195868	0.0723861	0.0401891		0.174801		0.293867			0.162698		0.0718835		0.322137	0.220739	0.175603		0.106383	0.122755	0.116505		0.154362	0.127907	0.131495
0.238	0.117675	0.18425	0.11753	0.0722311		0.156977		0.130364			0.102804		0.139653		0.27957	0.340961	0.177215		0.15083	0.180035	0.215474		0.326291	0.0792079	0.266387
0.266327	0.102918	0.259039	0.123153	0.113169		0.117667		0.224518			0.063228		0.0850829		0.188194	0.201439	0.118156		0.0753968	0.147479	0.135807		0.256545	0.0097561	0.0691164
0.176741	0.173984	0.289145	0.0873544	0.0777778		0.108736		0.0592105			0.0890635		0.174724		0.314214	0.182806	0.199009		0.11465	0.132973	0.115422		0.367953	0	0.0225564
0.195187	0.0976007	0.198836	0.10101	0.0683761		0.160052		0.155372			0.165638		0.238267		0.325581	0.391003	0.140625		0.159858	0.145642	0.118034		0.15	0.0301205	0.10148
0.125237	0.176822	0.146561	0.0114416	0.0896445		0.0756189					0.283624		0.148021		0.723496	0.101203	0.116453		0.0813166	0.305926	0.137556		0.240331	0.0227273	0.081571
0.269436	0.223029	0.223747	0.151899	0.0194004		0.0597015					0.0944018		0.055199		0.120317	0.308489	0.29069		0.138277	0.140431	0.0823727		0.299814	0.0735294	0.109924
0.143785	0.167966	0.379056	0.166667	0.00903614		0.0629252					0.0565553		0.46163		0.231604	0.201381	0.122461		0.0382609	0.33496	0.12709		0.197987	0.0106383	0.0890688
0.200347	0.115553	0.294218	0.0318258	0.0245536		0.103263					0.105189		0.505343		0.361607	0.103106	0.143994		0.0709505	0.171795	0.0925305		0.290323	0.0645161	0.0671835
0.280411	0.123184	0.132396	0.0358744	0.0544693		0.0589226					0.22386		0.183865		0.47644	0.089701	0.173843		0.0545455	0.169107	0.133922		0.387179	0.0454545	0.0161427
0.205943		0.305556	0.0485175	0.0391198		0.277745					0.227491		0.15411		0.679542	0.181614	0.0883459		0.0717054	0.277818	0.141477		0.348276	0.0597015	0.113669
0.164921		0.194768	0.0826953	0.015625		0.0385757					0.10863		0.15		0.137643	0.14274	0.226221		0.0652174	0.305926	0.0908495		0.348522	0.0149254	0.0533236
0.245425		0.142471	0.0188679	0.0393258		0.137138					0.123278		0.0913978		0.216573	0.212583	0.317146		0.199029	0.140431	0.132082		0.259819	0.0731707	0.00932903
0.150045		0.175958	0.0558413	0.0143885		0.16988					0.152866		0.129065		0.15918	0.392405	0.172602		0.0720412	0.33496	0.111159		0.415633	0.389937	0.286685
0.386755		0.272886	0.00520833	0.0541667		0.128378					0.183026		0.136256		0.29703	0.15822	0.264787		0.131387	0.171795	0.13023		0.279835	0.0234375	0.0929368
0.0566038		0.263261	0.165062	0.105719		0.127823					0.130053		0.219748		0.179764	0.179267	0.346855		0.121995	0.169107	0.136232		0.283077	0.0871795	0.444201
0.320485		0.195911	0.0908257	0.0591304		0.0985748					0.106982		0.0266075		0.223451	0.20203	0.102522		0.119439	0.277818	0.113537		0.320055	0.0304569	0.0325815
0.195632		0.205586	0.0595122	0.0181269		0.0700935					0.102041		0.0822335		0.149043	0.161176	0.152319		0.107491	0.305926	0.12322		0.370229	0.0362694	0.0671521
0.224813		0.131358	0.0669145	0.0351171		0.0314795					0.137121				0.216964	0.85782	0.183816		0.253918	0.140431	0.152719		0.355228	0.0248756	0.0628183
0.236771		0.283779	0.109215	0.0144665		0.0861619					0.131359				0.196453	0.246914	0.299967		0.181894	0.33496	0.123193		0.337907	0.0148148	0.106923
0.102723		0.283333	0.100656	0.0294906		0.411235					0.149886				0.33441	0.173393	0.236608		0.094449	0.171795	0.179506		0.213429	0.0271493	0.139524
0.155421		0.251589	0.15479	0.00411523		0.28181					0.128755				0.264438	0.185642	0.176378		0.164297	0.169107	0.0880313		0.400589	0.0324675	0.215296
0.166843		0.163481	0.0736842	0.0228426		0.0382775					0.13154				0.119441	0.136536	0.305308		0.0794521	0.277818	0.101428		0.391525	0.025641	0.0219615
0.107505		0.150447	0.0238474	0.0364583		0.148903					0.102069				0.155745	0.0903541	0.300164		0.148025	0.100154	0.12748		0.262482	0.152542	0.0647426
0.104167		0.193309	0.0393499	0.144772		0.454545					0.0760402				0.245935	0.262231	0.211014		0.307373	0.143854	0.149195		0.293165	0.104762	0.0864759
0.205556		0.247082	0.42654	0.0405405		0.116185					0.125				0.143221	0.178715	0.20296		0.125178	0.0921659	0.0966745		0.449649	0.0555556	0.591222
0.354331		0.128597	0.0126582	0.0141388		0.151838					0.152893				0.332282	0.158974	0.146321		0.519833	0.171378	0.111444		0.305459	0.0655738	0.0785811
0.0630081		0.230685	0.013245	0.037037		0.0718133					0.116444				0.14589	0.181659	0.158176		0.317568	0.107685	0.140026		0.4375	0	0.0543222
0.287869		0.169231	0	0.0219378		0.134632					0.227394				0.573655	0.12614	0.110902		0.112697	0.185885	0.118742		0.388889	0.0207254	0.142924
0.165673		0.212567	0.108911	0.0321543		0.165468					0.150776				0.308241	0.16636	0.161296		0.0999355	0.102993	0.110722		0.325243	0.0140845	0.0288184
0.123664		0.195431	0.0870307	0.0191083		0.126853					0.136386				0.164866	0.194056	0.29069		0.109902	0.256834	0.117421		0.37535	0.0569106	0.0541781
0.250441		0.217139	0.038835	0.0490654		0.11458					0.110677				0.151394	0.125843	0.122461		0.118314	0.215201	0.0616029		0.457534	0.0322581	0.32636
0.1714		0.219757	0.0418006	0.125		0.0458295					0.156619				0.166271	0.223796	0.143994		0.215038	0.348123	0.141953		0.261569	0.310502	0.0281967
0.0487805		0.193855	0.0800712	0.138095		0.146097					0.167296				0.25572	0.199495	0.173843		0.148393	0.241445	0.144521		0.346535	0.008	0.345383
0.253521		0.194361	0.0765217	0.218855		0.0912821					0.165005				0.451069	0.134615	0.0883459		0.135946	0.159453	0.0932785		0.463855	0.0153061	0.466144
0.197952		0.259928	0.0405405	0.118012		0.133963					0.0324544				0.127572	0.111236	0.226221		0.317839	0.291866	0.177468		0.250996	0.0588235	0.065
0.230673		0.21079	0.013373	0.0594796		0.119527					0.145				0.216354	0.161972	0.317146		0.432703	0.164775	0.112975		0.348915	0.306977	0.462537
0.101215		0.295818	0.0154044	0.0695187		0.0954357					0.163242				0.176577	0.235294	0.172602		0.122324	0.103215	0.0846014		0.293651	0.115702	0.731982
0.0858974		0.240289	0.0759878	0.0614334		0.144181					0.107351				0.350348	0.324009	0.264787		0.103566	0.0912698	0.192341		0.274933	0.203046	0.176125
0.186927		0.219147	0.113369	0.0676471		0.215031					0.145205				0.0651303	0.170626	0.346855		0.138985	0.319277	0.119671		0.342697	0.0534979	0.0784558
0.201293		0.164997	0.0316742	0.08		0.072					0.103448				0.627249	0.135368	0.102522		0.193795	0.0840605	0.134913		0.30125	0.140244	0.167147
0.0569211		0.26431	0.0052356	0.0641562		0.311997					0.126126				0.137812	0.0997877	0.152319		0.117727	0.120182	0.119991		0.223611	0.0676692	0.057598
0.162963		0.27171	0.136922	0.122605		0.14527					0.127827				0.144908	0.429577	0.183816		0.17037	0.287791	0.167956		0.440806	0.0785714	0.0440123
0.0732087		0.313005	0.1491	0.0281195		0.296922					0.11103				0.210702	0.169415	0.299967		0.158157	0.223121	0.184592		0.222031	0.0373134	0.0682148
0.07277		0.35469	0.0596026	0.0744986		0.0113636					0.213759				0.181818	0.108602	0.236608		0.128524	0.185918	0.146015		0.346774	0.030303	0.0502008
0.190332		0.231909	0	0.0192771		0.139582					0.12074				0.296995	0.100713	0.176378		0.25623	0.283246	0.131685		0.242308	0.0588235	0.06125
0.32735		0.306348	0.0401146	0.0755064		0.149166					0.130903				0.196301	0.27248	0.305308		0.3105	0.123917	0.108936		0.221344	0.0460993	0.0482759
0.196511		0.161541	0.0163599	0.0371622		0.458204					0.0657439				0.291614	0.113169	0.300164		0.138122	0.149077	0.19362		0.258727	0.0409836	0.0475113
0.0926829		0.181905	0.0123967	0.0922401		0.0785124					0.141762				0.178755	0.197417	0.211014		0.215859	0.0894919	0.144232		0.336842	0.0567686	0.0548697
0.0915751		0.257793	0	0.03125		0.149573					0.111386				0.111051	0.0971185	0.20296		0.176781	0.194773	0.178139		0.155039	0.207407	0.0635721
0.176941		0.171763	0.0670391	0.194444		0.0996835					0.138238				0.494086	0.162088	0.146321		0.214286	0.284704	0.114952		0.299003	0.309717	0.263723
0.167247		0.275191	0.0358423	0.0306122		0.395288					0.177037				0.260344	0.116963	0.158176		0.274809	0.157589	0.123415		0.288744	0.136364	0.294225
0.195393		0.241127	0.0286832	0.0206186		0.0682594					0.0707071				0.202229	0.126531	0.110902		0.279912	0.160714	0.101707		0.178744	0.04	0.234154
0.169427		0.150374	0.0197368	0.0817308		0.133976					0.0864516				0.236735	0.234663	0.161296		0.125941	0.17448	0.38763		0.199639	0.00581395	0.161304
0.129295		0.186647	0.161137	0		0.0680751					0.198561				0.151358	0.177656	0.29069		0.144674	0.194492	0.135774		0.171206	0.0346821	0.082069
0.179412		0.119834	0.158552	0.0672269		0.158358					0.183333				0.512467	0.225914	0.122461		0.122249	0.131852	0.191675		0.0734463	0.0896057	0.097166
0.119065		0.210299	0.0034188	0.0177778		0.139462					0.123762				0.110083	0.320833	0.143994		0.186002	0.204724	0.137577		0.153439	0	0.252252
0.298701		0.196544	0.00515464	0.12987		0.279426					0.169896				0.111111	0.0696452	0.173843		0.133852	0.165029	0.134913		0.203083	0.0588235	0.153353
0.112916		0.176448	0.0556242	0.104		0.539778					0.120262				0.356923	0.152795	0.0883459		0.122392	0.11256	0.119991		0.159836	0.0206186	0.378423
0.128448		0.227128	0.0516304	0.0338028		0.0545455					0.1725				0.362398	0.165205	0.226221		0.0912191	0.412198	0.167956		0.157012	0.112869	0.158402
0.0353982		0.237313	0.0188679	0.0893683		0.0843882					0.0708955				0.172414	0.102564	0.317146		0.153498	0.0383255	0.184592		0.191318	0.328058	0.077454
0.320826		0.283266	0.0201884	0.0669456		0.192444					0.114695				0.36236	0.133159	0.172602		0.131639	0.24185	0.146015		0.23131	0.204865	0.0974478
0.144479		0.127415	0.121716	0.148515		0.302517					0.140741				0.210093	0.238235	0.264787		0.104787	0.276985	0.131685		0.326425	0.104176	0.158876
0.136221		0.178638	0.0343348	0.0774194		0.148341					0.11563				0.0779977	0.0548387	0.346855		0.105699	0.30485	0.108936		0.339168	0.0674754	0.245007
0.077574		0.216259	0.0634518	0.0411523		0.25					0.144886				0.270096	0.10644	0.102522		0.100619	0.825983	0.19362		0.214894	0.216852	0.200044
0.120393		0.261847	0.0163934	0.0664062		0.116822					0.128396				0.433839	0.162921	0.152319		0.227053	0.27264	0.144232		0.358974	0.160151	0.218061
0.0677618		0.167919	0.00639659	0.0791738		0.181416					0.26971				0.197545	0.408207	0.183816		0.0799104	0.14536	0.178139		0.367568	0.286209	0.28731
0.161123		0.276813	0.0528541	0.0355872		0.162791					0.25022				0.186327	0.250518	0.299967		0.148456	0.201577	0.114952		0.439086	0.191189	0.194526
0.169024		0.185709	0.0361446	0.0405616		0.178815					0.190083				0.268765	0.0811908	0.236608		0.124624	0.115578	0.123415		0.265795	0.239362	0.28334
0.3982		0.162306	0.111507	0.0634697		0.143541					0.0960799				0.155419	0.13001	0.176378		0.381295	0.189329	0.101707		0.253623	0.181913	0.235356
0.178185		0.346221	0.15587	0.0216718		0.033557					0.140784				0.6999	0.12638	0.305308		0.141984	0.208672	0.38763		0.259786	0.115837	0.219758
0.104192		0.371724	0.0340587	0.0467836		0.21519					0.110664				0.449511	0.288364	0.300164		0.121982	0.565744	0.135774		0.281818	0.249629	0.158444
0.144346		0.109255	0.0711939	0.0921739		0.0214067					0.131763				0.336	0.294686	0.211014		0.254762	0.367195	0.191675		0.484848	0.120649	0.172581
0.123561		0.197305	0.0188679	0.0782361		0.00458716					0.120294				0.357143	0.100143	0.20296		0.189885	0.104572	0.137577		0.170543	0.132075	0.117734
0.0688766		0.129864	0.14617	0.300336		0.148983					0.157003				0.239744	0.591304	0.146321		0.16843	0.293843	0.0647866		0.206226	0.135904	0.139452
0.108275		0.131382	0.0503751	0.0901722		0.0167598					0.112623				0.495261	0.124101	0.158176		0.110336	0.0860312	0.100559		0.390756	0.168627	0.18147
0.172348		0.0917355	0.0527211	0.0637967		0.128758					0.0583942				0.210884	0.0841379	0.110902		0.123754	0.0958019	0.099871		0.17284	0.17466	0.21751
0.0937684		0.434846	0.0930233	0.10443		0.138691					0.139679				0.151869	0.102394	0.161296		0.22648	0.133427	0.122115		0.134615	0.144837	0.0615006
0.208588		0.0891016	0.0587618	0.0794061		0.0909091					0.333333				0.162189	0.304965	0.159153		0.194805	0.226734	0.103548		0.16	0.232774	0.158904
0.105449		0.142369	0.0288889	0.0632075		0.136469					0.118436				0.475806	0.16381	0.26477		0.0874817	0.134727	0.183992		0.310484	0.225373	0.179697
0.124847		0.55063	0.0473934	0.0114482		0.0387097					0.0220588				0.627297		0.399939		0.114682	0.103609	0.139123		0.315556	0.268811	0.0329369
0.110597		0.208264	0	0.181646		0.164099					0.0904872				0.33195		0.113101		0.189532	0.156441	0.215678		0.357333	0.145754	0.254994
0.0696841		0.262799	0.0281215	0.0617169		0.0874233					0.126866				0.134328		0.158362		0.12959	0.284117	0.130202		0.326203	0.213852	0.13621
0.181741		0.338052	0.0762274	0.136364		0.0274725					0.0789981				0.157348		0.19019		0.134903	0.190532	0.229717		0.316498	0.204841	0.273473
0.142441		0.0704052	0.0421607	0.0862069		0.0298507					0.0865562				0.161206		0.0945151		0.10032	0.434879	0.123941		0.332168	0.171375	0.0478684
0.0933126		0.123497	0.0266667	0.201471		0.1875					0.0959933				0.194283		0.259849		0.127461	0.168576	0.15982		0.300283	0.206431	0.137931
0.10882		0.140692	0.0181818	0.105634		0.683436					0.250518				0.222663		0.162932		0.12434	0.11658	0.207409		0.207143	0.134475	0.109838
0.103448		0.15011	0.0103448	0.0512528		0.0576132					0.247573				0.389937		0.15159		0.0587659	0.24598	0.0840799		0.320236	0.124088	0.136578
0.129888		0.102516	0.0112202	0.0539683		0.19708					0.135593				0.219414		0.260707		0.155599	0.559813	0.210461		0.343972	0.0514184	0.163827
0.0556542		0.18066	0.06102	0.0826301		0.0857495					0.0518359				0.201407		0.14756		0.179396	0.148709	0.139774		0.328804	0.0145985	0.311367
0.161342		0.1762	0.0703746	0.105585		0.146904					0.0600414				0.146678		0.105414		0.134046	0.04253	0.0818655		0.153169	0.0731707	0.163886
0.110759		0.110827	0.138554	0.0352941		0.121533					0.106762				0		0.221221		0.0652287	0.108806	0.15569		0.189798	0.02	0.1
0.122751		0.119565	0.0873261	0.122652		0.0997292					0.0566763				0		0.136422		0.156904	0.18387	0.115797		0.169872	0.0177305	0.183648
0.196765		0.249381	0.135838	0.160156		0.0335366					0.155046				0		0.203659		0.176921	0.237828	0.145435		0.0989691	0.00581395	0.0845499
0.122328		0.154704	0.116402	0.0833333		0.148703					0.0428212				0		0.493411		0.113293	0.365068	0.154196		0.20922	0.00396825	0.123302
0.117492		0.121831	0.0284672	0.0774487		0.0883534					0.0912026				0.25		0.163474		0.219653	0.17356	0.120839		0.205011	0.0436893	0.11784
0.230839		0.120553	0.17795	0.132454		0.0707965					0.0835792				0.333333		0.12988		0.0637636	0.185736	0.0850604		0.156364	0.00645161	0.10664
0.11273		0.151879	0.201681	0.0663043		0.197197					0.181693				0		0.200424		0.180609	0.130043	0.221832		0.112568	0.215768	0.101205
0.101944		0.247031	0.153747	0.0640394		0.0840764					0.126238				0		0.204026		0.149466	0.198777	0.174122		0.187976	0.10641	0.150725
0.0732501		0.133409	0.0725095	0.104265		0.0970874					0.0822454				0		0.100943		0.126044	0.0957447	0.180691		0.0930233	0.239754	0.315925
0.162872		0.178535	0.117264	0.0273973		0.176895					0.173142				1		0.304722		0.148888	0.277567	0.171599		0.191698	0.0792453	0.243103
0.102814		0.0994595	0.092163	0.13969		0.033241					0.100555				0		0.152286		0.127527	0.131868	0.376307		0.108891	0.0855856	0.158317
0.107345		0.0887595	0.0826052	0.0135747		0.0382166					0.159248				0.333333		0.29174		0.416667	0.0995662	0.237698		0.247675	0.420323	0.0784314
0.0726719		0.169712	0.093185	0.0244499		0.130122					0.144189				0		0.137991		0.109677	0.380158	0.13764		0.0715548	0.0589041	0.171629
0.0472		0.0889203	0.0600801	0.111607		0.153029					0.126362				0		0.231027		0.131639	0.131075	0.141224		0.142012	0.128068	0.101299
0.0726257		0.0773309	0.18559	0.0678571							0.133486				0		0.16116		0.104787	0.171279	0.227246		0.227047	0.18972	0.386704
0.094368		0.15735	0.0678899	0.0455312							0.153404				0		0.1189		0.105699	0.41313	0.207007		0.196702	0.120611	0.250916
0.106107		0.206003	0	0.0681818							0.152812				1		0.164032		0.100619	0.160114	0.147967		0.250181	0.173943	0.353437
0.0498489		0.0576725	0.0619718	0.036							0.111765				0		0.180226		0.227053	0.638623	0.208281		0.232016	0.240766	0.264609
0.166281		0.0919496	0.0875	0.0228571							0.202552				0		0.176961		0.0799104	0.182292	0.130286		0.195896	0.220811	0.154667
0.169951		0.19908	0	0.0153173							0.134514				0.272727		0.176129		0.148456	0.149165	0.148995		0.14127	0.197898	0.418773
0.0739241		0.159257	0.0195312	0.0687732							0.134831				0.030303		0.182018		0.124624	0.136741	0.145112		0.135174	0.119938	0.109091
0.173827		0.103092	0.11	0.0458333							0.21071				0.162791		0.141684		0.381295	0.154676	0.139309		0.165049	0.168041	0.21366
0.121303		0.286077	0.171429	0.111111							0.194039				0.282051		0.237968		0.141984	0.333333	0.132411		0.081803	0.206236	0.327926
0.134448		0.150213	0.045977	0.0824891							0.193053				0.149425		0.152467		0.121982	0.0904059	0.15003		0.0478469	0.284629	0.20671
0.188705		0.160464	0.0164835	0.030303							0.120021				0.107143		0.182501		0.254762	0.10009	0.138171		0.139896	0.105083	0.307447
0.124508		0.0307692	0.0409982	0.0322581							0.145315				0.290909		0.168465		0.189885	0.161951	0.102382		0.156983	0.156073	0.400856
0.127718		0.304528	0.326471	0.114883							0.197923				0		0.248875		0.16843	0.119494	0.119222		0.159612	0.229167	0.217862
0.127221		0.131144	0.0121951	0.0535373							0.122715				0.333333		0.168752		0.110336	0.36887	0.165761		0.18543	0.201213	0.106358
0.11548		0.155717	0.0464396	0.0541228							0.182128				0.0952381		0.271427		0.123754	0.210021	0.212645		0.157393	0.135593	0.271865
0.14553		0.144279	0.0210526	0.0719761							0.132524				0.0609756		0.199413		0.22648	0.157806	0.0970186		0.172414	0.208996	0.119695
0.158057		0.136892	0.0862069	0.125863							0.0996441				0.0536398		0.19949		0.194805	0.205224	0.232011		0.191638	0.107889	0.112835
0.123922		0.188573	0.0617284	0.080401							0.129189				0.176471		0.227346		0.0874817	0.395561	0.144531		0.138889	0.158092	0.141966
0.139493		0.239099	0.0230126	0.0577753							0.146211				0.2		0.198128		0.114682	0.114082	0.138506		0.149653	0.0994743	0.287931
0.109501		0.196015	0.605263	0.0955329							0.142594				0.0555556		0.369957		0.189532	0.135985	0.180907		0.217125	0.113974	0.103053
0.144977		0.122949	0.0178042	0.0814175							0.14776				0.10984		0.482398		0.12959	0.411605	0.267749		0.121984	0.137983	0.188823
0.0838198		0.176955	0.093985	0.130151							0.107633				0.209543		0.128019		0.134903	0.178789	0.1981		0.253073	0.127228	0.324748
0.114084		0.203698	0.103448	0.0576822							0.12376				0.170605		0.262012		0.10032	0.124644	0.246176		0.195619	0.161208	0.150794
0.0949523		0.119137	0.0555556	0.064435							0.162769				0.24249		0.282962		0.127461	0.128391	0.17608		0.171208	0.276968	0.189867
0.158242		0.0965074	0.025	0.0717428							0.204114				0.230536		0.107421		0.12434	0.137344	0.16183		0.142762	0.261804	0.51215
0.332295		0.0786646	0.0104439	0.0742432							0.146597				0.426972		0.15005		0.0587659	0.248588	0.0993035		0.360819	0.132266	0.126254
0.126562		0.0739573	0	0.109805							0.167234				0.185777		0.10034		0.155599	0.0466387	0.134368		0.370156	0.0382096	0.273517
0.137982		0.0345781	0.0588235	0.054004							0.146997				0.286839		0.127275		0.179396	0.308831	0.175269		0.484461	0.171797	0.207872
0.141287		0.0640328	0.00531915	0.114497							0.186449				0.140012		0.152824		0.134046	0.0880682	0.112132		0.246388	0.155813	0.163522
0.079953		0.128795	0.0471513	0.117711							0.139417				0.430052		0.122461		0.0652287	0.126133	0.117559		0.157454	0.169431	0.163717
0.0990614		0.0717659	0.072104	0.0749301							0.184636				0.316446		0.239919		0.156904	0.123579	0.0976792		0.161558	0.160997	0.149877
0.146154		0.0788595	0.0361197	0.0764417							0.271318				0.319831		0.173189		0.176921	0.135379	0.103453		0.313634	0.241304	0.180233
0.0830088		0.0963758	0.0561224	0.101295							0.161116				0.430456		0.162725		0.113293	0.0703821	0.138763		0.163997	0.101551	0.118848
0.134311		0.0760425	0.0929648	0.115538							0.312873				0.562373		0.187232		0.219653	0.18058	0.10496		0.285958	0.117336	0.143513
0.15704		0.175219	0	0.174575							0.146984				0.146362		0.145131		0.0637636		0.128036		0.274222	0.214128	0.0738137
0.333826		0.089892	0.163366	0.0715694							0.244186				0.297778		0.262012		0.180609		0.112641		0.318288	0.224543	0.0382353
0.254757		0.117865	0.0353982	0.0495406							0.257724				0.118294		0.282962		0.149466		0.146875		0.301697	0.287169	0.235347
0.0643321		0.155372	0.171429	0.0161717							0.191526				0.168207		0.107421		0.126044		0.1685		0.222851	0.224719	0.427017
0.116701		0.131902	0.125	0.0965437							0.167151				0.168896		0.15005		0.148888		0.120397		0.29146	0.0833333	0.16646
0.140286		0.132829	0.041411	0.0792993							0.232258						0.10034		0.127527		0.210112		0.295608	0.141559	0.282839
0.129759		0.135904	0.0545113	0.166875							0.258317						0.127275		0.416667		0.159468		0.260225	0.327325	0.549045
0.0915157		0.14169	0.034915	0.0456502							0.128684						0.152824		0.109677		0.104028		0.279895	0.202776	0.202273
0.181666		0.130424	0.0745987	0.0577545							0.163981						0.122461				0.0923877		0.209119	0.173643	0.21875
0.208762		0.209816	0.193939	0.0750632							0.156609						0.239919				0.146682		0.328058	0.0549451	0.073741
0.123584		0.0973794	0.00693642	0.0498742							0.169276						0.173189				0.114463		0.188643	0.296848	0.369478
0.13933		0.0972996	0.017	0.05144							0.18254						0.162725				0.11431		0.310914	0.251761	0.0992908
0.128817		0.161143	0.00787402	0.0562678							0.189773						0.187232				0.104409		0.366412	0.121081	0.174743
0.114714		0.140787	0.0234542	0.0246148							0.216216						0.145131				0.0727023		0.3125	0.268416	0.195046
0.0968449		0.162594	0.0411255	0.069991							0.140419						0.191167				0.123321		0.297265	0.247219	0.0979899
0.102713		0.155372	0	0.085318							0.210719						0.101234				0.172129		0.248699	0.114458	0.157093
0.132066		0.131902	0.0140449	0.151641							0.169525						0.483947				0.133856		0.236738	0.13346	0.12201
0.195177		0.132829	0.0153404	0.115032							0.281712						0.121655				0.106044		0.245297	0.135785	0.315116
0.0586718		0.135904	0.0367505	0.102439							0.149302						0.11899				0.134789		0.147082	0.121984	0.146051
0.0806878		0.14169	0.0129032	0.0780028							0.161359						0.233117				0.236878		0.407407	0.147059	0.282506
0.133956		0.130424	0.0470588	0.116649							0.125431						0.257043				0.186895		0.2625	0.134035	0.173661
0.0993157		0.209816	0.0422961	0.0901149							0.143739						0.112171				0.149724		0.526316	0.108152	0.0616855
0.147425		0.0973794	0.00928793	0.042735							0.257789						0.307311				0.129321		0.209677	0.0822112	0.136852
0.136221		0.0972996	0.0711111	0.0246407							0.141738						0.163808				0.125777		0.430108	0.24185	0.0641399
0.120811		0.161143	0.0286738	0.016							0.20828						0.224438				0.121256		0.458015	0.130456	0.231302
0.165939		0.140787	0.0512821	0.0216998							0.165877						0.0981924				0.232822		0.435897	0.324183	0.194779
0.181905		0.162594	0.0199161	0.0293103							0.203108						0.174699				0.132983		0.47541	0.0784857	0.0575968
0.111379		0.155372	0.101952	0.01373							0.182986						0.0887743				0.172448		0.352113	0.187925	0.157676
0.160185		0.131902		0.0465116							0.151984						0.154871				0.115846		0.411111	0.208676	0.205156
0.163766		0.132829		0.0356506							0.195013						0.139386				0.114519		0.5	0.159435	0.244318
0.104357		0.135904		0.010846							0.195996						0.114452				0.198723		0.612903	0.0605828	0.0619195
0.207825		0.14169		0.143389							0.182153						0.112509				0.140009		0.363636	0.177064	0.0864322
0.105425		0.130424		0.00982801							0.201357						0.22737				0.182359		0.5	0.202038	0.230312
0.0956301		0.209816		0.0337349							0.286372						0.141116				0.144193		0.338235	0.0957011	0.0501193
0.11672		0.0973794		0.016055							0.189379						0.139427				0.152362		0.224	0.126632	0.0582677
0.128106		0.0972996		0.0263158							0.16655						0.110171				0.0898542		0.166667	0.154769	0.356682
0.128482		0.161143		0.0590258							0.450527						0.124788				0.120259		0.152174	0.18417	0.0457921
0.0999541		0.140787		0.338819							0.214583						0.125198				0.159296		0.333333	0.0842506	0.0358382
0.111254		0.162594		0.0706558							0.240755						0.27232				0.13238		0.589744	0.338045	0.0770791
0.116093		0.0906671		0.104188							0.214655						0.127445				0.12858		0.277108	0.118486	0.0511883
0.135359		0.114766		0.0957527							0.177115						0.357895				0.199777		0.465753	0.119017	0.0690299
0.513861		0.172633		0.121859							0.24482						0.101351				0.129752		0.293651	0.177647	0.0230105
0.228805		0.115992		0.065511							0.2668						0.148276				0.0920613		0.235294	0.287045	0.161928
0.150737		0.0947918		0.12337							0.10988						0.0783167				0.0737742		0.139535	0.0995086	0.061747
0.0359551		0.202381		0.109121							0.135584						0.139028				0.222461		0.134969	0.273997	0.126935
0.23458		0.122545		0.116033							0.123784						0.135816				0.124073		0.526316	0.134066	0.0867925
0.131579		0.165184		0.100024							0.193396						0.126601				0.157366		0.453125	0.0620915	0.278878
0.153396		0.117361		0.0676494							0.163636						0.106704				0.113909		0.5	0.190405	0.0909091
0.0080429		0.153292		0.0673575							0.353448						0.593017				0.122734		0.0454545	0.0787879	0.14479
0.0231942		0.112335		0.107739							0.190048						0.171393				0.171898		0.386792	0.0683453	0.130081
0.0556931		0.125621		0.144271							0.149711						0.139969				0.232822		0.333333	0.0923077	0.141517
0.0805085		0.0472973		0.18438							0.11641						0.268452				0.132983		0.377358	0.148064	0.0670103
0.0841121		0.159763		0.102618							0.263749						0.128749				0.172448		0.280702	0.145555	0.129787
0.0949275		0.199381		0.112004							0.1397						0.0962206				0.115846		0.304348	0.103217	0.191201
0.19196		0.115796		0.128883							0.181165						0.167532				0.114519		0.252525	0.199632	0.0750206
0.0988655		0.148248		0.0906357							0.164841						0.133642				0.198723		0.335404	0.127438	0.0807899
0.541209		0.174419		0.0758529							0.230517						0.134073				0.140009		0.433333	0.148336	0.0691037
0.0767888		0.124103		0.0740741							0.12932						0.105033				0.182359		0.328358	0.0488889	0.126822
0.0784314		0.227836		0.114161							0.204932						0.110518				0.144193		0.564706	0.18809	0.122669
0.360656		0.12858		0.107448							0.119375						0.0580225				0.152362		0.325	0.175401	0.0639413
0.188144		0.149359		0.11071							0.169746						0.166942				0.0898542		0.207921	0.0954438	0.268921
0.0628507		0.0792453		0.12384							0.122192						0.112117				0.120259		0.15	0.202815	0.0744986
0.113419		0.160598		0.0695871							0.136818						0.124416				0.159296		0.136364	0.191185	0.0659755
0.153846		0.16801		0.0899916							0.113051						0.10448				0.13238		0.233333	0.20032	0.101566
0.201681		0.0759331		0.0809461							0.181879						0.158957				0.12858		0.326531	0.0696126	0.0735294
0.0396226		0.137632		0.0996985							0.150873						0.12309				0.199777		0.278846	0.22848	0.0724234
0.731481		0.196955		0.0897467							0.131486						0.143495				0.129752		0.173554	0.148251	0.145073
0.0703911		0.186025		0.0499505							0.168594						0.0939094				0.0920613		0.333333	0.167929	0.0987654
0.0510949		0.145972		0.109295							0.11733						0.206912				0.0737742		0.333333	0.142738	0.0909902
0.157828		0.141231		0.08168							0.164458						0.17801				0.222461		0.166667	0.0991736	0.123258
0.142218		0.199307		0.0974916							0.101115						0.133637				0.124073		0.307692	0.126339	0.337626
0.0377358		0.098978		0.145515							0.128521						0.132937				0.157366		0.714286	0.0886942	0.294548
0.165957		0.0974373		0.0766479							0.135723						0.143791				0.113909		0	0.0990301	0.0697329
0.0892388		0.160786		0.235153							0.132958										0.122734		0.727273	0.179727	0.0811856
0.138648		0.134093		0.0984637							0.103979										0.171898		0.424242	0.110439	0.0593607
0.118128		0.129955		0.107953							0.191643												0.548387	0.0973971	0.176101
0.216485		0.0879409		0.31361							0.232639												0.354839	0.123153	0.205959
0.133333		0.17306		0.0338164							0.160615												0.6	0.121433	0.0393574
0.0555005		0.172016		0.0620504							0.143293												0.188235	0.0567076	0.057652
0.218182		0.151265		0.106119							0.147516												0.545455	0.2031	0.0772798
0.173679		0.0780449		0.0929119							0.167737												0.4	0.0835175	0.150074
0.133569		0.102296		0.0414634							0.149254												0.5	0.318182	0.275187
0.117825		0.14964		0.0718623							0.155496												0.217391	0.0943125	0.16445
0.10793		0.119367		0.0634146							0.142073												0.166667	0.110633	0.0409357
0.0333333		0.123021		0.0921986							0.227395												0.307692	0.053751	0.0872483
0.618132		0.0516678		0.142566							0.164254												0.344828	0.167479	0.103448
0.195329		0.130048		0.0758017							0.191342												0.222222	0.144194	0.129213
0.0287081		0.143484		0.104							0.188865												0.326087	0.152271	0.100656
0.0808561		0.173158		0.0940695							0.132588												0.447368	0.15599
0.302158		0.130125		0.0869336							0.142421												0.258065	0.217554
0.0814815		0.19904		0.124155							0.187744												0.25	0.143078
0.302158		0.164956		0.0671343							0.142739												0.5	0.169569
0.0194553		0.0988943		0.0666667							0.168841												0.641509	0.165455
0.118126		0.127464		0							0.136462												0.285714	0.181382
0.0274725		0.170033		0.0980908							0.164												0.0322581	0.250698
0.143532		0.125711		0.0641238							0.148496												0.363636	0.270843
0.122977		0.125887		0.089895							0.198661												0.538462	0.156347
0.160305		0.16915		0.0717054							0.262626												0.5	0.129747
0.0621762		0.113256		0.0736648							0.155352												0	0.140967
0.142857		0.213446		0.0614849							0.185721												0.125	0.144342
0.318576		0.0795724		0.0523169							0.139116												0	0.0991038
0.171408		0.158865		0.0471561							0.147814												1	0.113227
0.201306		0.195215		0.0498986							0.146797												0.176471	0.138005
0.142376		0.124348		0.138824							0.176588												0.5	0.0796064
0.0614286		0.152297		0.0784725							0.192913												0.025974	0.174419
0.10349		0.0814053		0.0655							0.186638												1	0.213454
0.181341		0.168701		0.0727829							0.21991												0.6	0.152827
0.102084		0.124469		0.0584636							0.146659												0.306122	0.0627547
0.0555556		0.18418		0.0590379							0.170157												0.047619	0.0779456
0.127613		0.0125392		0.0583864							0.168563												1	0.0169492
0.317483		0.0298013		0.0457005							0.28006												0.666667	0.159062
0.103118		0.0143737		0.0671835							0.149972												0.6	0.0583067
0.0665647		0.00429185		0.0524979							0.246512												0	0.129032
0.0888383		0		0.1219							0.134409												0.666667	0.117797
0.402104		0.00789474		0.0720676							0.160507												0.666667	0.281972
0.376702		0.00626959		0.111616							0.15778												0.333333	0.111111
0.0457579		0.0483642		0.0575107							0.216253												0.2	0.167012
0.0514096		0.00732601		0.0699187							0.158266												0	0.159385
0.11236		0.0252976		0.16046							0.148148												0.666667	0.161346
0.402104		0.136929		0.0750262							0.317823												0.1	0.151351
0.376702		0.0727729		0.0508806							0.23495												0.4	0.0417434
0.0457579		0.0384		0.126569							0.216988												0.147059	0.0758528
0.0514096		0.011976		0.121132							0.195221												0.4	0.132477
0.11236		0.136966		0.0357583							0.186354												0	0.112644
0.0604752		0.047619		0.0639626							0.154384												0.666667	0.136422
0.116129		0.00484262		0.0957179							0.135922												0.666667	0.22093
0.299595		0.025974		0.0865835							0.258295												0	0.0894632
0.13578		0.0585106		0.0383305							0.163534												0.214286	0.178692
0.216198		0.00458015		0.0611995							0.192641												0	0.0625899
0.176638		0.0306667		0.173369							0.224565												0	0.206947
0.0953608		0.103984		0.0809444							0.286232												0	0.152888
0.108108		0.0231959		0.087358							0.176786												0.25	0.252181
0.17052		0.054755		0.0690634							0.168752												0.225806	0.0777262
0.143302		0.00313972		0.0549589							0.404762												0.2	0.16219
0.158242		0.0496241		0.105117							0.131759												0.333333	0.0378698
0.110899		0.0849195		0.114688							0.193723												0.142857	0.169372
0.564784		0.0358891		0.16808							0.234485												0.1	0.116732
0.165441		0.0322581		0.0658307							0.184016												0.439024	0.0713752
0.208931		0.131868		0.117718							0.208563												0.4	0.0885529
0.180921		0.0243902		0.0713141							0.115374												0.731707	0.0860702
0.173021		0.0354505		0.0271783							0.230152												0.344828	0.0877918
0.180887		0.0533333		0.0872292							0.256608												0.571429	0.114387
0.239934		0.0428571		0.0708232							0.203232												0.111111	0.0416667
0.273148		0.00242131		0.148734							0.154198												0.6	0.107328
0.534792		0.19175		0.150358							0.20244												0.388889	0.216518
0.211594		0.0323054		0.0955882							0.2												0.1	0.28531
0.150943		0		0.081448							0.158688												0.0181818	0.077527
0.165648		0.0352697		0.0960832							0.174575												0.368421	0.42487
0.149378		0.0645624		0.0886364							0.0833333												0.142857	0.114424
0.245931		0.0250696		0.0720207							0.143204												0	0.154017
0.0677966		0.0128913		0.062134							0.226237												0.615385	0.140944
0.134199		0.131757		0.0453113							0.126286												0.829268	0.500252
0.221032		0.0202206		0.0607609							0.174292												0	0.360357
0.164903		0		0.0756041							0.171076												0.5	0.0890926
0.298507		0.0252294		0.152143							0.123397												0.545455	0.0745902
0.0410959		0.0905077		0.0980192							0.433333												0.0601504	0.192745
0.483245		0.0311751		0.108571							0.151064												0.722222	0.316837
0.184729		0.0439815		0.130387							0.148438												0.857143	0.197624
0.112355		0.092		0.0906499							0.141874												0.571429	0.177989
0.134058		0.00738007		0.0437512							0.10052												0.0487805	0.248716
0.193069		0		0.118272							0.240848												0.210526	0.175084
0.125		0.0416667		0.303489							0.146735												0.185185	0.0555179
0.272973		0.160714		0.0963303							0.158803												0	0.178039
0.218144		0		0.0687606							0.128079												0.368421	0.404811
0.131429		0.103203		0.0637088							0.183333												0.0625	0.0323457
0.0746667		0.0724947		0.0512361							0.117897												0.166667	0.172158
0.177602		0.0132013		0.0298954							0.0494572												0	0.195373
0.366236		0.0398323		0.0285235							0.146628												0.2	0.123236
0.196401		0.0159363		0.0347985							0.151007												0.611111	0.162496
0.117816		0.020202		0.0196464							0.13313												0.666667	0.169529
0.152209		0.0472103		0.0169492							0.109256												0.222222	0.246697
0.0644195		0.0437828		0.220414							0.225806												0.333333	0.322759
0.113109		0.0621359		0.0469256							0.0855457												0.5	0.185983
0.140369		0.0289855		0.0227848							0.138514												1	0.133422
0.320545		0.062603		0.0395833							0.0611735												0.636364	0.0754337
0.245084		0.0703704		0.0404463							0.0418118												0.833333	0.242933
0.163265		0.0083632		0.0419806							0.0631068												1	0.102736
0.33231		0.0809179		0.0923237							0.164733												0.057971	0.159949
0.198692		0.0328358		0.0309777							0.112648												0.0809793	0.114351
0.206044		0.0591549		0.0484914							0.103787												0.161667	0.0786106
0.226216		0.018226		0.0606654							0.231579												0.218216	0.0875878
0.154125		0.0684492		0.150442							0.0461847												0.103509	0.0676374
0.150045		0.0549569		0.0231214							0.159664												0.273121	0.142757
0.10604		0.105699		0.0687711							0.137634												0.23341	0.260345
0.221077		0.0163934		0.0633907							0.290934												0.234568	0.140468
0.131629		0.0885572		0.376556							0.109228												0.0810811	0.363225
0.154472		0.109215		0.0531401							0.34188												0.263514	0.128741
0.0719424		0.046875		0.074026							0.0482234												0.29375	0.128443
0.0511278		0.127005		0.270833							0.0893099												0.258621	0.265422
0.115445		0.0264798		0.103731							0.06271												0.286822	0.305839
0.117912		0.083632		0.0616584							0.125771												0.363492	0.229008
0.184435		0.0788644		0.0677703							0.0252366												0.2	0.178571
0.166962		0.0463415		0.0884615							0.120976												0.249344	0.0906367
0.198746		0.0552659		0.105067							0.0725552												0.381818	0.495303
0.267849		0.093913		0.0612903							0.0708885												0.388889	0.0917208
0.0658106		0.0647773		0.0562249							0.073991												0.237785	0.125699
0.133445		0.00379267		0.109188							0.108342												0.257541	0.139269
0.141643		0.029595		0.0576577							0.0540541												0.0457746	0.21559
0.0484765		0.109673		0.0763209							0.112827												0.364683	0.167702
0.116343		0.0810481		0.0287009							0.130081												0.193878	0.483255
0.053068		0.0258467		0.0385757							0.17744												0.232877	0.119232
0.190114		0.0516949		0.0922374							0.0532194												0.2425	0.175809
0.135776		0.0768657		0.0559254							0.22179												0.300172	0.268189
0.0319527		0.0148976		0.0761813							0.0789744												0.169611	0.136845
0.103113		0.0472813		0.00452489							0.117886												0.338462	0.151611
0.145336		0		0.0966921							0.0702875												0.227074	0.125874
0.187686		0.0839695		0.0388563							0.0933998												0.324561	0.0723017
0.102431		0.00714286		0.352785							0.0786517												0.158082	0.225793
0.254758		0.0348259		0.0923788							0.152958												0.178295	0.219378
0.173913		0.057947		0.0591304							0.10739												0.180723	0.194692
0.140482		0.0027894		0.037123							0.0984095												0.30581	0.202657
0.11194		0.0423729		0.0598194							0.100299												0.19112	0.141758
0.21118		0.00294551		0.106838							0.0813397												0.232558	0.0944306
0.0390863		0.00680787		0.0604027							0.048926												0.331066	0.208665
0.458115		0.103343		0.137627							0.0902778												0.237089	0.111346
0.0869565		0.13986		0.0252207							0.104121												0.276803	0.117261
0.167164		0.035343		0.335227							0.0808824												0.196517	0.134049
0.135274		0.484758		0.0550122							0.114598												0.302158	0.102556
0.22093		0.0114123		0.0381406							0.0458101												0.192982	0.122611
0.0816327		0.072523		0.0922819							0.123333												0	0.156069
0.0455105		0.0462428		0.0889423							0.0691906												0.106017	0.304494
0.192568		0.020202		0.00913242							0.173077												0.201774	0.39926
0.231567		0.0652482		0.0130597							0.0426829												0.417073	0.148992
0.187148		0.0508982		0.0128388							0.109691												0.276978	0.187199
0.156018		0.123306		0.00588235							0.179221												0.182965	0.13026
0.0335968		0.0144695		0.0137795							0.0732538												0.20654	0.423016
0.042623		0.00895522		0.00723327							0.0802568												0.241038	0.34914
0.168975		0.0709939		0.0430622							0.0373444												0.173759	0.207993
0.44519		0.00364299		0.0418006							0.115318												0.270233	0.0894146
0.168317		0.0105163		0.00374532							0.5												0.0172414	0.0582878
0.254902		0		0.0084507							0.153355												0.198095	0.0422078
0.124884		0.0745098		0.00294985							0.0899149												0.191155	0.145753
0.212466		0.0123675		0.00254453							0.0725076												0.204453	0.0938747
0.179946		0.0310458		0							0.0734597												0.31875	0.104637
0.0645161		0.134703		0.0520231							0.153005												0.373913	0.0627171
0.0962963		0.0688153		0.00244499							0.0542169												0.326403	0.0659816
0.234813		0.0898693		0.00763359							0.125926												0.314229	0.0954936
0.0958904		0.0182927		0							0.134463												0.124054	0.113644
0.170807		0.00220264		0.01							0.0720524												0.169421	0.0740254
0.0808383		0.0960854		0.00443459							0.0651668												0.312245	0.107085
0.183503		0.0165746		0.018018							0.038835												0.233209	0.197183
0.0992835		0.0312815		0.0448276																			0.391785	0.235452
0.234932		0.0693703		0																			0.18738	0.0967742
0.208511		0.189964		0.0320856																			0.179141	0.0966884
0.316456		0.0714286		0.0148515																			0.29703	0.124683
0.23022		0.0718789		0.0060241																			0.205725	0.255822
0.190883		0.00493827		0.01766																			0.0213178	0.185942
0.163369		0.0241449		0.0101626																			0.253133	0.0491356
0.0718835		0.0540541		0.0208877																			0.286747	0.197132
0.139653		0.0206022		0.0327869																			0.313501	0.111073
0.0850829		0.0195228		0.0240964																			0.264808	0.200504
0.174724		0.0213483		0																			0.183073	0.0854896
0.238267		0.227008		0.00986842																			0.175589	0.208354
0.148021		0.00259067		0.0178042																			0.335484	0.187691
0.055199		0.0521327		0.0230608																			0.232406	0.0596503
0.46163		0.0269608		0.388235																			0.130435	0.0835198
0.505343		0.0168067		0.0286738																			0.146843	0.2099
0.183865		0.0352941		0.0026455																			0.300587	0.0339453
0.15411		0.0245098		0.0163934																			0.243902	0.10426
0.15		0.03003		0.0117188																			0.0535714	0.126366
0.0913978		0.00454545		0.0566038																			0.298561	0.117357
0.129065		0		0.0588235																			0.0984848	0.0922717
0.136256		0.0347551		0.020202																			0.149798	0.10574
0.219748		0.0157233		0																			0.25431	0.109985
0.0266075		0.0326797		0.00421941																			0.196581	0.0686071
0.0822335		0.0347551		0																			0.225275	0.0557923
0.145865		0.0359375		0																			0.0807175	0.0401662
0.122852		0.0455487		0.00588235																			0.15	0.062649
0.169492		0.0271399		0.00183486																			0.244344	0.134259
0.173951		0.0704225		0.0244444																			0.254902	0.0950479
0.157561		0.045819		0.00571429																			0.273469	0.0967008
0.122772		0.00412655		0.0101266																			0.322917	0.163441
0.263158		0		0.0389294																			0.270833	0.0343529
0.136949		0.148387		0.0126582																			0.184466	0.188075
0.110329		0.0662558		0.00359066																			0.353982	0.0760518
0.204774		0.0240642		0.0152284																			0.303867	0.117405
0.0982318		0.01222		0.0570934																			0.106667	0.0999505
0.130818		0.0254237		0.0498392																			0.206651	0.0461538
0.306998		0.0383481		0.0316206																			0.2	0.0301471
0.135747		0.0458333		0.0132576																			0.280851	0.0852558
0.235036		0.0732759		0.0117474																			0.134921	0.0329397
0.326007		0.0311005		0.0355805																			0.479452	0.165009
0.161345		0.0604027		0																			0.438596	0.160895
0.0628166		0.109785		0.0288714																			0.272206	0.0705253
0.109015		0.0406977		0.00973236																			0.0733945	0.21746
0.139344		0.0267686		0.00582524																			0.21813	0.0605286
0.156812		0.137736		0.0075																			0.220708	0.0203762
0.157669		0.092511		0.0196078																			0.491979	0.151607
0.141447		0.0580205		0.0433387																			0.194611	0.300737
0.220085		0		0.00552486																			0.464789	0.0667752
0.120137		0.0729167		0.121795																			0.346667	0.212714
0.242784		0.0965251		0.00803859																			0.346995	0.0378422
0.0945626		0.0187207		0.00242718																			0.133721	0.294502
0.0906574		0.010142		0.00490998																			0.210638	0.0967033
0.0811088		0.0159011		0.00468384																			0.344633	0.0819672
0.100418		0.0295031		0.018711																			0.365942	0.14703
0.129534		0.0108025		0.0691244																			0.306324	0.224831
0.0978342		0.0338462		0.0108108																			0.217143	0.0353815
0.136015		0.00242131		0.0812379																			0.184739	0.314598
0.161547		0.0352113		0.0047619																			0.261538	0.104655
0.120635		0.187793		0.00700935																			0.386905	0.0686031
0.0544959		0.017301		0.03125																			0.414538	0.398166
0.0992509		0.0376984		0.00534759																			0.267148	0.151406
0.154321		0.0296896		0																			0.179402	0.129032
0.135371		0.105005		0.00573614																			0.535928	0.23991
0.113115		0		0.255814																			0.374233	0.252205
0.0973451		0.0101781		0.004329																			0.219424	0.149473
0.113027		0.0449735		0.00881057																			0.496894	0.149828
0.27154		0.0201835		0.02																			0.157025	0.101964
0.0413223		0.0359629		0.00595238																			0.300169	0.114489
0.0555133		0.0599455		0.0122699																			0.320261	0.0942198
0.153933		0.0069735		0.0612245																			0.190364	0.296179
0.16		0.0250368		0.0192308																			0.160862	0.141284
0.0831146		0.0293333		0.0071048																			0.231638	0.203707
0.159151		0.075		0.0606061																			0.349576	0.0955882
0.234669		0.00302115		0.0893855																			0.263499	0.150583
0.115925		0.154953		0.0113636																			0.279693	0.306061
0.214737		0.154953		0.00293686																			0.338614	0.211214
0.124132		0.110472		0.00445434																			0.218978	0.167221
0.0869565		0.103665		0.0834512																			0.287109	0.106452
0.161905		0.0178306		0.0586797																			0.160207	0.0619652
0.119507		0.0319803		0.0985222																			0.326	0.170423
0.105221		0.0548697		0.013089																			0.334646	0.111219
0.109827		0.15625		0.0322004																			0.246528	0.15229
0.149612		0.0568783		0.00401606																			0.448276	0.173113
0.0988258		0.13619		0.0087108																			0.257752	0.244877
0.10453		0.120413		0.00507614																			0.286863	0.208176
0.0789474		0.00504202		0.0202952																			0.328841	0.159302
0.147311		0.0604167		0.00373134																			0.137725	0.257354
0.148889		0.0598291																					0.362205	0.224705
0.0849257		0.039548																					0.298755	0.0374406
0.114583		0.0479323																					0.206799	0.340609
0.256684		0.0413851																					0.271287	0.113074
0.0469484		0.00834725																					0.229532	0.082088
0.11976		0.0923277																					0.298283	0.103882
0.168595		0.0184049																					0.263889	0.114404
0.133816		0.112465																					0.104478	0.0786631
0.125299		0.04004																					0.281362	0.119434
0.146259		0.0828539																					0.257848	0.309815
0.166845		0.0846746																					0.511494	0.120703
0.111015		0.104775																					0.197531	0.189813
0.228687		0.0966495																					0.218437	0.0467062
0.110368		0.168709																					0.153247	0.269024
0.164384		0.107817																					0.329876	0.0857212
0.0928726		0.0464423																					0.0125	0.0801921
0.190669		0.129771																					0.243028	0.125562
0.11814		0.0560748																						0.107256
0.040201		0.132955																						0.166893
0.146967		0.228047																						0.126808
0.177033		0.0453149																						0.0732953
0.174941		0.239175																						0.210722
0.160232		0.012987																						0.158832
0.127182		0.0898204																						0.299355
0.123887		0.0245139																						0.134403
0.0957923		0.147017																						0.0324537
0.174026		0.107401																						0.088042
0.130856		0.355546																						0.401711
0.133696		0.0726035																						0.0903342
0.1714		0.0961357																						0.174011
0.153019		0.0571715																						0.174835
0.0772443		0.0542035																						0.113732
0.397476		0.041289																						0.0848297
0.242268		0.0660828																						0.0490057
0.153802		0.0742496																						0.167111
0.338866		0.0201005																						0.0863813
0.113006		0.105792																						0.0931341
0.210091		0.130895																						0.0742188
0.186352		0.0978723																						0.0271516
0.0887097		0.0614286																						0.164378
0.0732197		0.107895																						0.0948786
0.0567376		0.106936																						0.0657895
0.137337		0.0113086																						0.157878
0.151669		0.126496																						0.0612892
0.108654		0.00691244																						0.0610206
0.140432		0.0429389																						0.115987
0.163737		0.0569106																						0.0979325
0.0989529		0.0712644																						0.107071
0.155428		0.0118662																						0.152847
0.122254		0.136752																						0.156178
0.0666667		0.0508906																						0.0972569
0.194444		0.0966387																						0.151532
0.0821918		0.0333333																						0.0851121
0.0675676		0.335294																						0.0979042
0.161215		0.012024																						0.0330722
0.06875		0.011745																						0.0371156
0.280423		0.0726368																						0.0710912
0.0802603		0.0450563																						0.0936181
0.0656934		0																						0.05455
0.17328		0.0959916																						0.127962
0.124138		0.0227848																						0.14578
0.0516484		0.244652																						0.106293
0.0770812		0.0264831																						0.107091
0.118834		0.0561998																						0.1011
0.118261		0.0262881																						0.0594943
0.169811		0.102564																						0.072028
0.0400552		0.0319635																						0.160957
0.0641026		0																						0.0651769
0.100196		0.0503497																						0.0872888
0.0890538		0.111399																						0.201018
0.124752		0.0162791																						0.106607
0.157588		0.0427948																						0.11994
0.105491		0.0336957																						0.179499
0.132911		0.0963964																						0.0885161
0.0892532		0.026204																						0.131931
0.080292		0.0131004																						0.0122549
0.177472		0.00246305																						0.224221
0.119904		0.0461847																						0.0174419
0.0463027		0.0472441																						0.0963855
0.0832679		0.0604915																						0.144762
0.0869565		0.216279																						0.0238095
0.0968421		0.212219																						0.273159
0.312189		0.056051																						0.2694
0.125107		0.0228833																						0.0797101
0.0641918		0.0758065																						0.0366089
0.157303		0.0963731																						0.0403458
0.0650045		0.0577558																						0
0.0738916		0.0542169																						0.103627
0.11343		0.0625																						0
0.126173		0.420619																						0.0513595
0.116848		0.0420168																						0.0492958
0.0581717		0.0183486																						0.20202
0.179215		0.0141643																						0.0994872
0.139009		0.0569395																						0.00434783
0.148342		0.00924703																						0.0225806
0.139833		0.0571429																						0.271144
0.222484		0.0574452																						0.04
0.116611		0.019802																						0.0825959
0.162197		0.251504																						0.169779
0.322148		0.0382728																						0
0.151416		0.00395648																						0.161798
0.12173		0.120072																						0.149877
0.143088		0.0175439																						0.0488281
0.18004		0.150649																						0.0125392
0.170381		0.0125471																						0.0282776
0.158284		0.384468																						0.0132275
0.156052		0.0492476																						0.0241379
0.23094		0.0609463																						0.0210526
0.183796		0.0212014																						0.0416667
0.125333		0.0315186																						0.0185185
0.128494		0.012939																						0.0294118
0.284934		0.0973451																						0.00487805
0.150493		0.252721																						0.0907336
0.163761		0.215686																						0.0174081
0.11315		0.0551331																						0.320565
0.140191		0.210705																						0.0450098
0.1098		0.0121528																						0.0399113
0.13439		0.00540541																						0.122835
0.133699		0.0807114																						0.196923
0.0615165		0.0721393																						0.0364299
0.101061		0.124857																						0.0473083
0.175305		0.0196078																						0.0203704
0.139416		0.0780255																						0.0812854
0.313531		0.181306																						0.0364322
0.0848991		0.218341																						0.154485
0.23908		0.0302297																						0.0212389
0.0909091		0.128179																						0.0189003
0.0707513		0.175151																						0.0147059
0.0926194		0.0753086																						0.152364
0.117742		0.0314637																						0.092517
0.234101		0.112188																						0.0264386
0.151815		0.0565327																						0.045911
0.222222		0.0923345																						0.0907928
0.0665236		0.0241546																						0.00223714
0.106939		0.0212097																						0.245142
0.110256		0.122241																						0.0236486
0.162698		0.0283843																						0.0399202
0.102804		0.0680729																						0.0426966
0.063228		0.215385																						0.0361174
0.0890635		0.0193402																						0.117188
0.165638		0.0751928																						0.0486258
0.283624		0.0863309																						0.125
0.0944018		0																						0.0859189
0.0565553		0.182229																						0.00556586
0.105189		0.242184																						0.02746
0.22386		0.264364																						0.032567
0.227491		0.264639																						0.0331126
0.10863		0.213908																						0.0510949
0.123278		0.332573																						0.0551331
0.152866		0.0525438																						0.00639659
0.183026		0.18021
0.130053		0.390032
0.106982		0.332537
0.102041		0.384898
0.137121		0.205765
0.131359		0.196935
0.149886		0.152321
0.128755		0.274227
0.13154		0.248161
0.102069		0.136966
0.0760402		0.284258
0.125		0.357565
0.152893		0.28977
0.116444		0.274491
0.227394		0.521012
0.150776		0.305994
0.136386		0.231387
0.110677		0.284622
0.156619		0.301218
0.167296		0.270651
0.165005		0.249734
0.224151		0.312471
0.0764706		0.316625
0.157576		0.151447
0.291084		0.206837
0.1606		0.220986
0.237338		0.1695
0.240442		0.19729
0.169333		0.162211
0.184369		0.257143
0.183981		0.162694
0.152421		0.178911
0.170324		0.25034
0.173653		0.18552
0.126091		0.172039
0.0918561		0.182734
0.0969213		0.186813
0.355852		0.276899
0.12782		0.240564
0.195876		0.255288
0.183752		0.196409
0.14359		0.214286
0.11		0.343121
0.219424		0.309811
0.105263		0.212985
0.245344		0.368395
0.128421		0.178558
0.126888		0.273559
0.160149		0.13714
0.166667		0.221213
0.356179		0.669227
0.247191		0.271533
0.263398		0.202041
0.154904		0.308943
0.1265		0.20476
0.170732		0.140975
0.33945		0.319312
0.165432		0.22136
0.0742459		0.12796
0.0880411		0.235118
0.220373		0.142607
0.0843373		0.198609
0.125		0.152241
0.13093		0.259283
0.116352		0.229885
0.132812		0.121876
0.262357		0.159175
0.253485		0.227441
0.169054		0.166893
0.124876		0.216879
0.274554		0.259514
0.12987		0.211765
0.203822		0.114561
0.235149		0.270209
0.103638		0.108976
0.250851		0.154724
0.137002		0.211348
0.112217		0.284722
0.139958		0.17325
0.151007		0.0721281
0.188634		0.213483
0.141732		0.346801
0.14011		0.276678
0.193619		0.178925
0.252199		0.175996
0.147375		0.191355
0.1505		0.115719
0.060241		0.164217
0.144295		0.17612
0.217862		0.290797
0.132377		0.229416
0.202703		0.214529
0.119216		0.176245
0.105376		0.176893
0.386296		0.221932
0.152924		0.144935
0.163724		0.216253
0.215986		0.197004
0.164143		0.2224
0.12751		0.179003
0.13381		0.194803
0.135417		0.165593
0.28722		0.171271
0.169565		0.0545886
0.261576		0.176498
0.183136		0.229491
0.129444		0.19367
0.159938		0.220728
0.113393		0.182586
0.174197		0.16831
0.140634		0.102285
0.136941		0.183301
0.266181		0.189934
0.294589		0.196289
0.1397		0.196947
0.0867553		0.161397
0.0725389		0.278569
0.0107527		0.235806
0.222222		0.0878443
0.14645		0.119243
0.165245		0.159066
0.143046		0.195221
0.0995575		0.145895
0.294894		0.196248
0.133228		0.216064
0.164223		0.205607
0.113155		0.192403
0.07785		0.279056
0.174652		0.238381
0.121643		0.245654
0.262281		0.152658
0.118653		0.154835
0.405197		0.189971
0.0760504		0.221031
0.0813118		0.287782
0.0980496		0.126913
0.156592		0.175796
0.196685		0.0235081
0.125295		0.071655
0.095675		0.0209713
0.0554995		0.214186
0.203576		0.0412371
0.119635		0.0438449
0.0679262		0.122082
0.117747		0.0896104
0.0638037		0.140845
0.113374		0.0538674
0.0854326		0.105934
0.102827		0.185113
0.110443		0.0883459
0.0676357		0.0308057
0.0472703		0.182126
0.116527		0.0975
0.075		0.0358852
0.0894705		0.0515395
0.0848708		0.10139
0.055942		0.0638298
0.299853		0.0462157
0.145944		0.112618
0.200655		0.0481611
0.15564		0.0378007
0.139977		0.101326
0.135663		0.15651
0.258389		0.0956652
0.239519		0.0595018
0.152695		0.0899471
0.165276		0.110383
0.123921		0.454998
0.133908		0.141791
0.154255		0.143727
0.0680723		0.103889
0.113082		0.0461672
0.219835		0.102735
0.0844266		0.0836013
0.081771		0.130338
0.134257		0.154306
0.182353		0.260962
0.202685		0.0418574
0.163429		0.155163
0.124098		0.0658328
0.106426		0.0235081
0.0820442		0.071655
0.0943026		0.0209713
0.119588		0.214186
0.100198		0.0412371
0.15592		0.0438449
0.0912855		0.122082
0.0805102		0.0896104
0.0830351		0.140845
0.145181		0.0538674
0.158455		0.105934
0.163757		0.185113
0.0645161		0.0883459
0.0827251		0.0308057
0.0629252		0.182126
0.0427807		0.0975
0.0529801		0.0358852
0.0544835		0.0515395
0.224265		0.10139
0.356264		0.0638298
0.156997		0.0462157
0.116725		0.112618
0.041439		0.0481611
0.0446067		0.0378007
0.0791667		0.101326
0.0646388		0.15651
0.0214592		0.0956652
0.0222672		0.0595018
0.025641		0.0899471
0.173647		0.110383
0.125399		0.454998
0.103414		0.141791
0.127418		0.143727
0.263354		0.103889
0.144144		0.0461672
0.0470193		0.102735
0.420872		0.0836013
0.197331		0.130338
0.187919		0.154306
0.0555556		0.260962
0.160441		0.0418574
0.0859031		0.155163
0.0824891		0.0658328
0.124291		0.0574506
0.166256		0.107256
0.0526316		0.205528
0.0692588		0.0589795
0.0813953		0.0475352
0.11471		0.0598142
0.0133038		0.0424915
0.0900763		0.10757
0.0703422		0.165472
0.223301		0.0880759
0.50858		0.2
0.0889918		0.14127
0.201771		0.0283934
0.092504		0.0919496
0.0241379		0.0869995
0.062116		0.260918
0.424437		0.234913
0.0591497		0.0225956
0.108597		0.123099
0.194337		0.108808
0.168919		0.0843195
0.0614973		0.0597576
0.176583		0.0584489
0.0565539		0.126021
0.201325		0.0355765
0.0153846		0.127181
0.50858		0.0388959
0.0889918		0.218796
0.201771		0.0432879
0.092504		0.450236
0.0241379		0.314147
0.062116		0.0712179
0.424437		0.0121076
0.0591497		0.0565323
0.108597		0.309152
0.194337		0.186805
0.168919		0.145773
0.0614973		0.112159
0.176583		0.120033
0.0565539		0.174815
0.201325		0.21401
0.0153846		0.0725168
0.0571429		0.0482993
0.478239		0.171705
0.0565553		0.063965
0.169643		0.094299
0.0709434		0.11322
0.124128		0.0780995
0.0593668		0.134337
0.0307329		0.147528
0.118881		0.129979
0.0935094		0.0468951
0.117808		0.106462
0.246869		0.16129
0.370039		0.209148
0.128761		0.036353
0.0931966		0.0992026
0.0448598		0.0372919
0.145123		0.0311504
0.13783		0.0890792
0.0380313		0.14014
0.111288		0.155331
0.0475561		0.450729
0.100454		0.0853488
0.12297		0.256361
0.163449		0.199925
0.132861		0.0606113
0.180022		0.318575
0.122216		0.178393
0.108519		0.0909309
0.0316594		0.0694721
0.0243224		0.0452945
0.126556		0.27842
0.156882		0.169419
0.164582		0.202312
0.227958		0.328621
0.182462		0.14289
0.177089		0.164019
0.190517		0.402248
0.151403		0.181167
0.287132		0.199328
0.104158		0.0322114
0.187975		0.113542
0.352017		0.0773179
0.145194		0.218028
0.10508		0.0102692
0.150824		0.0199726
0.122755		0.220166
0.180035		0.0730328
0.147479		0.104096
0.132973		0.115789
0.145642		0.0725474
0.305926		0.128713
0.140431		0.0904724
0.33496		0.0327198
0.171795		0.0862069
0.169107		0.0876325
0.277818		0.341644
0.305926		0.0477081
0.140431		0.179599
0.33496		0.0911028
0.171795		0.0406404
0.169107		0.0652447
0.277818		0.198068
0.305926		0.0993658
0.140431		0.105401
0.33496		0.127901
0.171795		0.112365
0.169107		0.191843
0.277818		0.191453
0.100154		0.0779363
0.143854		0.0964427
0.0921659		0.147226
0.171378		0.0773994
0.107685		0.14083
0.185885		0.141864
0.102993		0.0894737
0.256834		0.296164
0.215201		0.140058
0.348123		0.176243
0.241445		0.0641962
0.159453		0.0829238
0.291866		0.133652
0.164775		0.0611803
0.103215		0.100406
0.0912698		0.0832812
0.319277		0.111888
0.0840605		0.177799
0.120182		0.0320183
0.287791		0.07
0.223121		0.072523
0.185918		0.111836
0.283246		0.0690179
0.123917		0.125418
0.149077		0.178063
0.0894919		0.0626276
0.194773		0.0971839
0.284704		0.118584
0.157589		0.137633
0.160714		0.0979055
0.17448		0.130797
0.194492		0.0920535
0.131852		0.0518868
0.204724		0.0694118
0.165029		0.131086
0.11256		0.211551
0.412198		0.058642
0.0383255		0.081043
0.24185		0.115421
0.276985		0.0948553
0.30485		0.106443
0.825983		0.0560399
0.27264		0.039807
0.14536		0.166762
0.201577		0.128747
0.115578		0.0936948
0.189329		0.105932
0.208672		0.0827985
0.565744		0.0659229
0.367195		0.169104
0.104572		0.0545567
0.293843		0.180672
0.0860312		0.285935
0.0958019		0.155292
0.133427		0.0976177
0.226734		0.123177
0.134727		0.105912
0.103609		0.146881
0.156441		0.129289
0.284117		0.0573566
0.190532		0.124402
0.434879		0.0757808
0.168576		0.0492713
0.11658		0.0526316
0.24598		0.0334855
0.559813		0.0094697
0.148709		0.0418385
0.04253		0.126308
0.108806		0.117742
0.18387		0.0864273
0.237828		0.0402053
0.365068		0.0388242
0.17356		0.0391363
0.185736		0.0708661
0.130043		0.0516304
0.198777		0.0745297
0.0957447		0.0556634
0.277567		0.121212
0.131868		0.0498375
0.0995662		0.0410839
0.380158		0.0226171
0.131075		0.0213447
0.171279		0.106532
0.41313		0.0888554
0.160114		0.0577569
0.638623		0.0437158
0.182292		0.340874
0.149165		0.0501266
0.136741		0.0168697
0.154676		0.133404
0.333333		0.17189
0.0904059		0.0514493
0.10009		0.00874126
0.161951		0.0726795
0.119494		0.106621
0.36887		0.0525672
0.210021		0.0358476
0.157806		0.0757212
0.205224		0.0592784
0.395561		0.0900679
0.114082		0.04095
0.135985		0.0153991
0.411605		0.0870259
0.178789		0.0632264
0.124644		0.0389408
0.128391		0.00279851
0.137344		0.0205184
0.248588		0.0583277
0.0466387		0.10619
0.308831		0.0466143
0.0880682		0.0458398
0.126133		0.0787519
0.123579		0.0603981
0.135379		0.0808241
0.0703821		0.085504
0.18058		0.0909774
0.133531		0.209005
0.240285		0.0157343
0.133247		0.128031
0.129637		0.0402717
0.191835		0.140157
0.225686		0.0579609
0.135974		0.0527797
0.214655		0.108327
0.224474		0.222751
0.157549		0.396857
0.145863		0.125645
0.283703		0.0842424
0.146639		0.256149
0.134552		0.270311
0.198033		0.233074
0.556036		0.0916031
0.157937		0.0555259
0.726008		0.0976018
0.123082		0.0851528
0.255513		0.163798
0.183538		0.184783
0.402778		0.0647482
0.238136		0.120101
0.398655		0.0896907
0.169534		0.146978
0.269758		0.0676118
0.289918		0.121545
0.153743		0.157692
0.156467		0.127632
0.137557		0.0773349
0.222579		0.0677362
0.521995		0.0658199
0.237073		0.123592
0.120538		0.0983771
0.217798		0.237879
0.352497		0.194223
0.156635		0.0724662
0.237426		0.0687003
0.2402		0.11096
0.134014		0.0295069
0.235129		0.0848746
0.258728		0.0336275
0.169862		0.0555654
0.214601		0.21843
0.337017		0.122123
0.42219		0.141738
0.0676923		0.258716
0.175972		0.174285
0.176065		0.144077
0.156854		0.0959959
0.23064		0.120858
0.14212		0.198203
0.120705		0.15807
0.1631		0.15971
0.16		0.207358
0.210036		0.202541
0.473543		0.140157
0.112184		0.0579609
0.12906		0.0527797
0.333333		0.108327
0.26121		0.222751
0.392808		0.396857
0.0926936		0.125645
0.17896		0.0842424
0.178476		0.256149
0.152719		0.270311
0.12426		0.233074
0.255481		0.0916031
0.206349		0.0555259
0.156863		0.0976018
0.164737		0.0851528
0.188296		0.163798
0.146307		0.184783
0.103066		0.0647482
0.228958		0.120101
0.23366		0.0896907
0.365801		0.146978
0.146353		0.0676118
0.205714		0.121545
0.143909		0.157692
0.234364		0.127632
0.192214		0.0773349
0.135901		0.0677362
0.0648786		0.0658199
0.109509		0.0427907
0.190921		0.200779
0.174705		0.10061
0.194522		0.0768721
0.23051		0.05
0.122886		0.0774583
0.304239		0.0196744
0.281282		0.18431
0.139267		0.184364
0.150852		0.124948
0.0993137		0.0787075
0.173217		0.0259662
0.268573		0.0645995
0.191977		0.058208
0.188248		0.0432787
0.186246		0.0561097
0.195971		0.0951327
0.182482		0.0453379
0.40144		0.174207
0.162153		0.0463193
0.153877		0.0963067
0.147386		0.110855
0.229735		0.121622
0.109175		0.0620833
0.0531915		0.240296
0.14578		0.18159
0.174737		0.230096
0.112252		0.085452
0.197861		0.0312862
0.1751		0.103131
0.140903		0.0756028
0.0960659		0.229576
0.172853		0.0845428
0.0885188		0.114334
0.084507		0.0790021
0.253521		0.135342
0.12955		0.132191
0.131836		0.108901
0.156203		0.126874
0.2		0.0673401
0.0893204		0.159757
0.177258		0.102639
0.214035		0.100126
0.302752		0.0945474
0.134806		0.0820627
0.147863		0.177677
0.117457		0.0537569
0.150554		0.0348113
0.138836		0.118448
0.284756		0.108108
0.223881		0.158571
0.169243		0.160857
0.12037		0.0803839
0.0989933		0.215054
0.284698		0.327758
0.121505		0.0595547
0.318792		0.204642
0.172088		0.184007
0.577381		0.112604
0.1		0.19937
0.138846		0.176471
0.064978		0.143687
0.193767		0.107462
0.0966543		0.130482
0.081749		0.0667461
0.0970149		0.18012
0.555556		0.133749
0.0328947		0.0863061
0.282686		0.107474
0.162996		0.0616087
0.201511		0.0858923
0.133113		0.0904762
0.360759		0.0570481
0.0943396		0.0712582
0.26087		0.101454
0.330341		0.123255
0.286713		0.117748
0.38814		0.0804196
0.591687		0.196668
0.164103		0.144923
0.187861		0.134588
0.127976		0.123788
0.265734		0.106339
0.102246		0.136869
0.174875		0.0914651
0.251799		0.342062
0.184906		0.116498
0.158915		0.183501
0.127869		0.171625
0.0852273		0.155968
0.190633		0.141839
0.13851		0.129784
0.205179		0.118112
0.176871		0.189699
0.23395		0.0982309
0.131732		0.0816756
0.118421		0.0998641
0.229443		0.133693
0.198268		0.224428
0.542654		0.196163
0.166433		0.0639666
0.202351		0.123545
0.163404		0.118574
0.131285		0.14386
0.182955		0.100207
0.0928482		0.104281
0.525862		0.0542299
0.206174		0.191755
0.149228		0.0882353
0.234234		0.0905473
0.167243		0.228249
0.127133		0.262588
0.155794		0.0486418
0.114537		0.0172504
0.568665		0.248262
0.220739		0.0594059
0.340961		0.0376633
0.201439		0.0277094
0.182806		0.654357
0.391003		0.0598515
0.101203		0.0765745
0.308489		0.00439319
0.201381		0.0357968
0.103106		0.042059
0.089701		0.0334243
0.181614		0.0636792
0.14274		0.0315399
0.212583		0.0845411
0.392405		0.0509915
0.15822		0.0944149
0.179267		0.0786517
0.20203		0.12963
0.161176		0.111207
0.85782		0.103521
0.246914		0.114219
0.173393		0.10237
0.185642		0.0565302
0.136536		0.11097
0.0903541		0.236194
0.262231		0.233333
0.178715		0.0299043
0.158974		0.0631905
0.181659		0.0699516
0.12614		0.033237
0.16636		0.145719
0.194056		0.1704
0.125843		0.235552
0.223796		0.109221
0.199495		0.0947137
0.134615		0.238815
0.111236		0.0435624
0.161972		0.115266
0.235294		0.0547762
0.324009		0.0795645
0.170626		0.0305556
0.135368		0.0134933
0.0997877		0.0553445
0.429577		0.0653595
0.169415		0.106625
0.108602		0.102985
0.100713		0.225458
0.27248		0.179283
0.113169		0.191934
0.197417		0.0548611
0.0971185		0.0375367
0.162088		0.0453894
0.116963		0.0256284
0.126531		0.25164
0.234663		0.0602933
0.177656		0.0511745
0.225914		0.108868
0.320833		0.0925439
0.0696452		0.104429
0.152795		0.0314651
0.165205		0.255842
0.102564		0.28125
0.133159		0.0677828
0.238235		0.0649065
0.0548387		0.0803296
0.10644		0.242647
0.162921		0.170583
0.408207		0.0451977
0.250518		0.0834334
0.0811908		0.461075
0.13001		0.0143464
0.12638		0.550073
0.288364		0.206713
0.294686		0.0476987
0.100143		0.0282369
0.591304		0.0507726
0.124101		0.0495609
0.0841379		0.116154
0.102394		0.195391
0.304965		0.242286
0.16381		0.21322
0.174717		0.114054
0.243835		0.0681502
0.247001		0.00551876
0.196569		0.128649
0.182982		0.0996102
0.253077		0.303115
0.417812		0.216013
0.170812		0.16352
0.448036		0.166239
0.167474		0.152842
0.304704		0.0726521
0.374373		0.165671
0.201659
0.376311
0.175458
0.356988
0.156595
0.151697
0.168519
0.0816714
0.314428
0.267932
0.212934
0.538922
0.17182
0.494473
0.465004
0.306243
0.217122
0.227755
0.181475
0.197164
0.158688
0.294139
0.188693
0.197674
0.346185
0.158893
0.318559
0.160803
0.285984
0.340524
0.421725
0.219931
0.207942
0.172166
0.22107
0.400312
0.22019
0.253553
0.119854
0.268003
0.203349
0.321388
0.177198
0.324919
0.205746
0.246665
0.294336
0.29851
0.248106
0.232937
0.30642
0.176816
0.440305
0.151269
0.257653
0.145336
0.157261
0.295786
0.493806
0.13946
0.33427
0.312381
0.240191
0.239009
0.542169
0.226281
0.290517
0.146143
0.152122
0.457071
0.609467
0.129957
0.364994
0.222256
0.226224
0.263114
0.21051
0.447732
0.230474
0.227652
0.231359
0.182199
0.210781
0.257519
0.250773
0.434742
0.232272
0.340054
0.251708
0.515673
0.24625
0.17292
0.410792
0.136535
0.227776
0.327344
0.395881
0.211643
0.286154
0.136868
0.141612
0.129827
0.184672
0.218254
0.207281
0.160317
0.24233
0.346265
0.34284
0.184253
0.269955
0.28797
0.122399
0.0642857
0.249294
0.201178
0.381764
0.132214
0.409885
0.0435233
0.11465
0.118881
0.130346
0.0910872
0.107221
0.168766
0.16732
0.165272
0.191896
0.108468
0.0921305
0.118699
0.242259
0.202335
0.236984
0.298101
0.148634
0.0856193
0.0364697
0.138736
0.12
0.157971
0.0554324
0.00610128
0.0983284
0.228647
0.217834
0.182482
0.0986547
0.115546
0.143595
0.174451
0.0990099
0.204655
0.185699
0.24977
0.0584145
0.0855172
0.14095
0.0430925
0.102967
0.0940367
0.027532
0.148874
0.149158
0.066336
0.141675
0.0492197
0.150868
0.230476
0.17493
0.134599
0.103879
0.26266
0.0520156
0.0940476
0.248177
0.179945
0.147651
0.242021
0.234842
0.202846
0.165019
0.341789
0.154213
0.475008
0.300088
0.233344
0.186555
0.292833
0.300096
0.231703
0.258599
0.149213
0.122314
0.196193
0.206343
0.188148
0.200599
0.199172
0.247166
0.141907
0.154006
0.140264
0.233574
0.23479
0.147622
0.261748
0.116827
0.173696
0.264194
0.203345
0.159748
0.244153
0.19337
0.144354
0.0980558
0.189328
0.211731
0.223526
0.266605
0.199947
0.167574
0.233727
0.121488
0.131599
0.280083
0.135456
0.0958807
0.323017
0.371287
0.226667
0.300355
0.253616
0.249357
0.177695
0.159799
0.364302
0.194805
0.256993
0.0671389
0.21906
0.218453
0.110951
0.205822
0.16351
0.262632
0.228795
0.228372
0.230209
0.16051
0.201129
0.0674847
0.164894
0.0988372
0.0254777
0.0766667
0.0911765
0.117188
0.0634573
0.0269608
0.146597
0.0333333
0.0384615
0.0857143
0.0446735
0.0219298
0.0392157
0.237726
0.0798319
0.0666667
0.0541872
0.0272727
0.0138408
0.0155039
0.0657895
0.15427
0.0207612
0.0248139
0.0666667
0.0946429
0.0717703
0.0654545
0.0538244
0.152778
0.0571429
0.0316742
0.0585774
0.0311111
0.0137615
0.117647
0.0305344
0.123786
0.037037
0.059761
0.10625
0.0808824
0.231557
0.0141844
0.0656934
0.0990991
0.102784
0.0851064
0.0309278
0.154185
0.106522
0.310127
0.105634
0
0.0561056
0.0412371
0.0322581
0.127907
0.0792079
0.0097561
0
0.0301205
0.0227273
0.0735294
0.0106383
0.0645161
0.0454545
0.0597015
0.0149254
0.0731707
0.389937
0.0234375
0.0871795
0.0304569
0.0362694
0.0248756
0.0148148
0.0271493
0.0324675
0.025641
0.152542
0.104762
0.0555556
0.0655738
0
0.0207254
0.0140845
0.0569106
0.0322581
0.310502
0.008
0.0153061
0.0588235
0.306977
0.115702
0.203046
0.0534979
0.140244
0.0676692
0.0785714
0.0373134
0.030303
0.0588235
0.0460993
0.0409836
0.0567686
0.207407
0.309717
0.136364
0.04
0.00581395
0.0346821
0.0896057
0
0.0588235
0.0206186
0.112869
0.328058
0.204865
0.104176
0.0674754
0.216852
0.160151
0.286209
0.191189
0.239362
0.181913
0.115837
0.249629
0.120649
0.132075
0.135904
0.168627
0.17466
0.144837
0.232774
0.225373
0.268811
0.145754
0.213852
0.204841
0.171375
0.206431
0.134475
0.124088
0.0514184
0.0145985
0.0731707
0.02
0.0177305
0.00581395
0.00396825
0.0436893
0.00645161
0.215768
0.10641
0.239754
0.0792453
0.0855856
0.420323
0.0589041
0.128068
0.18972
0.120611
0.173943
0.240766
0.220811
0.197898
0.119938
0.168041
0.206236
0.284629
0.105083
0.156073
0.229167
0.201213
0.135593
0.208996
0.107889
0.158092
0.0994743
0.113974
0.137983
0.127228
0.161208
0.276968
0.261804
[truncated: 6,854 more rows]

## Sheet: Ace T PC
Ace Tub PC/Total	Bull 7	Bull 8	Bull 9	Bull 10	Bull 11	Bull 12	Bull 13	Bull 14	Bull 15	Bull 16	Bull 17	Bull 18	Bull 19	Bull 20	Bull 21	Bull 22	Bull 23	Bull 24	Bull 25	Bull 26	Bull 27	Bull 28	Bull 29	Bull 30	Bull 31
0.0918367	0.0909091	0.105658	0.033557	0	0.0981789	0.108333	0.0833333	0.0196078	0.090411	0.2	0.08	0.152381	0.316456	0.0501792	0.191555	0.114312	0.106969	0.312423	0.15	0.170495	0.152542	0.194581	0.208738	0.571429	0.32		Bins	0.05	0.15	0.25	0.35	0.45	0.55	0.65	0.75	0.85	0.95
0.333333	0.25	0.153415	0.220339	0.173913	0.115442	0.321962	0.305085	0.211268	0.133333	0.164179	0.197183	0.242857	0.230703	0.170588	0.107472	0.15261	0.0968336	0.192032	0.30384	0.171776	0.152542	0.252577	0.246667	0.946429	0.176471			0	.1-.2	.2-.3	.3-.4	.4-.5	.5-.6	.6-.7	.7-.8	.8-.9	.9-1	1.24153
0.298246	0.25	0.105428	0.193548	0.184211	0.290491	0.167756	0.0548523	0.175824	0.166023	0.121212	0.420561	0.331395	0.235294	0.162866	0.104693	0.0910334	0.10275	0.219884	0.158192	0.383305	0.0126582	0.190789	0.255172	0.142857	0.0952381			2262	2879	1759	1099	521	174	94	28	19	17	8852
0.294118	0.176471	0.152162	0.0935252	0.444444	0.221823	0.226804	0.101852	0.142857	0.0992908	0.219178	0.0379747	0.108527	0.137809	0.243865	0.237984	0.213007	0.136571	0.22346	0.148055	0.198418	0.0659341	0.37931	0.234848	0.666667	0.171429			0.255535	0.325237	0.198712	0.124153	0.0588568	0.0196566	0.0106191	0.00316313	0.00214641	0.00192047	2.49696
0.40724	0.105263	0.156334	0.0671937	0.166667	0.12094	0.39234	0.0646388	0.1	0.0631068	0.121951	0.0985915	0.6875	0.343354	0.121032	0.0762639	0.103987	0.0708955	0.280258	0.121977	0.550532	0.0481928	0.402062	0.227848	0.368421	0.205128
0.317308	0.047619	0.156811	0.0717131	0.166667	0.119977	0.114954	0.226174	0.030303	0.111554	0.0681818	0.117647	0.142857	0.348748	0.363014	0.161859	0.130809	0.137945	0.435236	0.138583	0.352345	0.20524	0.333333	0.301775	0	0.375
0	0.277778	0.111148	0.0564516	0.228571	0.559701	0.18425	0.109649	0.028169	0.170854	0.204082	0.0133333	0.292683	0.287532	0.279762	0.234778	0.110521	0.166574	0.246941	0.202489	0.39964	0.107527	0.102564	0.177215	0.47619	0.333333		Bull 7	0.05	0.15	0.25	0.35	0.45	0.55	0.65	0.75	0.85	0.95	1.32337
0.239437	0.114286	0.192834	0.0888889	0.529412	0.0829804	0.180142	0.161702	0	0.0696721	0.225	0.0769231	0.44	0.121884	0.653846	0.0880989	0.101519	0.0794106	0.205373	0.150775	0.207498	0.0777778	0.387755	0.24026	0	0.0625			69	46	41	28	16	2	3	0	3	1	209
0.217391	0.148936	0.154813	0.223881	0.166667	0.160175	0.124157	0.391791	0.0416667	0.13913	0.158416	0.23871	0.19863	0.165323	0.354839	0.250909	0.112919	0.191451	0.252513	0.0996392	0.0566553	0.021978	0.027027	0.151261	0.352941	0.0625			0.330144	0.220096	0.196172	0.133971	0.076555	0.00956938	0.0143541	0	0.0143541	0.00478469	2.74621
0.193878	0	0.161715	0.245161	0	0.168066	0.219851	0.132231	0.0322581	0.176471	0.121622	0.185185	0.25	0.196687	0.353846	0.0375802	0.233851	0.119561	0.246166	0.142669	0.121755	0.0480769	0.412371	0.0923077	0.648649	0
0.135593	0.105263	0.114518	0.156863	0.142857	0.100194	0.095122	0.077381	0.892857	0.0651163	0.112903	0.0310078	0.823129	0.156923	0.08125	0.128778	0.139728	0.152629	0.22536	0.119417	0.0989247	0.348066	0.333333	0.251282	0.25	0.0454545
0.595041	0	0.121113	0.126984	0.0869565	0.166505	0.172012	0.0714286	0.0714286	0.0593607	0.0390625	0.057971	0.104762	0.167647	0.598901	0.0863095	0.0397644	0.354418	0.251949	0.161269	0.241033	0.148936	0.340426	0.546256	0.75	0.653061		Bull 8	0.05	0.15	0.25	0.35	0.45	0.55	0.65	0.75	0.85	0.95	2.49518
0.267016	0	0.13241	0.196078	0	0.154203	0.105691	0.202206	0.333333	0.165049	0.195122	0.251701	0.240741	0.2	0.112782	0.116525	0.257093	0.143022	0.157802	0.207284	0.154787	0.0722892	0.0727273	0.322222	0.5	0.075			51	60	15	1	0	1	0	0	0	0	128
0.625	0.0952381	0.228843	0.166667	0.4	0.237582	0.179218	0.132626	0.0208333	0.0659341	0.097561	0.038835	0.0841584	0.232967	0.189873	0.284861	0.0989625	0.166742	0.233283	0.101989	0.472951	0.0555556	0.0779221	0.153226	0	0.444444			0.398438	0.46875	0.117188	0.0078125	0	0.0078125	0	0	0	0	11.3151
0.144481	0	0.187555	0.107955	0.94	0.191081	0.145179	0.322761	0.0344828	0.120907	0.0943396	0.236842	0.255682	0.31677	0.201299	0.14166	0.0890439	0.287362	0.151394	0.199684	0.0689004	0.142857	0.5	0.133929	0.545455	0.277778
0.354037	0.125	0.173166	0.164122	0	0.156481	0.144444	0.239067	0	0.178261	0.0544218	0.342412	0.301205	0.168498	0.0681115	0.103239	0.200168	0.156279	0.206776	0.20658	0.274871	0.155738	0.142857	0.184382	0	0.5
0.261818	0	0.102298	0.214844	0.833333	0.0592096	0.213134	0.212308	0	0.172691	0.22	0.126316	0.371681	0.23964	0.0769231	0.0866739	0.23811	0.0882629	0.189359	0.256716	0.180383	0.190789	0.219512	0.234177	0.136364	0.166667		Bull 9	0.05	0.15	0.25	0.35	0.45	0.55	0.65	0.75	0.85	0.95	0.624321
0.506977	0.00413223	0.184433	0.059322	0.09375	0.0500287	0.277087	0.196023	0	0.128	0.0437956	0.175	0.125	0.144404	0.0625	0.121762	0.146617	0.112037	0.254438	0.188659	0.259745	0.191176	0.141414	0.377143	1	0.153846			64	73	59	59	38	39	19	10	1	4	366
0.0545455	0.0555556	0.130314	0.43128	0	0.0830805	0.285358	0.167442	0.0526316	0.234899	0.0549451	0.0365854	0.442857	0.137168	0.179487	0.157075	0.0787172	0.184634	0.189141	0.219484	0.127814	0.303371	0.662281	0.0787879	0.25	0.269231			0.174863	0.199454	0.161202	0.161202	0.103825	0.106557	0.0519126	0.0273224	0.00273224	0.010929	0.0156936
0.313433	0.0512821	0.130295	0.125786	0.454545	0.13828	0.170839	0.38191	0.153846	0.156522	0.246154	0.0571429	0.441558	0.330317	0.044843	0.0578512	0.0988372	0.186732	0.151754	0.230004	0.260744	0.243243	0.307692	0.221311	0.586957	0.0689655
0.0317919	0.153846	0.108988	0.0300752	0	0.0743964	0.128358	0.234694	0	0.0962199	0.217391	0.226537	0.367647	0.256881	0.142202	0.169811	0.0816558	0.151277	0.19491	0.127144	0.273774	0.115176	0.277778	0.208955	0	0.0909091
0.239796	0.103448	0.102914	0.254054	0	0.152314	0.261452	0.363636	0	0.0679245	0.175	0.043956	0.128713	0.317365	0.189024	0.136319	0.101462	0.140907	0.144994	0.235232	0.108429	0.174699	0.351351	0.323353	0.125	0.0810811		Bull 10	0.05	0.15	0.25	0.35	0.45	0.55	0.65	0.75	0.85	0.95	1.10943
0.246114	0	0.16704	0.028169	0.111111	0.0721575	0.0998991	0.342857	0	0.167064	0.048951	0.0662252	0.373626	0.446154	0.158654	0.112254	0.0940257	0.233573	0.195874	0.33191	0.233737	0.150084	0.2	0.299003	0	0.5			265	157	51	47	57	36	35	10	7	2	667
0.102564	0.05	0.0814815	0.0403226	0.230769	0.085576	0.134483	0.156398	0.06	0.157025	0.108571	0.0267857	0.168224	0.368421	0.131206	0.0813397	0.211889	0.275935	0.0798262	0.254954	0.156706	0.10567	0.482759	0.342916	0.0833333	0			0.397301	0.235382	0.0764618	0.0704648	0.0854573	0.053973	0.0524738	0.0149925	0.0104948	0.0029985	0.278745
0.0783133	0.153846	0.059501	0.30303	0.416667	0.152071	0.292954	0.186441	0.025	0.0322581	0	0.0533333	0.0625	0.025641	0.217791	0.180511	0.0655514	0.163636	0.138595	0.145429	0.311077	0.1025	0.213636	0.250689	0.25	0
0.428161	0	0.0976526	0.101167	0.285714	0.0844783	0.319039	0.353659	0.137931	0.154982	0.149847	0.255814	0.284314	0.0781893	0.108844	0.165448	0.194559	0.155602	0.154806	0.20326	0.219731	0.0784314	0.15942	0.252927	0	0.176471
0.161905	0.0909091	0.094686	0.0492611	0.2	0.0932157	0.247399	0.0588235	0.133333	0.0824176	0.286585	0.280576	0.185841	0.0816327	0.134615	0.161202	0.0373529	0.155792	0.191742	0.0983539	0.183968	0.0936094	0.0384615	0.260579	0.166667	0		Bull 11	0.05	0.15	0.25	0.35	0.45	0.55	0.65	0.75	0.85	0.95	2.16522
0.111111	0.351351	0.118644	0.143791	0	0.0433285	0.150386	0.280543	0	0.0628931	0.118812	0.108108	0.351485	0.26087	0.0520833	0.150336	0.102715	0.149827	0.126234	0.114578	0.309542	0.0926244	0.492537	0.277264	0	0			46	54	20	3	0	1	1	0	0	0	125
0.339506	0	0.106863	0.0851064	0	0.285884	0.120301	0.215768	0	0.170732	0.206452	0.05	0.0725806	0.205405	0.27707	0.108333	0.0980769	0.231063	0.19514	0.154345	0.0909091	0.27619	0.16129	0.306075	0.557196	0.1			0.368	0.432	0.16	0.024	0	0.008	0.008	0	0	0	7.80643
0.284615	0.117647	0.123577	0.161826	0.0555556	0.158863	0.413589	0.038961	0	0.216867	0.147239	0.0166667	0.147929	0.322581	0.0942623	0.570331	0.147975	0.156125	0.143789	0.226939	0.201299	0.0643382	0.428571	0.348101	0.666667	0.0588235
0.358621	0.111111	0.174569	0.0915493	0.0625	0.116746	0.264085	0.309859	0	0.409091	0.0608696	0.0851064	0.106742	0.189189	0.157658	0.221774	0.0615873	0.0988689	0.110881	0.159675	0.235395	0.0392491	0.306306	0.315556	0	0
0.272727	0	0.0631365	0.161538	0	0.0920502	0.142529	0.142857	0	0.0222222	0.0736842	0.0147059	0.169355	0.17759	0.0526316	0.154583	0.245902	0.378788	0.0779177	0.287101	0.159383	0.104408	0.8	0.217054	0	0		Bull 12	0.05	0.15	0.25	0.35	0.45	0.55	0.65	0.75	0.85	0.95	1.2383
0.1375	0	0.0789795	0.176471	0.285714	0.139463	0.0818584	0.276498	0.0454545	0	0.223214	0.189573	0.302632	0.197432	0.118519	0.111906	0.0875	0.176395	0.174352	0.172591	0.119414	0.126812	0	0.248555	0	0.368421			38	118	71	47	21	7	1	0	0	1	304
0.468966	0	0.0658316	0.280769	0	0.301887	0.13969	0.192469	0.0172414	0.230769	0.115	0.030303	0.268293	0	0.0956072	0.097385	0.112113	0.257726	0.0596792	0.146985	0.164609	0.0673267	0.75	0.341098	0	0.285714			0.125	0.388158	0.233553	0.154605	0.0690789	0.0230263	0.00328947	0	0	0.00328947	4.01078
0.55814	0.0142857	0.105661	0.322314	0	0.139966	0.183721	0.0775862	0	0.025	0.0795455	0.2	0.0701754	0.0352941	0.135135	0.153325	0.0759131	0.16253	0.240175	0.255393	0.408163	0.129771	0.5	0.311755	0.142857	0.25
0.116041	0.030303	0.0739209	0.210811	0.1	0.230769	0.0907618	0.224638	0	0.133333	0.0144928	0	0.212871	0.427907	0.147059	0.116774	0.10121	0.0970664	0.202746	0.203816	0.382716	0.343115	0	0.257019	0.555556	0
0.377049	0	0.074928	0.166667	0	0.222403	0.145194	0.230392	0.166667	0.145161	0.03125	0	0.198347	0.108491	0.140625	0.0785185	0.142043	0.222008	0.0561293	0.130985	0.321111	0.119737	0.133333	0.249357	0.5	0.0322581		Bull 13	0.05	0.15	0.25	0.35	0.45	0.55	0.65	0.75	0.85	0.95	0.831838
0.162162	0.147059	0.0914072	0.644231	0	0.193732	0.0611961	0.0941176	0.030303	0.289855	0.00934579	0.0925926	0.27451	0.0944882	0.129032	0.108074	0.0611074	0.19908	0.169412	0.122347	0.149342	0.287752	0.363636	0.24	0	0.375			41	54	36	23	5	1	0	0	0	0	160
0.220472	0.125	0.102635	0.0748663	0	0.33882	0.1854	0.320455	0.097561	0.0731707	0.0943396	0.0519481	0.382022	0.125926	0.13	0.111357	0.0506523	0.100244	0.135059	0.262516	0.192149	0.26214	0.375	0.605779	0	0.615385			0.25625	0.3375	0.225	0.14375	0.03125	0.00625	0	0	0	0	0.0863975
0.228814	0	0.0946262	0.24466	0	0.10833	0.366197	0.185185	0.168	0.138614	0.027027	0.025	0.0952381	0.386364	0.259016	0.13612	0.182257	0.246614	0.145271	0.143506	0.256684	0.30073	0.4	0.290323	0	0.555556
0.152284	0.133333	0.0556387	0.351079	0	0.279808	0.166667	0.112676	0.0519481	0.11745	0	0.256098	0.16185	0.117424	0.158672	0.0689655	0.132643	0.330709	0.127064	0.144661	0.230606	0.375283	0.294118	0.238372	0.692308	0.860215
0.0837989	0.857143	0.0792955	0.37582	0	0.0775327	0.199181	0.0896552	0.411765	0.186147	0.0384615	0.0131579	0.236364	0.301639	0.310897	0.104638	0.112162	0.165955	0.201616	0.243575	0.371872	0.514209	0.5	0.289256	0	0.285714		Bull 14	0.05	0.15	0.25	0.35	0.45	0.55	0.65	0.75	0.85	0.95	2.37035
0.728972	1	0.121459	0.167568	0	0.111448	0.160494	0.387255	0	0.097561	0.0555556	0.235294	0.261682	0.21645	0.0571429	0.0818777	0.0955691	0.217125	0.171163	0.136169	0.182219	0.281205	0.25	0.232	0	0.511111			109	65	15	10	4	0	0	0	1	0	204
0.15625	0.0555556	0.123542	0.240367	0.111111	0.0574748	0.153558	0.287129	0.142857	0.03	0.0075188	0.15534	0.394444	0.12037	0.148387	0.172596	0.0860855	0.247377	0.132233	0.103748	0.114051	0.202247	0.666667	0.229299	0	0.0833333			0.534314	0.318627	0.0735294	0.0490196	0.0196078	0	0	0	0.00490196	0	10.499
0.410959	0.1	0.0557518	0.372813	0	0.0754505	0.319008	0.19084	0.0425532	0.209677	0.045045	0.0769231	0.17	0.267606	0.101695	0.0574456	0.205984	0.126497	0.170131	0.0766787	0.191691	0.219024	0.798658	0.390625	0	0.2
0.19403	0.047619	0.118	0.264286	0	0.11446	0.460094	0.268482	0.04	0.118959	0.0224719	0.0425532	0.137441	0.309237	0.167464	0.093107	0.10213	0.260444	0.133252	0.209688	0.313055	0.277311	0.0714286	0.158974	0	0.0357143
0.17757	0.25	0.0682023	0.0576923	0	0.0469412	0.235566	0.133663	0.102941	0.0406504	0.0675676	0.0714286	0.0618557	0.117284	0.111675	0.0807673	0.129245	0.172754	0.231467	0.32048	0.203043	0.305592	0.290323	0.2	0.666667	0.0769231		Bull 15	0.05	0.15	0.25	0.35	0.45	0.55	0.65	0.75	0.85	0.95	0.825895
0.310526	0.0909091	0.122132	0.0923077	0	0.0631012	0.324324	0.162069	0.0289855	0.0869565	0.0689655	0.268293	0.258621	0.0822511	0.104895	0.087538	0.0487616	0.118343	0.126774	0.0730453	0.199763	0.152174	0.030303	0.231076	0	0.014218			54	63	32	17	5	1	0	0	0	0	172
0.627119	0	0.111076	0.252101	0.375	0.0494388	0.247148	0.0550847	0.0272727	0.201754	0.0326087	0.142857	0.3	0.153846	0.0809399	0.0740276	0.0456253	0.165147	0.235767	0.276838	0.130185	0.135977	0	0.235294	0	0.117647			0.313953	0.366279	0.186047	0.0988372	0.0290698	0.00581395	0	0	0	0	0.264415
0.370787	0	0.214923	0.0448718	0.142857	0.0556054	0.229219	0.0487805	0	0.147541	0.0791367	0.0909091	0.202899	0.235751	0.0660793	0.0654886	0.0525337	0.166866	0.167669	0.161379	0.167154	0.142857	0.12	0.369369	0	0.764706
0.470588	0.471883	0.0878895	0.131098	0.222222	0.048187	0.204793	0.110236	0.015625	0.209091	0.0606061	0.125	0.28125	0.445344	0.126506	0.12667	0.0360238	0.257267	0.135517	0.188119	0.18717	0.228223	0.289855	0.333333	0.0571429	0.0606061
0.482587	0	0.0654206	0.0757576	0.333333	0.0895976	0.302609	0.0622711	0.125	0.106838	0.046875	0.230216	0.354545	0.0707547	0.127451	0.0858676	0.0578674	0.215696	0.146445	0.185953	0.136771	0.181955	0.1	0.498282	0.856102	1		Bull 16	0.05	0.15	0.25	0.35	0.45	0.55	0.65	0.75	0.85	0.95	0.934863
0.144144	0.1	0.0908956	0.100917	0.166667	0.0621693	0.124352	0.101695	0.309091	0.146199	0.0900901	0.0425532	0.125	0.204651	0.133333	0.123589	0.0423387	0.213689	0.119723	0.128463	0.124906	0.524896	0.0851064	0.243697	0.2	0.142857			82	62	31	6	1	0	0	0	0	0	182
0.194969	0	0.130266	0.117647	0	0.0679502	0.153846	0.212575	0.0434783	0.285714	0.0410959	0.047619	0.32906	0.124113	0.111111	0.143204	0.0722135	0.162937	0.165276	0.131748	0.0798572	0.401544	0.232143	0.686567	0.5	0.125			0.450549	0.340659	0.17033	0.032967	0.00549451	0	0	0	0	0	1.05392
0.39	0.0416667	0.0855759	0.0880829	0	0.0505902	0.388571	0.280405	0.020202	0.294492	0.0595238	0.0625	0.548387	0.299914	0.130435	0.1693	0.064758	0.13871	0.183248	0.163685	0.173252	0.205507	0.162162	0.253275	0	0.119048
0.270968	0.2	0.0593202	0.362916	0.181818	0.0525307	0.172474	0.398515	0.0611111	0.0533333	0.02	0	0.0680628	0.142857	0.0965517	0.101671	0.0684449	0.164962	0.125908	0.14078	0.312751	0.167661	0.5	0.259494	0.166667	0.246032
0.287179	0	0.0994695	0.131429	0	0.135795	0.461538	0.293333	0.466667	0.18705	0.212121	0.037037	0.133721	0.137876	0.156863	0.0556139	0.0542005	0.175138	0.149538	0.266137	0.131207	0.219178	0.213483	0.467153	0.304348	0.335329		Bull 17	0.05	0.15	0.25	0.35	0.45	0.55	0.65	0.75	0.85	0.95	1.56865
0.125	0.037037	0.104255	0.170068	0.0487805	0.125	0.285714	0.204451	0.102273	0.299435	0.108108	0.243902	0.213166	0.166836	0.133333	0.113851	0.0590886	0.136828	0.182803	0.150221	0.0845523	0.181425	0.24	0.316176	0.5	0.0352941			215	168	97	46	27	12	6	5	3	0	579
0.386973	0	0.103982	0.293303	0	0.155738	0.45671	0.326087	0.0178571	0.207101	0.0851064	0.0740741	0.0810811	0.242667	0.22807	0.142579	0.0760599	0.237113	0.204412	0.159621	0.0852397	0.240212	0.121212	0.10929	0	0.333333			0.37133	0.290155	0.16753	0.0794473	0.0466321	0.0207254	0.0103627	0.00863558	0.00518135	0	3.1546
0.227642	0.111111	0.0673981	0.108014	0.0444444	0.0519529	0.265882	0.330729	0.015625	0.333052	0.108527	0.565217	0.335366	0.393939	0.288503	0.0850091	0.0532544	0.212353	0.112535	0.216645	0.174312	0.147761	0.333333	0.293286	0.142857	0.44
0.0714286	0.173913	0.197007	0.0774194	0.0634921	0.0861079	0.236534	0.1875	0.0128205	0.236994	0.166667	0.0810811	0.15625	0.25878	0.412903	0.16318	0.0527651	0.134269	0.159887	0.127803	0.307896	0.181221	0	0	0	0.05
0.18	0	0.122206	0.10473	0.04	0.083	0.199095	0.110048	0.0285714	0.135802	0.0769231	0.291667	0.0772532	0.271287	0.154135	0.0502628	0.135081	0.117245	0.0889217	0.169036	0.109071	0.174708	0.444444	0	0.288462	0.444444		Bull 18	0.05	0.15	0.25	0.35	0.45	0.55	0.65	0.75	0.85	0.95	1.47779
0.155556	0.333333	0.0712743	0.154341	0.0454545	0.241557	0.20709	0.185	0.0208333	0.361963	0.0185185	0.193548	0.159664	0.112798	0.168901	0.0385109	0.160763	0.123299	0.132665	0.136546	0.154102	0.734422	0.153846	0	0.309278	0.56			38	118	71	47	21	7	1	0	0	1	304
0.312102	0.166667	0.115869	0.181319	0.0333333	0.0651675	0.0907029	0.484536	0.0316456	0.146269	0.245902	0.103448	0.0722892	0.148089	0.156682	0.0864116	0.0849057	0.1808	0.112958	0.163972	0.145701	0.263042	0.222222	0	0.0397727	0.357143			0.125	0.388158	0.233553	0.154605	0.0690789	0.0230263	0.00328947	0	0	0.00328947	3.79678
0.0333333	0	0.0629575	0.142442	0.222222	0.126635	0.226573	0.153846	0.190476	0.25625	0.236842	0.0441176	0.180556	0.266757	0.128617	0.0642254	0.0511247	0.237699	0.0742324	0.125867	0.137561	0.22545	0	0	0.203883	0.0683761
0.382166	0	0.0853659	0.316913	0.178571	0.19598	0.277838	0.534483	0.0169492	0.0909091	0.116883	0.101124	0.186275	0.30735	0.207547	0.0996587	0.04224	0.186306	0.220142	0.198334	0.19177	0.206897	0.272727	0.25	0.0657895	0.147059
0.360825	0.222222	0.0851648	0.382749	0.09375	0.177153	0.187097	0.292035	0.185185	0.30605	0.0327869	0.0652174	0.253521	0.36338	0.180791	0.196283	0.0731604	0.147519	0.218534	0.141393	0.190713	0.274604	0.125	0	0.311688	0.333333		Bull 19	0.05	0.15	0.25	0.35	0.45	0.55	0.65	0.75	0.85	0.95	0.728528
0.2	0	0.0763636	0.182418	0.0666667	0.134387	0.254873	0.0403226	0.0754717	0.0769231	0.0948276	0.285714	0.183673	0.190393	0.388889	0.145852	0.0741497	0.214609	0.141718	0.267597	0.136402	0.227696	0	0.333333	0.138158	0.162791			32	77	66	31	9	0	2	0	0	0	217
0.255319	0.333333	0.148718	0.126689	0.171429	0.13772	0.175393	0.214286	0.0526316	0.0916667	0.21875	0.0232558	0.464789	0.231537	0.265976	0.159786	0.0932009	0.100505	0.161612	0.171348	0.0828557	0.219697	0.2	0	0.460432	0.71134			0.147465	0.354839	0.304147	0.142857	0.0414747	0	0.00921659	0	0	0	1.06244
0.373134	0.037037	0.273927	0.315836	0.204545	0.141503	0.123404	0.103448	0.0134228	0.166008	0.128205	0	0.166667	0.243032	0.231947	0.0565015	0.0413086	0.223718	0.111749	0.088907	0.466757	0.111776	0.37037	0	0.616117	0.444444
0.407407	0.0526316	0.0495868	0.0977621	0.12963	0.026738	0.171598	0.0887097	0.038835	0.169591	0.108108	0.0204082	0.247191	0.302245	0.20283	0.138776	0.0405108	0.17461	0.0934723	0.101604	0.179758	0.193324	0.0740741	0.2	0.142857	0.285714
0.14	0	0.287037	0.27334	0.03125	0.107234	0.3	0.0483871	0.270833	0.0106383	0.263158	0	0.182432	0.290958	0.216495	0.101156	0.0516693	0.170522	0.245719	0.169811	0.40078	0.282964	0.2	0	0.128205	0.14		Bull 20	0.05	0.15	0.25	0.35	0.45	0.55	0.65	0.75	0.85	0.95	1.83873
0.209936	0.5	0.202156	0.184507	0.107692	0.0932401	0.570968	0.202247	0.0283019	0.207692	0.15625	0.04	0.160714	0.417891	0.340909	0.0930802	0.0688776	0.156763	0.168324	0.0862511	0.150119	0.210356	0.15873	0	0.227053	0.588889			14	46	20	7	1	1	1	0	0	0	90
0.46875	0.5	0.194954	0.115646	0.0545455	0.220911	0.125483	0.341463	0.0787879	0.181572	0.333333	0	0.233766	0.26021	0.25	0.162207	0.0713502	0.203378	0.0979002	0.106216	0.0662021	0.170447	0	0	0.0526316	0.194444			0.155556	0.511111	0.222222	0.0777778	0.0111111	0.0111111	0.0111111	0	0	0	5.17614
0.232877	0	0.589893	0.199164	0.037037	0.056338	0.37931	0.143885	0.179104	0.159864	0	0	0.113636	0.221643	0.274566	0.11978	0.0686792	0.151727	0.167385	0.16358	0.119718	0.144258	0.0769231	0.25	0.224138	0.0789474
0.276243	0.05	0.0614286	0.0506329	0.0882353	0.0709343	0.148837	0.259259	0.185185	0.0836013	0	0.189189	0.106383	0.29703	0.189189	0.123246	0.0836417	0.156627	0.129773	0.114253	0.148184	0.139363	0.681818	0	0.148936	0.05
0.382022	0	0.166667	0.0592105	0.0357143	0.193642	0.15748	0.111801	0.150794	0.062963	0	0.410256	0.0677291	0.265306	0.167183	0.619732	0.120409	0.210183	0.112719	0.115661	0.113827	0.110439	1	0	0.179487	0.025		Bull 21	0.05	0.15	0.25	0.35	0.45	0.55	0.65	0.75	0.85	0.95	3.62058
0.216667	0.680851	0.262774	0.0229885	0.115385	0.121419	0.435294	0.0714286	0.0857143	0.41791	0	0.321429	0.166667	0.0298507	0.16696	0.0948276	0.0293713	0.147818	0.140169	0.126791	0.151809	0.161681	0.25974	0.166667	0.0594595	0.225564			169	141	24	4	2	1	1	0	0	1	343
0.367347	0.333333	0.124567	0.949038	0	0.223209	0.339506	0.481203	0.047619	0.20354	0.111111	0.137931	0.182609	0.142077	0.163889	0.0859617	0.0435239	0.193325	0.138779	0.124202	0.106151	0.237643	0	0	0.0105263	0.275362			0.492711	0.411079	0.0699708	0.0116618	0.0058309	0.00291545	0.00291545	0	0	0.00291545	25.5851
0.396104	0.030303	0.0836364	0.0666667	0.162162	0.0361446	0.158333	0.477273	0.0520833	0.3	0.272727	0	0.14966	0.182796	0.326797	0.126025	0.0947937	0.21929	0.122673	0.0853606	0.192274	0.167499	0	0	0.150327	0.466346
0.189189	0	0.0826307	0	0.0882353	0.152139	0.268041	0.304167	0.0520833	0.172757	0.375	0.189189	0.176056	0.330769	0.28436	0.185757	0.0415584	0.104637	0.202503	0.136867	0.0778689	0.200235	0.0357143	0	0.0392157	0.309524
0.267606	0.047619	0.254054	0.123288	0.161765	0.0956897	0.316099	0.396825	0.0163934	0.168317	0.133333	0.125	0.192661	0.290909	0.259804	0.142549	0.039505	0.132068	0.130219	0.144595	0.186047	0.167717	0.283019	0.461538	0.429268	0.333333		Bull 22	0.05	0.15	0.25	0.35	0.45	0.55	0.65	0.75	0.85	0.95	3.85933
0.25	0	0.103015	0.134454	0.12766	0.248157	0.167845	0.219178	0.0714286	0.241228	0.12766	0	0.203791	0.236842	0.103093	0.0691288	0.1161	0.132132	0.123177	0.0784708	0.140049	0.281766	0.103448	0	0.244681	0.0535714			186	46	20	7	1	1	1	0	0	0	262
0.142857	0	0.131765	0.0411765	0.176471	0.0883234	0.235501	0.48	0.109091	0.4	0	0.12963	0.0769231	0.40884	0.19837	0.188778	0.0689127	0.182242	0.138877	0.113034	0.26569	0.172254	0	1	0.142857	0.244898			0.709924	0.175573	0.0763359	0.0267176	0.00381679	0.00381679	0.00381679	0	0	0	25.3812
0.333333	0.0769231	0.204365	0.102941	0.0909091	0.118006	0.313458	0.217949	0.129032	0.174479	0	0.106383	0.183784	0.0918367	0.266667	0.0705009	0.0493827	0.340636	0.236983	0.257322	0.138298	0.178987	0.0588235	0	0.12963	0.2
0	0.0952381	0.0796915	0.333333	0.027027	0.0466578	0.207874	0.173469	0.0833333	0.0805085	0.0384615	0.0891089	0.232558	0.148936	0.125	0.130228	0.0762565	0.152791	0.112005	0.0684597	0.289174	0.185131	0.422535	0.555556	0.027972	0.147059
0.333333	0.1	0.04	0.377193	0.0666667	0.201796	0	0.124014	0	0.352941	0.0882353	0.0862069	0.222642	0.602564	0.233333	0.11204	0.0477885	0.205349	0.195452	0.264368	0.355805	0.156069	0.24	0.1	0.176471	0.741935		Bull 23	0.05	0.15	0.25	0.35	0.45	0.55	0.65	0.75	0.85	0.95	1.27663
0.347826	0.166667	0.213251	0.140187	0.0357143	0.188184	0.275862	0.17734	0.166667	0.196629	0.121951	0.150538	0.0729167	0.111111	0.197727	0.124248	0.0451658	0.218005	0.150106	0.10035	0.263415	0.161199	0.25	0	0.395349	0.0285714			20	260	116	12	2	1	0	0	0	0	411
0	0.0416667	0.0743692	0.116883	0.0238095	0.0742438	0.333333	0.156863	0.157303	0.213873	0.0175439	0.0694444	0.0375	0.140351	0.213592	0.120061	0.094199	0.13094	0.178922	0.309309	0.272947	0.224579	0.333333	0.2	0.0774194	0.227273			0.0486618	0.632603	0.282238	0.0291971	0.00486618	0.00243309	0	0	0	0	3.32903
0.125	0.111111	0.0474632	0.123967	0	0.298707	0.413793	0.0966981	0	0.0977444	0.0782609	0.236641	0.257143	0.191388	0.157895	0.131616	0.0852713	0.160137	0.163551	0.16358	0.24	0.336129	0.230769	0.25	0.0138889	0.0504202
0.241379	0	0.15832	0.25974	0.0384615	0.249498	0.3	0.113924	0.0551724	0.104072	0.164179	0.113208	0.271028	0.0948905		0.156491	0.0635546	0.208114	0.313316	0.114253	0.0765306	0.11122	0.2	0	0.414097	0.388889
0.0769231	0.142857	0.193009	0.109091	0.0943396	0.0864765	0.173913	0.152074	0.013245	0.352381	0.175676	0.252632	0.261905	0.296296		0.0927835	0.0631741	0.278772	0.220117	0.115661	0.635714	0.130206	0.181818	0	0.277778	0.359223		Bull 24	0.05	0.15	0.25	0.35	0.45	0.55	0.65	0.75	0.85	0.95	0.569366
0.348837	0.0909091	0.243487	0.144578	0.0666667	0.103936	0.142857	0.123153	0.0337838	0.220721	0.16	0	0.10585	0.148148		0.0974984	0.0569378	0.305172	0.266667	0.126791	0.150943	0.214193	0.258065	0	0.0408163	0.5			16	69	39	3	1	0	0	0	0	0	128
0	0	0.0685841	0	0.114286	0.263491	0	0.181818	0.0581395	0.323699	0.153846	0.2	0.441176	0.107692		0.0888476	0.0778098	0.164087	0.270668	0.124202	0.212644	0.153752	0	0	0.117647	0.0629371			0.125	0.539062	0.304688	0.0234375	0.0078125	0	0	0	0	0	1.00914
0.2	0.333333	0.0662162	0.22963	0.137931	0.154329	0	0.0753425	0.151351	0.224138	0.278146	0.516129	0.0507246	0.1875		0.0920177	0.176	0.111559	0.239418	0.0853606	0.091314	0.31661	0	0.5	0.0384615	0.166667
0.3	0.0384615	0.126316	0.0188679	0.0285714	0.111541	0.176471	0.111111	0.076087	0.209302	0.217391	0.151515	0.273239	0.115385		0.159016	0.117199	0.240486	0.197452	0.136867	0.446429	0.277827	0.387097	0	0.148148	0.25
0	0.0612245	0.0657596	0.0821918	0.08	0.0495196	0.192308	0.19242	0.0654206	0.338235	0.0277778	0.0408163	0.0984848	0.24		0.139881	0.0202429	0.251412	0.204266	0.144595	0.39801	0.24609	0.777778	0.571429	0.235294	0.0882353		Bull 25	0.05	0.15	0.25	0.35	0.45	0.55	0.65	0.75	0.85	0.95	0.611167
0.386364	0.825581	0.124606	0.036036	0.15873	0.192267	0	0.0958904	0.122449	0.0813953	0.047619	0.107143	0.15942	0.257143		0.085266	0.198813	0.105469	0.237832	0.0784708	0.165217	0.1495	0.294118	1	0.323353	0.393939			65	192	71	16	2	0	0	0	0	0	346
0.220588	0	0.222222	0.267516	0.0967742	0.0441624	1	0.10989	0.0495868	0.0877193	0.235294	0.2	0.216216	0.0923077		0.0577778	0.185714	0.163793	0.206897	0.113034	0.276224	0.187875	0.0909091	0.25	0.347222	0.205479			0.187861	0.554913	0.205202	0.0462428	0.00578035	0	0	0	0	0	0.689445
0.222222	0.151515	0.0876777	0.147239	0.166667	0.0833333	0	0.111111	0.111765	0.333333	0.173077	0.206349	0.330189	0.119718		0.0861937	0.0292588	0.0702918	0.188907	0.257322	0.158163	0.226609	0.115385	0.25	0.045977	0.177419
0.131579	0.2	0.0929853	0.0410959	0.0666667	0.189937	0	0.0588235	0.0882353	0.222222	0.134328	0.244186	0.0849057	0.123894		0.0972037	0.0853659	0.155203	0.2372	0.0684597	0.167095	0.202722	0.102564	0	0.0930233	0.303665
0	0.470588	0.1375	0.242009	0.178571	0.149318	0	0.116279	0.0423729	0.141141	0.171171	0.316667	0.251366	0.195652		0.0508321	0.214997	0.253947	0.261619	0.264368	0.12285	0.19906	0.285714	0	0.181818	0.203704		Bull 26	0.05	0.15	0.25	0.35	0.45	0.55	0.65	0.75	0.85	0.95	1.03172
0.0361757	0.25	0.0903226	0.136364	0.0909091	0.116715	0.666667	0.130682	0.333333	0.314607	0.291667	0.27451	0.142857	0.310345		0.109148	0.0945946	0.101313	0.0847767	0.10035	0.241287	0.298102	0.254335	0.391304	0.0757576	0.0980392			68	148	79	29	12	1	1	0	0	0	338
0.309249	0.0666667	0.0769231	0.192982	0.08	0.0884638	0	0.0686275	0.0681818	0.0604027	0.195402	0	0.4	0.0571429		0.0794421	0.0829146	0.119171	0.205128	0.309309	0.121622	0.278237	0.0333333	0.111111	0.252525	0.115942			0.201183	0.43787	0.233728	0.0857988	0.035503	0.00295858	0.00295858	0	0	0	1.3767
0.163347	0	0.143895	0.128788	0.0576923	0.31201	0.309942	0.106918	0.11811	0.186047	0.243902	0.125	0.129771	0.185185		0.0691619	0.0831974	0.161885	0.120419	0.12934	0.106996	0.151722	0.474576	0.222222	0.0740741	0.350427
0.395437	0.2	0.189744	0.0909091	0.0204082	0.143713	0.430657	0.0167785	0.0416667	0.297071	0.103774	0	0.218045	0.0263158		0.128708	0.103175	0.102528	0.111111	0.187334	0.150538	0.162408	0.142857	0.0714286	0.0322581	0.14375
0.22	0.0217391	0.0927602	0.2	0.0810811	0.0821999	0.159722	0.0828402	0.07	0.0168067	0.153846	0.047619	0.239316	0.235294		0.0942085	0.0275624	0.100313	0.279588	0.0831154	0.0619469	0.337449	0.0779221	0.6	0.0135135	0.0909091		Bull 27	0.05	0.15	0.25	0.35	0.45	0.55	0.65	0.75	0.85	0.95	1.27535
0.30137	0.142857	0.105368	0.305455	0.0645161	0.231509	0.203774	0.114754	0.0422535	0.270677	0.140625	0.097561	0.448276	0.0322581		0.11254	0.0424028	0.103926	0.126654	0.217282	0.0961538	0.124502	0.265625	0.333333	0.134328	0.12766			26	197	134	39	11	5	0	1	0	0	413
0.0650155	0.851485	0.0699301	0.287356	0.0666667	0.119555	0.266667	0.103672	0.0769231	0.136095	0.207317	0.1	0.0952381	0.111111		0.153425	0.165877	0.281337	0.198113	0.0930671	0.142012	0.246712	0.113636	0	0.44	0.166667			0.062954	0.476998	0.324455	0.094431	0.0266344	0.0121065	0	0.00242131	0	0	3.38955
0.203936	0.257812	0.0939394	0.243902	0.0444444	0.0552486	0.235977	0.0879121	0.118343	0.179592	0.5	0.0625	0.133333	0.0714286		0.106464	0.0275591	0.259349	0.175824	0.12356	0.204152	0.157932	0.304	0	0.164835	0.0714286
0.0652174	0.151515	0.184874	0.119808	0	0.208978	0.306397	0.0571429	0.148571	0.221106	0.25	0.0945946	0.135294	0.19697		0.115201	0.133333	0.131014	0.0658385	0.227704	0.292517	0.138162	0.037037	0	0.301205	0.177778
0.0526316	0.08	0.130672	0.220264	0	0.10541	0.335648	0.202186	0.0588235	0.207692	0.117647	0.157895	0.378066	0.166667		0.136727	0.0592992	0.180739	0.0880361	0.158093	0.201058	0.218563	0.269231	0.25	0.144578	0.12		Bull 28	0.05	0.15	0.25	0.35	0.45	0.55	0.65	0.75	0.85	0.95	1.32873
0.122066	0.0833333	0.0863636	0.298969	0.5	0.278515	0.420168	0.21673	0.0320513	0.0941176	0.3	0.015873	0.341463	0.111111		0.105339	0.0909091	0.0806988	0.185676	0.0681537	0.0580357	0.143395	0.25	0.4	0.141026	0.157534			35	37	29	18	12	1	3	4	0	1	140
0.2	0.228571	0.0988655	0.742466	0.2	0.623188	0.137931	0.146497	0.319149	0.258427	0.0714286	0.0964912	0.0869565	0.321839		0.174261	0.0444444	0.163724	0.114345	0.204115	0.0204082	0.110405	0.06	0.733333	0.494382	0.103604			0.25	0.264286	0.207143	0.128571	0.0857143	0.00714286	0.0214286	0.0285714	0	0.00714286	2.20386
0.269231	0	0.0296378	0.395833	0.0526316	0.113255	0.310241	0.0899281	0.159509	0.329268	0.222222	0.156863	0.163934	0.0526316		0.189144	0.243685	0.151549	0.120968	0.167467	0.0594406	0.12438	0.12973	0.294118	0.131148	0.534743
0.325714	0.125	0.263374	0.487952	0.142857	0.167256	0.37149	0.167969	0.260116	0.144928	0.137405	0.0384615	0.14433	0.310345		0.237125	0.238342	0.131658	0.246803	0.151287	0.100775	0.281404	0.126582	0.736842	0.0677966	0.117647
0.435484	0.144737	0.161775	0.409639	0.136364	0.140182	0.321637	0.204545	0.0405405	0.0531915	0.0810811	0.155844	0.172414	0.418605		0.122117	0.0157233	0.16106	0.0844156	0.197531	0.0190476	0.315113	0.184783	0	0.221519	0.248276		Bull 29	0.05	0.15	0.25	0.35	0.45	0.55	0.65	0.75	0.85	0.95	0.822658
0.273632	0.264085	0.186842	0.348739	0.047619	0.13323	0.557864	0.0604396	0.0310881	0.226629	0.0666667	0.152542	0.245161	0.0179641		0.188536	0.106908	0.00980392	0.218354	0.196784	0.0230769	0.199022	0.114286	0.5	0.0105263	0.0943396			128	115	192	150	58	16	11	8	1	5	684
0.414286	0.0656934	0.381944	0.600515	0.0882353	0.269231	0.26776	0.0486726	0.0588235	0.39267	0.166667	0.205882	0.15	0.207071		0.20848	0.0308642	0.102908	0.254453	0.248256	0.158416	0.166061	0.163265	0.125	0.213592	0.239521			0.187135	0.168129	0.280702	0.219298	0.0847953	0.0233918	0.0160819	0.0116959	0.00146199	0.00730994	2.0006
0.2	0.336861	0.144201	0.305556	0.0357143	0.120467	0.350649	0.0515464	0.121951	0.177898	0.132353	0.320946	0.151659	0.308917		0.112707	0.127572	0.17757	0.312169	0.12285	0.1	0.273128	0.0666667	0.75	0.286667	0.241611
0.329502	0.289337	0.244949	0.142077	0.025641	0.164524	0.369458	0.232432	0.0669643	0.308696	0.0533333	0.0526316	0.390977	0.246575		0.128217	0.110054	0.185771	0.0820312	0.224623	0.208889	0.27398	0.037037	0.285714	0.12844	0.127072
0.0974729	0.097079	0.0685034	0.177665	0.05	0.115088	0.408805	0.0757576	0.161538	0.109589	0.0163934	0.205882	0.47191	0.0625		0.0925384	0.0619765	0.176791	0.219178	0.383165	0.199438	0.188169	0.0652174	0.485714	0.0598291	0.196347		Bull 30	0.05	0.15	0.25	0.35	0.45	0.55	0.65	0.75	0.85	0.95	1.50842
0.0384615	0.320779	0.235772	0.534247	0.0133333	0.262295	0.265306	0.390135	0.0630631	0.292308	0.0555556	0.0833333	0.11236	0.0666667		0.257075	0.039604	0.15239	0.0347826	0.0619658	0.128378	0.261616	0.152778	0.2	0.220779	0.158416			191	323	144	56	41	29	22	6	3	2	817
0.255814	0.380084	0.076292	0.60582	0.0833333	0.112676	0.443038	0.107143	0.0322581	0.197761	0.170732	0.214286	0.265823	0.105263		0.453813	0.0868347	0.151921	0.0716113	0.120296	0.195876	0.31804	0.230769	0.285714	0.246753	0.0588235			0.233782	0.395349	0.176255	0.0685435	0.0501836	0.0354957	0.0269278	0.00734394	0.00367197	0.00244798	2.56836
0.46875	0.249084	0.196309	0.564516	0.138889	0.0523311	0.189076	0.117647	0.0291262	0.357595	0.0169492	0	0.106383	0.292035		0.104294	0.0516432	0.176245	0.158184	0.400586	0.0647482	0.31198	0.147059	0.297297	0.163934	0.0704225
0.613119	0.288316	0.257882	0.223214	0		0.169643	0.19084	0.109589	0.149701	0.347222	0.08	0.22807	0.24		0.0797101	0.0860215	0.12464	0.104037	0.14036	0.0321543	0.218191	0.338028	0.351351	0.0573066	0.0952381
0.476667	0.697761	0.0885572	0.455556	0.148148		0.352679	0.108696	0.137405	0.103139	0.0862069	0.0681818	0.149068	0.114044		0.163347	0.109827	0.203171	0.292181	0.30614	0.328859	0.298335	0.561404	0	0.267241	0.0791367		Bull 31	0.05	0.15	0.25	0.35	0.45	0.55	0.65	0.75	0.85	0.95	1.19556
0	0.214865	0.150049	0.531818	0.0909091		0.215328	0.0828402	0.202532	0.0773481	0.301075	0.0714286	0.21118	0.482883		0.163594	0.170213	0.226378	0.0638298	0.11464	0.0617284	0.393025	0.208633	0.0769231	0.361702	0.0540541			150	88	68	59	32	13	6	5	2	3	426
0.0909091	0.328571		0.552632	0.0333333		0.314286	0.0793651	0.0119048	0.183673	0.337838	0.0512821	0.157895	0.396117		0.326087	0.0367454	0.183355		0.194489	0.0962567	0.401183	0.117647	0.125	0.0533333	0.213415			0.352113	0.206573	0.159624	0.138498	0.0751174	0.0305164	0.0140845	0.0117371	0.00469484	0.00704225	1.79047
0.263158	0.265265		0.727586	0.0705882		0.22807	0.171642	0.0864198	0.16	0.220588	0.0897436	0.12963	0.191415		0.0811966	0.216769	0.156102		0.1749	0.0703364	0.255227	0.15625	0	0.325397	0.229358
0.24	0.453846		0.513274	0.0980392		0.163158	0.254545	0.134969	0.0754717	0.0172414	0.08	0.393617	0.200811		0.083815	0.128571	0.0992617		0.0792033	0.0579268	0.385965	0.172414	0.35443	0.325581	0.181818
0.263158	0.226374		0.371728	0.0264901		0.345638	0.0458716	0.0447154	0.0516432	0.325	0.0379747	0.28	0.258498		0.0573477	0.106695	0.276156		0.256178	0.0176211	0.242169	0.2	0	0.142857	0.115854			35% of bulls have normal skewness values and 54% have normal kurtosis values
0.121951	0.367925		0.788961	0.0833333		0.267206	0.25	0.138728	0.0461538	0.2	0.0102041	0.164634	0.158672		0.145078	0.0809717	0.110338		0.16625	0.0679012	0.101508	0.115385	0.277778	0.313492	0.178744
0.1	0.273585		0.370909	0.111111		0.367713	0.365079	0.443775	0.162978	0.274194	0.0121951	0.110345	0.247492		0.167043	0.0769231	0.16055		0.0876565	0.207865	0.169784	0.142857	0.115385	0.146497	0.310606
0.28125	0.20303		0.308411	0.0340909		0.251825	0.303797	0.0469314	0.109792	0.0547945	0.0666667	0.176471	0.205945		0.122449	0.354839	0.13939		0.0993645	0.4319	0.264087	0.0294118	0.489796	0.303797	0.0603015
0.311688	0.263918		0.547619	0.0491803		0.266071	0.322314	0.104575	0.161137	0.21	0.142857	0	0.147493		0.0543478	0.0888158	0.155015		0.175328	0.21978	0.325843	0.337143	0.0461538	0.0315789	0.241135
0.609756	0.270936		0.28169	0.0576923		0.275072	0.229167	0.0654206	0.101695	0.0673575	0.07173	0.152778	0.328999		0.184783	0.833333	0.0869219		0.220482	0.109589	0.174863	0.222222	0.181818	0.0806452	0.249238
0.2	0.285467		0.331325	0.0617284		0.3875	0.455959	0.309322	0.0591398	0.0909091	0.038961	0.268293	0.0532544		0.143382	0.0239726	0.170827		0.24316	0.04	0.147727	0.05	0.304348	0.146789	0.153117
0.5	0.254902		0.302817	0.1		0.326648	0.273196	0.231638	0.126582	0.0676692	0.338235		0.262118		0.109966	0.0567686	0.131331		0.188111	0.128378	0.199519	0.0666667	0.103448	0.0916667	0.358036
0.09375	0.336735		0.397849	0.0238095		0.380368	0.242424	0.183168	0.102564	0.0595238	0.125		0.292		0.126144	0.0107817	0.141326		0.156297	0.195876	0.1643	0.275	0.571429	0.0576923	0.435331
0.166667	0.215517		0.416667	0.0461538		0.341176	0.232323	0.141791	0.0145349	0.184615	0.0410959		0.65625		0.137255	0.0852018	0.131404		0.138889	0.0647482	0.1176		0	0.2	0.138554
0.416667	0.279292		0.407407	0.0322581		0.285354	0.30303	0.278607	0.0414201	0.0469799	0.138889		0.22039		0.100865	0.0789474	0.170411		0.111666	0.0321543	0.141753		0.0714286	0.037037	0.45535
0.0588235	0.414902		0.402516	0.0967742		0.166667	0.025641	0.191919	0.13369	0.0721649	0.0740741		0.176638		0.218391	0.266667	0.153953		0.16405	0.328859	0.173773		0.5	0.12766	0.490958
0.423077	0.284141		0.382609	0.216667		0.434483	0.295302	0.156977	0.123077	0.047619	0		0.156479		0.0483271	0.226562	0.186909		0.194667	0.0617284	0.199645		0.869048	0.25	0.380892
0.375	0.367594		0.408805	0.111111		0.403727	0.394366	0.301724	0.037037	0.0636364	0.105263		0.12894		0.0992366	0.116788	0.157382		0.167745	0.0962567	0.146942		0.0909091	0.288136	0.277347
0.151515	0.255814		0.257732	0.0551181		0.434783	0.126984	0.0301508	0.0943396	0.0508475	0.106383		0.133333		0.140187	0.0663507	0.43197		0.246608	0.0703364	0.189944		0.190476	0.191011	0.435264
0.180328	0.353033		0.595349	0.10101		0.294606	0.297101	0.150943	0.168831	0.0681818	0.145455		0.183333		0.140794	0.0957447	0.100819		0.214173	0.0579268	0.198504		0.0833333	0.0952381	0.409504
0.390071	0.179443		0.712074	0.0833333		0.346154	0.255172	0.130802	0.110345	0.117647	0.434783		0.241546		0.0722433	0.100478	0.221318		0.293489	0.0176211	0.141325		0.25	0.174757	0.273663
0.488889	0.17963		0.277778	0.0298507		0.416309	0.0869565	0.0794979	0.0425532	0.212121	0.107143		0.267196		0.0923077	0.0491228	0.185914		0.207526	0.0679012	0.11001		0.142857	0.0657895	0.294762
0.226415	0.176471		0.474747	0.0731707		0.382114	0.0903955	0.141791	0.0779221	0.0289855	0.02		0.326923		0.120219	0.05	0.186078		0.123744	0.207865	0.211344		0.230769	0.291667	0.291621
0.416667	0.403704		0.330189	0.076087		0.176871	0.0808081	0.4	0.0322581	0.132353	0.0967742		0.266234		0.0597015	0.0567376	0.157255		0.132126	0.4319	0.241618		0.192308	0.112676	0.457952
0.37037	0.408027		0.491935	0.0151515		0.191837	0.126214	0.116608	0.0833333	0.103774	0		0.281553		0.124661	0.333333	0.0986019		0.301166	0.21978	0.164735		0.214286	0.25	0.396335
0.288889	0.372197		0.54321	0.0851064		0.437984	0.126984	0.28115	0.084507	0.0786517	0.134328		0.397993		0.260175	0.163636	0.177097		0.189291	0.109589	0.180723		0.241379	0.0238095	0.514479
0.184211	0.320856		0.640523	0.0816327		0.17284	0.0819113	0.163934	0.344828	0.034188	0.309524		0.203883		0.0829694	0.0419162	0.107404		0.262295	0.04	0.288735		0.326923	0.214286	0.501963
0.392857	0.318828		0.6	0.0571429		0.175487	0.309091	0.188034	0.156109	0.110092	0.829268		0.259635		0.126866	0.120944	0.150188		0.160722	0.294985	0.140853		0.360902	0.113636	0.375314
0.161538	0.1825		0.507353	0.0175439		0.148014	0.0810811	0.118519	0.0654206	0.117391	0.313333		0.291262		0.0233645	0.0318066	0.0856713		0.155526	0.0480769	0.174877		0.300813	0.101695	0.305603
0.181818	0.408776		0.297872	0.0810811		0.469741	0.125	0.300847	0.0144928	0.110599	0.0392157		0.118421		0.0693642	0.317708	0.120176		0.182122	0.135417	0.112872		0.235294	0.172414	0.323357
0.457944	0.181401		0.713376	0		0.128571	0.222222	0.0847458	0.170732	0.116129	0		0.267157		0.277778	0.0662021	0.125414		0.30086	0.22	0.381582		0.235294	0	0.388619
0.401639	0.161841		0.390456	0.0945946		0.380435	0.159204	0.164087	0.227468	0.0887097	0.514286		0.251938		0.0318471	0.0884354	0.159838		0.0961957	0.0905172	0.215352		0.307692	0.130435	0.520902
0.148148	0.341149		0.479532	0.032967		0.242574	0.0406504	0.0545455	0.289926	0.113636	0.261745		0.109914		0.1875	0.0364238	0.209517		0.351616	0.0720721	0.188125		0.714286	0	0.318271
0.456522	0.281366		0.561497	0.175		0.261307		0.118644	0.0793651	0.128571	0.0454545		0.23301		0.0848896	0.028169	0.159889		0.0621532	0.347418	0.203779		0.5	0.075	0.221771
0.111111	0.168966		0.597403	0.0454545		0.204878		0.0296296	0.134328	0.155779	0.255814		0.0597015		0.18797	0.044289	0.107534		0.149813	0.111111	0.288858		0	0.111111	0.299768
0.297297	0.213923		0.507853	0.0632911		0.343545		0.0280374	0.485714	0.242537	0.4		0.135849		0.070632	0.107256	0.216999		0.120494	0.0443038	0.154913		0	0.0816327	0.391257
0.206897	0.373653		0.625	0.0561798		0.352459		0.228571	0.428571	0.257143	0.164384		0.212291		0.0932203	0.5625	0.149736		0.117772	0.221289	0.20403		0	0	0.350028
0.294118	0.19216		0.603774	0.0882353		0.296218		0.0128205	0.0769231	0.189744	0.317647		0.0707071		0.0663507	0.171014	0.163095		0.107242	0.0979381	0.211568		0.2	0.213333	0.478821
0.105263	0.401274		0.598039	0.0574713		0.448864		0.148148	0.316667	0.08125	0		0.214953		0.0727273	0.0489396	0.217647		0.144126	0.0638298	0.176741		0.2	0.0576923	0.228119
0.206897	0.291807		0.401361	0.1		0.345833		0.0438799	0.352941	0.0125786	0.491667		0.13		0.0620068	0.0348101	0.2072		0.171542	0.158416	0.128776		0.230769	0.185185	0.387927
0.615385	0.326602		0.866667	0.0147059		0.189474		0.0585586	0	0.130841	0.219178		0.423077		0.0601266	0.116725	0.101124		0.120941	0.0941558	0.127059		0	0.333333	0.519124
0.306122	0.125222		0.244898	0.037037		0.245033		0.184874	0.266667	0.0289855	0.208955		0.206422		0.0445344	0.0335196	0.210329		0.19548	0.292763	0.164698		0.25	0.12963	0.383526
0.238095	0.255218		0.270463	0.0833333		0.501416		0.0673077	0.410256	0.0803571	0.14		0.255869		0.160772	0.0708263	0.171739		0.282169	0.217172	0.153699		0.157895	0.104478	0.320436
0.208955	0.247479		0.568627	0.0645161		0.509091		0.144928	0.13	0.253846	0.22807		0.248756		0.14	0.0608496	0.100186		0.108896	0.0561224	0.193277		0	0.471429	0.399625
0.306452	0.133392		0.649306	0.0263158		0.35625		0.0899281	0.510638	0.101796	0.02		0.341108		0.0880829	0.0873786	0.130248		0.177326	0.265306	0.184164		0.176471	0	0.39965
0.0526316	0.516532		0.434783	0.0806452		0.355191		0.216814		0.083871	0.405063		0.116592		0.0684932	0.0961538	0.13388		0.282166	0.141509	0.254969		0.125	0.25	0.229272
0.419355	0.244076		0.599156	0.125		0.336761		0.457906		0.131034	0.047619		0.179054		0.128852	0.113402	0.106351		0.167192	0.197368	0.159624		0.1	0.25	0.498734
0.39759	0.162971		0.751152	0.116667		0.156757		0.162921		0.164948	0.336957		0.107798		0.0764791	0.0317726	0.158407		0.189596	0.473485	0.156548		0.333333	0.333333	0.47619
0.197368	0.436096		0.392857	0.145161		0.319853		0.0407407		0.0878378	0.0519481		0.334254		0.0281518	0.0895522	0.198824		0.0929257	0.40113	0.333627		0	0.0694444	0.448474
0.294118	0.293788		0.333333	0.0337079		0.0773481		0.0759494		0.141791	0.230769		0.228745		0.0573888	0.0530035	0.142298		0.235099	0.0390879	0.14772		0.166667	0.480519	0.26498
0.25	0.396596		0.275	0.030303		0.142276		0.319502		0.165312	0.2		0.302452		0.0940344	0.0430906	0.153936		0.1477	0.0360825	0.231884		0	0.242105	0.345845
0.205128	0.54432		0.5919	0.0178571		0.176692		0.276243		0.181287	0.0514706		0.0812721		0.0552846	0.0417827	0.244403		0.173142	0.0669456	0.233735		0.230769	0.307692	0.132371
0.138889	0.173028		0.532934	0.192771		0.178744		0.181598		0.102326	0.192308		0.226695		0.0134409	0.129283	0.13511		0.168577	0.259649	0.158696		0.4	0.0333333	0.206573
0.0656934	0.12013		0.32549	0.0333333		0.405063		0.19		0.0427807	0.146667		0.0136054		0.0157895	0.109777	0.219745		0.150591	0.100346	0.188385		0.571429	0.1625	0.195652
0.108696	0.425068		0.528	0.140845		0.255072		0.292929		0.0588235	0.222222		0.3		0.105263	0.110619	0.116638		0.172771	0.11236	0.273786		0.1	0.142857	0.269521
0.121212	0.230177		0.56	0.0625		0.533333		0.138889			0.333333		0.115016		0.0221402	0.098513	0.14797		0.122631	0.466377	0.21885		0.333333	0.056	0.426282
0.3	0.687173		0.482517	0.091954		0.114537		0.0702247			0.411765		0.0762943		0.0622837	0.0986842	0.10681		0.267176	0.422764	0.164508		0.5	0.492063	0.552194
0.433735	0.4618		0.313559	0.0625		0.438406		0.112903			0.079096		0.138132		0.232824	0.079	0.0831387		0.0971269	0.210702	0.112903		0.375	0.170886	0.279305
0.36	0.399736		0.706186	0.0982143		0.0673575		0.268657			0		0.169951		0.0402576	0.0462585	0.109328		0.140194	0.0734745	0.084022		0.142857	0.219512	0.380165
0.196078	0.127208		0.246988	0.0843373		0.268		0.146154			0.173913		0.245211		0.0636704	0.0881971	0.124698		0.127193	0.252366	0.349815		0.142857	0.1	0.4546
0.221053	0.469345		0.392713	0.0857143		0.393638		0.164948			0.111111		0.302115		0.211838	0.0918728	0.398896		0.14429	0.364407	0.18379		0	0.173077	0.774487
0.317073	0.130366		0.386667	0.0833333		0.163102		0.287356			0.254902		0.163366		0.0727848	0.126551	0.143186		0.219558	0.1575	0.163793		0.272727	0.0361446	0.408721
0	0.218626		0.503676	0.0677966		0.324324		0.0338983			0		0.155612		0.135135	0.0467706	0.11722		0.0911392	0.218978	0.376411		0	0.164179	0.279381
0.214286	0.147059		0.369128	0.0155039		0.426316		0.128755			0.473684		0.06639		0.146875	0.122995	0.115509		0.172217	0.149178	0.134896		0	0.0810811	0.149613
0.576471	0.207654		0.385714	0.13		0.345372		0.124183			0.0769231		0.134483		0.0577664	0.0584551	0.129579		0.100407	0.274637	0.109224		0.363636	0.08	0.309206
0.25	0.171761		0.271845	0.164062		0.194779		0.0891473			0.18		0.268874		0.0693215	0.0762829	0.152968		0.118984	0.133245	0.176855		0.133333	0.306818	0.423138
0.291667	0.218128		0.280543	0.102273		0.170048		0.387097			0.152542		0.0899242		0.0788913	0.0439367	0.191464		0.0521027	0.296262	0.162814		0	0.40583	0.25393
0.278689	0.30625		0.357447	0.0449438		0.0987868		0.116883			0.118644		0.0907692		0.0513219	0.0437063	0.163672		0.0377358	0.158294	0.120514		0.111111	0.191489	0.223558
0	0.272272		0.304878	0.17284		0.306522		0.286822			0.0357143		0.199322		0.0919037	0.084507	0.248188		0.039604	0.152685	0.310134		0.1875	0	0.158967
0.2	0.474257		0.464516	0.0365854		0.0820399		0.188525			0.3125		0.11807		0.0805687	0.0545004	0.262935		0.0423729	0.0475	0.229985		0.153846	0.168675	0.518952
0.3125	0.263477		0.448454	0.0967742		0.142251		0.11838			0.0754717		0.0824427		0.0203562	0.0209699	0.226091		0.00892857	0.252941	0.1974		1	0.0833333	0.1974
0.0416667	0.335883		0.328947	0.252033		0.16156		0.16			0.2		0.176539		0.0786749	0.129604	0.110696		0.267442	0.0692124	0.183754		0	0.0416667	0.194812
0.121951	0.272831		0.225806	0.120482		0.200946		0.146497			0.0322581		0.188564		0.0480274	0.0725664	0.16993		0.153846	0.172775	0.192323		0	0.137931	0.363679
0.333333	0.332729		0.265625	0.0327869		0.138158		0.0721649			0.408163		0.254395		0.171053	0.18595	0.119964		0.00869565	0.0277778	0.282448		0.666667	0.0588235	0.343284
0.393443	0.27743		0.342857	0.127907		0.09375		0.0727273			0.150685		0.288		0.05	0.184615	0.171375		0.0891089	0.2657	0.135135		0	0.384615	0.136713
0.28125	0.321678		0.385057	0.0625		0.219417		0.112903			0.230769		0.0740741		0.0876289	0.0264706	0.0849015		0.0675676	0.0601504	0.181969		0.25	0.136364	0.369085
0.125	0.253893		0.247525	0.142857		0.109375		0.264706			0.0961538		0.313043		0.0920044	0.10729	0.139535		0.0357143	0.233429	0.185057		0	0.176471	0.319345
0	0.174242		0.428571	0.157895		0.125424					0.120521		0.361111		0.103321	0.223118	0.177039		0.05	0.384658	0.163333		0	0.037037	0.304348
0.362069	0.346413		0.396552	0.178571		0.351211					0.351064		0.107143		0.0196078	0.0621118	0.150164		0.166667	0.148292	0.171705		1	0.25	0.214096
0.148148	0.344019		0.394161	0.176471		0.135135					0.223881		0.178571		0.0808511	0.0322581	0.165042		0	0.243228	0.218842		0.25	0	0.166425
0.308824	0.484658		0.172237	0		0.194389					0.113636		0.263473		0.111954	0.170811	0.127505		0.0153846	0.133515	0.273963		0	0.08	0.272941
0.391304	0.318693		0.0251046	0.125		0.141593					0.313131		0.1625		0.0863192	0.0954617	0.20167		0.0555556	0.193894	0.14665		0.142857	0.181818	0.305085
0.357143			0.581967	0.0833333		0.125819					0		0.109091		0.10241	0.0421348	0.169279		0.0344828	0.220921	0.150655		0	0.04	0.197767
0.148148			0.0660377	0		0.185484					0.216216		0.0740741		0.0536723	0.0763889	0.18324		0.037037	0.384658	0.261886		0.2	0.0344828	0.292737
0.292683			0.508475	0.107143		0.189189					0.448718		0.236842		0.0414414	0.100877	0.183516		0.101449	0.148292	0.402905		0.115385	0.148148	0.600432
0.371429			0.715686	0.416667		0.228571					0.230769		0.31875		0.0764526	0.0279255	0.138164		0.037037	0.243228	0.143395		0	0.210526	0.229223
0.133333			0.521226	0.0416667		0.0597015					0.515625		0.102041		0.217158	0.115108	0.157585		0.238095	0.133515	0.110405		0.230769	0.0833333	0.299065
0			0.419753	0.0344828		0.134615					0.255144		0.296296		0.043152	0.118227	0.244351		0.0820513	0.193894	0.12438		0.333333	0.0833333	0.589944
0.366667			0.12	0.0588235		0.170213					0.268657		0.125		0.0729537	0.0924276	0.166385		0.181373	0.220921	0.281404		0.111111	0.00540541	0.439698
0.16			0.479638	0		0.129371					0.04		0.5		0.0925926	0.0253566	0.117531		0.154957	0.384658	0.315113		0.6875	0.285714	0.336656
0.448276			0.68	0.294118		0.207815					0.0545455				0.0546624	0.333333	0.177941		0.171748	0.148292	0.199022		0.409091	0.222222	0
0.366071			0.256944	0.105263		0.275382					0.172414				0.0803213	0.0315985	0.208947		0.0933642	0.243228	0.166061		0.0769231	0.225806	0
0.05			0.136752	0.142857		0.172139					0.447368				0.117978	0.0459184	0.217254		0.223009	0.133515	0.273128		0	0.0357143	0.25
0.210526			0.146667	0.105263		0.292537					0.15625				0.379606	0.077193	0.127139		0.141168	0.193894	0.27398		0.411765	0	0
0.0701754			0.27897	0.157895		0.244681					0.340909				0.245399	0.136223	0.205782		0.169784	0.220921	0.188169		0.181818	0.0769231	0.333333
0.823529			0.646226	0.0740741		0.1225					0				0.184375	0.0290698	0.205219		0.0780952	0.15568	0.261616		0.0909091	0.0153846	0.333333
0.333333			0.0724638	0.166667		0.0909091					0.0163934				0.0771084	0.0499139	0.155647		0.211362	0.175102	0.31804		0	0.125	0
0			0.496377	0.0384615		0.150121					0.217949				0.0886076	0.0917874	0.370838		0.195226	0.177794	0.31198		0.1875	0.0465116	0.25
0			0.401515	0.219512		0.166124					0.717647				0.313725	0.0753846	0.163663		0.130496	0.261905	0.218191		0.285714	0.0769231	0.0128205
0.181818			0.480769	0.107143		0.271632					0.182927				0.127962	0.0347305	0.187105		0.206349	0.248	0.298335		0	0.28125	0
0.221239			0.170213	0		0.115196					0.121951				0.0669056	0.0582822	0.246337		0.0502128	0.266573	0.393025		0.5	0.0277778	0
0.425926			0.76	0.107143		0.161062					0.418605				0.153846	0.104418	0.255319		0.306317	0.153689	0.401183		0.607143	0.12	0.333333
0.686047			0.696429	0.117647		0.0788591					0.297297				0.178378	0.0769231	0.150164		0.13939	0.198818	0.255227		0.454545	0.214286	0.0769231
0.355932			0.427632	0.027027		0.134868					0.295082				0.149701	0.132514	0.165042		0.251179	0.157191	0.385965		0.05	0.166667	0
0.210526			0.335463	0.105263		0.158172					0.0851064				0.0877743	0.03298	0.127505		0.264965	0.245091	0.242169		0.166667	0.192308	0
0.222222			0.635922	0.0952381		0.231788					0.25				0.0941176	0.341954	0.20167		0.217832	0.346797	0.101508		0.6	0.310345	0.00858369
0.0833333			0.518135	0.122807		0.13594					0.0810811				0.0924855	0.0601002	0.169279		0.0990596	0.182518	0.169784		0.428571	0.0666667	0.5
0.5625			0.525424	0.0638298		0.0588235					0.777778				0.0769231	0.151125	0.18324		0.188853	0.2011	0.264087		0	0.0810811	0.857143
0.607143			0.134328	0.166667		0.0834813					0.25				0.183575	0.22449	0.183516		0.277597	0.184923	0.325843		0.25	0.181818	0
0.307692			0.393939	0.119048		0.164686					0.264574				0.0491803	0.0957792	0.138164		0.157074	0.148205	0.174863		0.115702	0	0
0.375			0.294118	0.15		0.102616					0.142857				0.131105	0.0602637	0.157585		0.107116	0.10394	0.147727		0.142857	0.0952381	0
0.27451			0.52071	0.166667		0.267894					0.235294				0.190476	0.299065	0.244351		0.0440882	0.2875	0.199519		0	0.03125	0.111111
0.24			0.476489	0.170732		0.510526					0.538462				0.29434	0.304009	0.166385		0.111834	0.13422	0.250707		0.318182	0.047619	0.166667
0.0588235			0.328042	0		0.190361					0				0.26087	0.0554307	0.117531		0.145372	0.154435	0.248902		0.333333	0.0952381	0
0.423077			0.472222	0.214286		0.156303					0.8				0.0902256	0.0421394	0.177941		0.136646	0.126945	0.20013		0.159091	0.153846	0
0.375			0.373206	0.590909		0.0521415					0.28				0.179558	0.0226415	0.208947		0.2116	0.193095	0.234429		0.272727	0	1
0.151515			0.655556	0.145455		0.119658					0.54013				0.256858	0.0313765	0.217254		0.121875	0.212121	0.270715		0.166667	0	0.333333
0.180328			0.264045	0.135593		0.146667					0.576923				0.104348	0.0473047	0.127139		0.13624	0.238007	0.369786		0.272727	0.0714286	0
0.390071			0.0689655	0.0985915		0.163636					0.253731				0.0769231	0.0255102	0.205782		0.0809019	0.194427	0.195211		0.272727	0.03125	0.666667
0.488889			0.655642	0		0.241758					0.333333				0.101852	0.0452986	0.205219		0.300733	0.149949	0.244639		0.0588235	0.0909091	0
0.226415			0.495238	0.216216		0.293165					0.627907				0.0507614	0.0781929	0.155647		0.183274	0.347044	0.196459		0.111111	0.075	0
0.416667			0	0.0204082		0.368627					0.222222				0.166667	0.0491991	0.370838		0.0944964	0.326263	0.293974		0	0	0
0.37037			0.302326	0.0606061		0.318841					0.423077				0.232727	0.0285481	0.163663		0.222511	0.252336	0.245961		0.285714	0.0246914	0.205024
0.288889			0.191919	0.170732		0.141844					0.142857				0.0693069	0.0550847	0.187105		0.164003	0.125668	0.187262		0.208333	0.2	0.267749
0.184211			0.352941	0.153846		0.195122					0.25				0.0724638	0.0687086	0.246337		0.14094	0.0803629	0.183977		0.2	0.181818	0.184109
0.392857			0.703704	0.15		0.0594059					0.0243902				0.227679	0.0656604	0.255319		0.00267023	0.20877	0.219689		0.333333	0.0384615	0.381713
0.161538			0.518519	0.255814		0.134725					0.565217				0.0902256	0.118182	0.150164		0.137856	0.226835	0.185905		0.44	0.142857	0.193414
0.181818			0.642857	0.15873		0.0465753					0.0740741				0.175258	0.0979827	0.165042		0.149527	0.226412	0.24794		0.111111	0.111111	0.233559
0.457944			0.380435	0.204819		0.191336					0.16				0.154717	0.142322	0.127505		0.12514	0.32188	0.222522		0	0.2	0.166076
0.401639			0.287879	0.375		0.0802752					0.125				0.162791	0.015528	0.20167		0.15264	0.150915	0.250707		0.2	0.125	0.1865
0.148148			0.486957	0.240741		0.19145					0.037037				0.114607	0.0395137	0.169279		0.135148	0.113159	0.248902		0	0.0555556	0.278819
0.456522			0.361702	0.103448		0.466667					0.615385				0.169032	0.0474407	0.18324		0.172616	0.264151	0.20013		0.4	0.125708	0.391361
0.111111			0.360248	0.0285714		0.165333					0.724138				0.141667	0.0441176	0.183516		0.447706	0.385593	0.234429		0.166667	0.0683297	0.234421
0.297297			0.57971	0.025		0.245562					0.507463				0.119835	0.0149626	0.138164		0.135427	0.135135	0.270715		0.5	0.205108	0.176272
0.206897			0.265306	0.047619		0.0676692					0.135135				0.0470588	0.0436242	0.157585		0.0263447	0.0766807	0.369786		0	0.259352	0.28244
0.294118			0.552147	0.2		0.113139					0.423077				0.123209	0.0962264	0.244351		0.103386	0.194898	0.195211		0.25	0.184032	0.305723
[truncated: 8,590 more rows]

## Sheet: Ace T DC
Ace Tub DC/Total	Bull 7	Bull 8	Bull 9	Bull 10	Bull 11	Bull 12	Bull 13	Bull 14	Bull 15	Bull 16	Bull 17	Bull 18	Bull 19	Bull 20	Bull 21	Bull 22	Bull 23	Bull 24	Bull 25	Bull 26	Bull 27	Bull 28	Bull 29	Bull 30	Bull 31
[truncated: 8,853 more rows]

[truncated: 7 more sheets: Ace T Ax, POC1B PC, POC1B DC, POC1B Ax, FAM161A PC, FAM161A DC, FAM161A Ax]
