# Supplementary material for: Abnormal centriolar biomarker ratios correlate with unexplained bull artificial insemination subfertility: a pilot study
Source: Sci Rep. 2023 Oct 26;13:18338. doi: 10.1038/s41598-023-45162-8 (PMC10603076; doi:10.1038/s41598-023-45162-8)
Supplement: Supplementary file 5 — Supplementary Table 5. [file 41598_2023_45162_MOESM5_ESM.xlsx]

## Sheet: TUB PC
Tubulin PC/Total	Bull 1	Bull 2	Bull 3J	Bull 4	Bull 5	Bull 6
0.397628	0.39	0.4	0.38	0.4	0	0.4		Bins	0.05	0.15	0.25	0.35	0.45	0.55	0.65	0.75	0.85	0.95
0.332355	0.5	0.32	0.45	0.42	0.15	0.34			0	.1-.2	.2-.3	.3-.4	.4-.5	.5-.6	.6-.7	.7-.8	.8-.9	.9-1
0.344302	0.45	0.3	0.45	0.36	1	0.44			52	279	1558	3359	2595	824	155	26	9	5	8862
0.346271	0.3	0.2	0.4	0.45	0	0.39			0.00586775	0.0314827	0.175807	0.379034	0.292823	0.0929813	0.0174904	0.00293387	0.00101557	0.000564207
0.342711	0.37	0.28	0.31	0.39	0	0.31
0.302057	0.41	0.5	0.46	0.58	0	0.35
0.313698	0.39	0.47	0.3	0.39	0.6	0.54		Bull 1	0.05	0.15	0.25	0.35	0.45	0.55	0.65	0.75	0.85	0.95
0.446323	0.38	0.45	0.37	0.46	0.2	0.42			3	66	274	346	135	36	11	5	0	0	876
0.321629	0.37	0.37	0.43	0.55	0.57	0.37			0.00342466	0.0753425	0.312785	0.394977	0.15411	0.0410959	0.0125571	0.00570776	0	0
0.257807	0.36	0.52	0.46	0.2	0.25	0.41
0.28482	0.36	0.38	0.25	0.49	1	0.35
0.352983	0.39	0.29	0.51	0.45	0	0.27		Bull 2	0.05	0.15	0.25	0.35	0.45	0.55	0.65	0.75	0.85	0.95
0.405548	0.38	0.28	0.37	0.31	0	0.43			1	35	178	237	131	36	5	1	0	0	624
0.391984	0.37	0.34	0.51	0.3	0	0.34			0.00160256	0.0560897	0.285256	0.379808	0.209936	0.0576923	0.00801282	0.00160256	0	0
0.36031	0.3	0.24	0.39	0.58	0	0.46
0.412762	0.33	0.28	0.41	0.23	0	0.62
0.393916	0.45	0.37	0.4	0.32	0.25	0.5		Bull 3	0.05	0.15	0.25	0.35	0.45	0.55	0.65	0.75	0.85	0.95
0.231844	0.29	0.3	0.58	0.32	0	0.52			5	33	105	233	139	48	17	7	1	0	588
0.31586	0.32	0.46	0.34	0.62	0	0.49			0.0085034	0.0561224	0.178571	0.396259	0.236395	0.0816327	0.0289116	0.0119048	0.00170068	0
0.381602	0.28	0.45	0.34	0.65	0.57	0.34
0.413306	0.41	0.61	0.34	0.55	0.23	0.35
0.378973	0.35	0.32	0.39	0.34	0.34	0.49		Bull 4	0.05	0.15	0.25	0.35	0.45	0.55	0.65	0.75	0.85	0.95
0.368466	0.42	0.35	0.25	0.59	0.31	0.45			3	15	49	105	65	44	17	7	1	1	307
0.406458	0.38	0.5	0.37	0.56	0.38	0.57			0.00977199	0.0488599	0.159609	0.34202	0.211726	0.143322	0.0553746	0.0228013	0.00325733	0.00325733
0.390229	0.38	0.35	0.42	0.29	0.45	0.37
0.312366	0.34	0.37	0.57	0.26	0.33	0.49
0.38499	0.38	0.38	0.3	0.27	0.38	0.45		Bull 5	0.05	0.15	0.25	0.35	0.45	0.55	0.65	0.75	0.85	0.95
0.310659	0.38	0.28	0.39	0.4	0.28	0.48			18	19	44	102	85	45	13	7	2	5	340
0.331381	0.42	0.24	0.36	0.43	0.38	0.38			0.0529412	0.0558824	0.129412	0.3	0.25	0.132353	0.0382353	0.0205882	0.00588235	0.0147059
0.403689	0.26	0.3	0.33	0.35	0.42	0.4
0.375682	0.22	0.43	0.34	0.55	0.36	0.55
0.404505	0.32	0.39	0.54	0.35	0.34	0.45		Bull 6	0.05	0.15	0.25	0.35	0.45	0.55	0.65	0.75	0.85	0.95
0.376832	0.31	0.47	0.32	0.35	0.34	0.56			0	6	24	98	158	72	39	21	6	5	429
0.249691	0.37	0.44	0.39	0.45	0.22	0.52			0	0.013986	0.0559441	0.228438	0.368298	0.167832	0.0909091	0.048951	0.013986	0.011655
0.356016	0.31	0.32	0.37	0.42	0.28	0.48
0.339815	0.34	0.37	0.37	0.35	0.39	0.52
0.428291	0.43	0.34	0.3	0.44	0.36	0.64
0.261062	0.5	0.44	0.31	0.24	0.3	0.48
0.321791	0.37	0.31	0.41	0.37	0.42	0.46
0.321796	0.28	0.36	0.35	0.4	0.48	0.55
0.381268	0.34	0.27	0.42	0.43	0.51	0.53
0.356164	0.42	0.46	0.3	0.56	0.42	0.51
0.371497	0.47	0.38	0.55	0.49	0.38	0.34
0.352438	0.39	0.36	0.63	0.27	0.37	0.45
0.327935	0.5	0.41	0.39	0.49	0.58	0.47
0.43252	0.45	0.35	0.36	0.42	0.36	0.46
0.502218	0.3	0.55	0.53	0.52	0.28	0.55
0.259067	0.37	0.29	0.34	0.51	0.59	0.44
0.364319	0.41	0.42	0.42	0.08	0.41	0.57
0.431579	0.39	0.36	0.48	0.54	0.27	0.47
0.330077	0.38	0.34	0.51	0.34	0.55	0.43
0.342017	0.37	0.33	0.44	0.28	0.26	0.57
0.371563	0.36	0.3	0.25	0.44	0.45	0.49
0.325444	0.36	0.46	0.35	0.43	0.53	0.41
0.385345	0.39	0.39	0.65	0.26	0.38	0.48
0.396083	0.38	0.38	0.65	0.51	0.37	0.33
0.291536	0.37	0.43	0.37	0.39	0.48	0.49
0.367196	0.3	0.39	0.37	0.38	0.38	0.45
0.300792	0.33	0.4	0.3	0.44	0.4	0.44
0.412475	0.45	0.27	0.48	0.42	0.36	0.62
0.274157	0.29	0.55	0.29	0.41	0.4	0.47
0.235115	0.32	0.42	0.5	0.46	0.43	0.43
0.468165	0.28	0.49	0.34	0.38	0.54	0.5
0.31768	0.41	0.31	0.38	0.29	0.55	0.55
0.348684	0.35	0.39	0.37	0.49	0.39	0.36
0.344689	0.42	0.3	0.42	0.51	0.35	0.47
0.304087	0.38	0.48	0.32	0.42	0.33	0.51
0.335274	0.38	0.51	0.32	0.5	0.42	0.47
0.346041	0.34	0.36	0.39	0.27	0.29	0.48
0.350847	0.38	0.42	0.41	0.23	0.32	0.57
0.242894	0.38	0.34	0.3	0.52	0.48	0.44
0.174603	0.42	0.29	0.35	0.44	0.47	0.47
0.363949	0.26	0.38	0.21	0.34	0.52	0.5
0.421965	0.22	0.35	0.49	0.24	0.53	0.32
0.3	0.32	0.16	0.39	0.24	0.42	0.38
0.456217	0.31	0.47	0.36	0.39	0.29	0.5
0.406109	0.37	0.31	0.3	0.39	0.32	0.35
0.347722	0.31	0.53	0.39	0.51	0.14	0.42
0.436275	0.34	0.48	0.38	0.55	0.33	0.44
0.442771	0.43	0.39	0.36	0.33	0.57	0.35
0.289678	0.5	0.5	0.4	0.61	0.25	0.41
0.23402	0.37	0.33	0.31	0.35	0.34	0.47
0.325243	0.28	0.33	0.36	0.35	0.57	0.42
0.469251	0.34	0.28	0.33	0.28	0.43	0.48
0.308851	0.42	0.5	0.31	0.27	0.45	0.43
0.347531	0.47	0.39	0.13	0.25	0.44	0.48
0.310999	0.39	0.29	0.37	0.36	0.41	0.37
0.357301	0.34	0.64	0.36	0.4	0.33	0.4
0.363083	0.29	0.29	0.46	0.45	0.2	0.48
0.262758	0.39	0.46	0.39	0.44	0.5	0.4
0.287162	0.39	0.35	0.27	0.39	0.24	0.38
0.346228	0.41	0.4	0.25	0.45	0.24	0.44
0.192857	0.37	0.39	0.45	0.44	0.33	0.38
0.345009	0.4	0.35	0.33	0.34	0.11	0.41
0.403659	0.33	0.29	0.4	0.64	0.31	0.38
0.386585	0.39	0.55	0.4	0.41	0.43	0.4
0.28164	0.3	0.37	0.58	0.34	0.49	0.52
0.264403	0.38	0.43	0.31	0.26	0.35	0.54
0.357143	0.51	0.43	0.4	0.34	0.77	0.42
0.462656	0.4	0.28	0.41	0.34	0.31	0.37
0.27027	0.39	0.32	0.46	0.76	0.31	0.45
0.29959	0.29	0.31	0.43	0.31	0.59	0.43
0.326371	0.29	0.4	0.38	0.51	0.19	0.29
0.341667	0.35	0.44	0.29	0.19	0.34	0.32
0.302005	0.32	0.35	0.23	0.38	0.34	0.36
0.258266	0.38	0.37	0.47	0.55	0.38	0.36
0.295111	0.23	0.54	0.44	0.35	0.33	0.45
0.339031	0.42	0.38	0.37	0.52	0.36	0.4
0.212679	0.41	0.56	0.44	0.32	0.26	0.32
0.28866	0.31	0.32	0.38	0.33	0.33	0.36
0.457467	0.41	0.47	0.33	0.27	0.23	0.51
0.389049	0.31	0.35	0.33	0.4	0.39	0.35
0.343023	0.36	0.43	0.37	0.28	0.33	0.44
0.460177	0.4	0.42	0.48	0.36	0.43	0.4
0.223011	0.39	0.4	0.35	0.71	0.52	0.42
0.275542	0.21	0.54	0.36	0.38	0.49	0.41
0.3536	0.27	0.32	0.44	0.46	0.38	0.4
0.326895	0.38	0.3	0.37	0.22	0.38	0.47
0.300567	0.62	0.18	0.41	0.24	0.49	0.44
0.266082	0.44	0.44	0.5	0.9	0.5	0.35
0.261556	0.19	0.42	0.41	0.45	0.43	0.52
0.337644	0.19	0.36	0.37	0.19	0.21	0.41
0.30057	0.26	0.51	0.3	0.38	0.38	0.52
0.236446	0.29	0.38	0.39	0.48	0.48	0.38
0.389908	0.29	0.45	0.28	0.31	0.33	0.42
0.330261	0.34	0.51	0.48	0.65	0.34	0.48
0.3875	0.35	0.49	0.38	0.36	0.42	0.44
0.343811	0.48	0.38	0.3	0.27	0.34	0.47
0.297468	0.38	0.48	0.37	0.44	0.33	0.38
0.345738	0.33	0.51	0.32	0.39	0.25	0.39
0.225869	0.34	0.31	0.38	0.32	0.42	0.52
0.268412	0.21	0.47	0.37	0.25	0.28	0.62
0.258621	0.35	0.56	0.17	0.69	0.47	0.49
0.246269	0.27	0.19	0.35	0.31	0.42	0.38
0.345609	0.3	0.29	0.31	0.26	0.15	0.36
0.273305	0.25	0.38	0.37	0.4	0.66	0.43
0.307914	0.39	0.23	0.44	0.4	0.39	0.38
0.257179	0.39	0.28	0.45	0.38	0.29	0.41
0.339827	0.35	0.31	0.4	0.41	0.45	0.44
0.333789	0.33	0.4	0.25	0.36	0.47	0.4
0.302211	0.28	0.26	0.33	0.41	0.31	0.38
0.27797	0.39	0.47	0.33	0.51	0.35	0.41
0.375427	0.29	0.37	0.42	0.18	0.34	0.46
0.348592	0.56	0.33	0.47	0.36	0.47	0.36
0.415716	0.48	0.37	0.58	0.43	0.5	0.43
0.282167	0.25	0.3	0.37	0.26	0.61	0.39
0.311419	0.26	0.55	0.36	0.42	0.7	0.47
0.38502	0.32	0.37	0.31	0.3	0.23	0.39
0.293706	0.18	0.37	0.4	0.5	0.08	0.4
0.427358	0.4	0.41	0.35	0.39	0.29	0.3
0.217617	0.25	0.44	0.38	0.32	0.5	0.43
0.416309	0.58	0.44	0.34	0.58	0.22	0.39
0.289575	0.42	0.5	0.37	0.36	0.22	0.3
0.327332	0.23	0.4	0.32	0.32	0.41	0.39
0.288462	0.26	0.35	0.38	0.2	0.33	0.29
0.248276	0.27	0.43	0.31	0.48	0.2	0.77
0.366426	0.35	0.49	0.36	0.34	0.25	0.51
0.328255	0.35	0.39	0.45	0.35	0.35	0.4
0.469605	0.16	0.55	0.33	0.31	0.43	0.6
0.289969	0.26	0.36	0.39	0.29	0.37	0.58
0.292793	0.3	0.41	0.44	0.35	0.32	0.53
0.358744	0.18	0.31	0.34	0.22	0.33	0.61
0.35924	0.29	0.3	0.29	0.33	0.46	0.51
0.210084	0.35	0.39	0.37	0.45	0.4	0.45
0.261307	0.24	0.4	0.36	0.47	0.42	0.63
0.208981	0.26	0.35	0.36	0.38	0.38	0.47
0.392938	0.24	0.37	0.34	0.39	0.3	0.5
0.320823	0.26	0.38	0.49	0.34	0.29	0.94
0.321311	0.28	0.46	0.4	0.13	0.37	0.72
0.399457	0.29	0.39	0.46	0.26	0.34	0.8
0.303597	0.3	0.37	0.31	0.5	0.13	0.61
0.342491	0.46	0.49	0.38	0.31	0.19	0.73
0.262918	0.39	0.53	0.38	0.19	0.35	0.45
0.371901	0.32	0.42	0.35	0.26	0.51	0.61
0.357564	0.49	0.42	0.36	0.47	0.45	0.57
0.329496	0.45	0.27	0.25	0.33	0.45	0.76
0.340674	0.38	0.32	0.32	0.44	0.39	0.71
0.326923	0.72	0.4	0.45	0.31	0.26	0.66
0.157424	0.31	0.3	0.33	0.47	0.44	0.61
0.206935	0.27	0.47	0.41	0.29	0.47	0.63
0.261658	0.44	0.3	0.27	0.38	0.51	0.87
0.280255	0.3	0.4	0.27	0.57	0.43	0.66
0.238979	0.33	0.41	0.34	0.29	0.51	0.59
0.456053	0.23	0.2	0.46	0.23	0.59	0.75
0.410915	0.24	0.44	0.37	0.57	0.45	0.83
0.39916	0.36	0.57	0.29	0.6	0.44	0.48
0.423369	0.28	0.43	0.37	0.38	0.44	0.66
0.278986	0.34	0.42	0.37	0.57	0.47	0.94
0.331126	0.37	0.42	0.22	0.37	0.56	0.58
0.324926	0.27	0.42	0.58	0.41	0.53	0.59
0.28109	0.28	0.44	0.28	0.21	0.58	0.62
0.455556	0.37	0.37	0.33	0.28	0.32	0.72
0.301746	0.22	0.47	0.46	0.21	0.5	0.71
0.204698	0.31	0.26	0.29	0.46	0.39	0.53
0.249661	0.26	0.43	0.33	0.16	0.4	0.65
0.319018	0.24	0.4	0.47	0.4	0.44	0.32
0.25158	0.38	0.35	0.24	0.45	0.41	0.41
0.213997	0.28	0.32	0.44	0.3	0.28	0.61
0.354369	0.22	0.27	0.28	0.33	0.34	0.5
0.406619	0.35	0.28	0.34	0.25	0.71	0.47
0.364366	0.23	0.24	0.32	0.33	0.35	0.63
0.31893	0.19	0.39	0.33	0.35	0.47	0.49
0.605812	0.39	0.34	0.44	0.18	0.35	0.52
0.526611	0.33	0.28	0.41	0.42	0.36	0.55
0.577424	0.21	0.4	0.3	0.35	0.35	0.59
0.355777	0.27	0.34	0.26	0.28	0.34	0.61
0.487589	0.28	0.39	0.28	0.62	0.59	0.61
0.195238	0.32	0.18	0.31	0.44	0.25	0.66
0.279202	0.36	0.3	0.29	0.3	0.57	0.59
0.278207	0.41	0.41	0.32	0.71	0.47	0.29
0.393298	0.3	0.44	0.31	0.61	0.55	0.75
0.387048	0.2	0.36	0.31	0.55	0.26	0.43
0.238839	0.31	0.27	0.31	0.49	0.38	0.63
0.324022	0.28	0.26	0.25	0.74	0.41	0.66
0.293399	0.19	0.27	0.37	0.48	0.42	0.47
0.335938	0.24	0.22	0.32	0.41	0.39	0.6
0.432584	0.39	0.17	0.3	0.54	0.3	0.77
0.464029	0.35	0.33	0.35	0.73	0.52	0.43
0.336111	0.28	0.44	0.36	0.65	0.34	0.69
0.244367	0.34	0.4	0.23	0	0.37	0.49
0.28	0.2	0.29	0.31	0.51	0.41	0.64
0.353474	0.36	0.35	0.36	1	0.13	0.78
0.404682	0.35	0.4	0.36	0.36	0.68	0.78
0.36528	0.24	0.23	0.29	0.5	0.58	0.68
0.375335	0.4	0.39	0.29	0.42	0.39	0.67
0.27572	0.22	0.45	0.22	0.51	0.58	0.58
0.340102	0.3	0.42	0.3	0.38	0.47	0.48
0.300347	0.26	0.52	0.29	0.39	0.35	0.43
0.386059	0.22	0.28	0.37	0.44	0.34	0.35
0.300676	0.34	0.3	0.37	0.55	0.85	0.39
0.401028	0.39	0.33	0.39	0.19	0.47	0.5
0.346979	0.26	0.37	0.39	0.67	0.12	0.62
0.340037	0.35	0.35	0.67	0.37	0.42	0.43
0.321543	0.37	0.36	0.24	0.16	0.67	0.54
0.322718	0.26	0.34	0.37	0.32	0.53	0.59
0.366822	0.32	0.33	0.41	0.62	0.13	0.43
0.242188	0.38	0.39	0.33	0.45	0.37	0.67
0.171429	0.38	0.4	0.62	0.3	0.48	0.26
0.249158	0.47	0.47	0.38	0.53	0.34	0.52
0.450311	0.21	0.19	0.43	0.37	0.47	0.88
0.301115	0.41	0.38	0.42	0.57	0.44	0.68
0.336898	0.38	0.44	0.47	0.37	0.09	0.59
0.249147	0.34	0.4	0.58	0.33	0.48	0.5
0.467647	0.55	0.4	0.37	0.33	0.54	0.28
0.486	0.35	0.54	0.36	0.51	0.43	0.57
0.376569	0.26	0.37	0.31	0.33	0.56	1
0.300766	0.35	0.47	0.4	0.38	0.42	0.62
0.476274	0.35	0.33	0.35	0.41	0.6	0.47
0.249284	0.23	0.33	0.38	0.62	0.17	0.56
0.144578	0.17	0.49	0.34	0.33	0.47	0.55
0.298343	0.29	0.39	0.37	0.52	0.29	0.88
0.280405	0.19	0.28	0.32	0.16	0.45	0.72
0.339678	0.25	0.4	0.38	0.62	0.43	0.38
0.375	0.23	0.44	0.31	0.15	0.33	0.73
0.273148	0.25	0.31	0.36	0.31	0.36	0.43
0.267347	0.28	0.33	0.45	0.23	0.36	0.58
0.39433	0.39	0.31	0.33	0.51	0.32	0.89
0.360577	0.41	0.39	0.39	0.43	0.62	0.69
0.484375	0.33	0.34	0.44	0.16	0.32	0.8
0.285714	0.52	0.39	0.34	0.21	0.51	0.48
0.293333	0.51	0.39	0.29	0.33	0.28	0.54
0.233766	0.33	0.47	0.37	0.31	0.45	0.59
0.208	0.4	0.46	0.36	0.55	0.33	0.54
0.247887	0.28	0.31	0.36	0.45	0.28	0.5
0.298921	0.33	0.34	0.34	0.54	0.42	0.54
0.320084	0.29	0.42	0.49	0.42	0.53	0.56
0.227723	0.21	0.24	0.4	0.41	0.43	0.64
0.374194	0.42	0.3	0.46	0.39	0.5	0.51
0.31893	0.23	0.39	0.31	0.27	0.41	0.59
0.345703	0.27	0.34	0.38	0.64	0.44	0.59
0.282272	0.31	0.37	0.51	0.52	0.63	0.5
0.281139	0.4	0.32	0.45	0.38	0.58	0.67
0.318253	0.34	0.44	0.56	0.3	0.33	0.62
0.265162	0.31	0.48	0.41	0	0.4	0.56
0.23839	0.27	0.31	0.44	0.4	0.43	1
0.315789	0.36	0.13	0.48	0.6	0.19	0.54
0.306087	0.31	0.29	0.4	0.44	0.47	1
0.246088	0.42	0.23	0.42	0.59	0.13	0.46
0.14094	0.26	0.45	0.24	0.39	0.27	0.78
0.317123	0.22	0.27	0.51	0.4	0.52	0.45
0.318465	0.51	0.47	0.4	0.76	0.44	0.33
0.411392	0.45	0.36	0.81	0.29	0.3	0.13
0.355068	0.38	0.51	0.48	0.33	0.04	0.57
0.416038	0.28	0.47	0.64	0.7	0.28	0.27
0.409273	0.48	0.35	0.35	0.38	0.36	0.56
0.201266	0.38	0.26	0.79	0.77	0.05	0.4
0.394896	0.28	0.24	0.41	0.38	0.23	0.5
0.303977	0.34	0.27	0.44	0.4	0.56	0.4
0.391626	0.34	0.35	0.63	0.27	0.37	0.39
0.293718	0.34	0.22	0.59	0.22	0.14	0.47
0.374648	0.3	0.32	0.4	0.33	0.53	0.45
0.39123	0.32	0.15	0.49	0.39	0.35	0.31
0.292063	0.37	0.33	0.47	0.59	0.46	0.58
0.403657	0.31	0.23	0.61	0.17	0.41	0.58
0.429227	0.3	0.35	0.48	0.54	0.36	0.38
0.445675	0.35	0.32	0.51	0.46	0.33	0.21
0.250276	0.35	0.21	0.68	0.34	0.36	0.48
0.317383	0.59	0.37	0.67	0.41	0.32	0.53
0.288773	0.35	0.17	0.72	0.56	0.35	0.45
0.395216	0.48	0.36	0.54	0.35	0.16	0.44
0.369393	0.51	0.23	0.64	0.36	0.39	0.43
0.4375	0.51	0.22	0.45	0.6	0.44	0.43
0.3867	0.44	0.57	0.57	0.39	0.49	0.39
0.45768	0.31	0.3	0.36	0.37	0.37	0.24
0.491722	0.33	0.33	0.46	0.41	0.42	0.39
0.412731	0.34	0.34	0.43	0.67	0.3	0.65
0.450644	0.42	0.27	0	0.68	0.44	0.44
0.501333	0.45	0.44	0.31		0.21	0.47
0.431579	0.44	0.34	0.65		0.67	0.4
0.45768	0.45	0.3	0.57		1	0.45
0.328592	0.4	0.24	0.53		0.71	0.41
0.340659	0.35	0.32	0		0.44	0.5
0.388393	0.3	0.24	0.5		0.77	0.64
0.28769	0.42	0.31	0.47		1	0.56
0.318695	0.3	0.28	0.38		0.09	0.48
0.2752	0.37	0.46	0.52		0.79	0.49
0.299401	0.3	0.21	0.42		0.63	0.15
0.326951	0.42	0.4	0.41		0.73	0.48
0.396825	0.26	0.2	0.38		1	0.51
0.346247	0.36	0.6	0.41		0.7	0.54
0.38961	0.27	0.33	0.68		0.62	0.5
0.351064	0.15	0.25	0.41		0.3	0.38
0.363359	0.33	0.4	0.31		0.56	0.12
0.396	0.36	0.34	0.4		0.11	0.5
0.31001	0.24	0.28	0.45		0.71	0.42
0.373711	0.28	0.36	0.4		0.37	0.68
0.492795	0.32	0.3	0.37		0.09	0.5
0.472527	0.23	0.35	0.28		0.53	0.32
0.309774	0.35	0.8	0.74		0.32	0.84
0.31918	0.39	0.31	0.46		0.32	0.58
0.365416	0.26	0.22	0.34		0.23	0.46
0.451613	0.24	0.22	0.56		0.6	0.26
0.331502	0.29	0.14	0.53		0.62	0.37
0.414634	0.34	0.25	0.42		0.54	0.5
0.453471	0.24	0.18	0.35		0.49	0.64
0.366667	0.36	0.25	0.52		0.08	0.36
0.419048	0.32	0.24	0.51		0.64	0.37
0.397094	0.31	0.34	0.51		0.53	0.48
0.319955	0.27	0.16	0.23		0.6	0.45
0.299559	0.25	0.19	0.11		0.9	0.71
0.203782	0.27	0.1	0.42			0.6
0.282158	0.32	0.38	0.49			0.45
0.502152	0.33	0.2	0.53			0.49
0.467967	0.3	0.19	0.53			0.42
0.45488	0.25	0.21	0.37			0.53
0.371622	0.3	0.5	0.39			0.79
0.523897	0.26	0.27	0.57			0.41
0.379722	0.27	0.2	0.66			0.44
0.293578	0.31	0.23	0.48			0.26
0.278146	0.38	0.21	0.47			0.48
0.338129	0.28	0.14	0.4			0.45
0.236111	0.32	0.25	0.63			0.51
0.284	0.33	0.27	0.53			0.39
0.365314	0.48	0.24	0.58			0.38
0.30198	0.5	0.18	0.52			0.44
0.456019	0.51	0.33	0.43			0.37
0.448661	0.54	0.22	0.37			0.44
0.614458	0.31	0.17	0.55			0.44
0.316726	0.52	0.27	0.26			0.44
0.345416	0.42	0.42	0.49			0.4
0.49835	0.36	0.23	0.34			0.35
0.345912	0.45	0.26	0.51			0.27
0.374502	0.34	0.26	0.35			0.36
0.375421	0.38	0.29	0.58			0.41
	0.26	0.25	0.53			0.28
	0.45	0.24	0.29			0.31
	0.46	0.19	0.41			0.28
	0.46	0.48	0.4			0.32
	0.3	0.23	0.36			0.13
	0.42	0.3	0.37			0.35
	0.26	0.23	0.37			0.43
	0.36	0.24	0.32			0.37
	0.27	0.25	0.46			0.41
	0.15	0.26	0.34			0.25
	0.33	0.31	0.41			0.23
	0.36	0.26	0.41			0.31
	0.24	0.28	0.44			0.25
	0.28	0.24	0.37			0.39
	0.32	0.12	0.47			0.39
	0.23	0.14	0.3			0.48
	0.35	0.3	0.54			0.75
	0.39	0.25	0.4			0.42
	0.26	0.28	0.29			0.5
0.22973	0.24	0.29	0.35			0.35
0.153846	0.29	0.36	0.59			0.17
0.294118	0.34	0.24	0.45			0.4
0.172414	0.24	0.11	0.48			0.47
0.363636	0.36	0.29	0.5			0.37
0.326923	0.32	0.25	0.49			0.45
0.238532	0.31	0.24	0.42			0.42
0.228571	0.27	0.25	0.56			0.46
0.101695	0.25	0.29	0.2			0.33
0.363636	0.27	0.26	0.34			0.28
0.222222	0.32	0.33	0.36			0.26
0.277778	0.33	0.67	0.49			0.3
0.514286	0.3	0.28	0.3			0.44
0.222222	0.44	0.25	0.47			0.13
0.156863	0.28	0.26	0.44			0.35
0.171779	0.35	0.47	0.45			0.47
0.1625	0.43	0.24	0.41			0.41
0.245283	0.41	0.27	0.44			0.45
0.304636	0.32	0.4	0.47			0.41
0.319444	0.38	0.27	0.41			0.43
0.28169	0.3	0.22	0.42			0.51
0.343053	0.39	0.23	0.36			0.69
0.252778	0.16	0.19	0.55			0.4
0.4	0.41	0.33	0.58			0.3
0.392989	0.4	0.23	0.75			0.52
0.255814	0.4	0.28	0.5			0.44
0.330357	0.35	0.21	0.37			0.48
0.283168	0.44	0.28	0.55			0.49
0.320988	0.52	0.32	0.47			0.29
0.373832	0.38	0.31	0.46			0.75
0.305851	0.44	0.2	0.45			0.46
0.268421	0.29	0.3	0.32			0.45
0.312044	0.54	0.23	0.49			0.57
0.291866	0.35	0.25	0.34			0.44
0.210402	0.36	0.27	0.36			0.38
0.38061	0.23	0.23	0.21			0.5
0.307573	0.39	0.33	0.24			0.31
0.347639	0.22	0.29	0.31			0.36
0.332564	0.3	0.34	0.23			0.42
0.284354	0.24	0.34	0.27			0.35
0.312629	0.35	0.32	0.29			0.49
0.317857	0.29	0.23	0.48			0.33
0.307241	0.26	0.27	0.21			0.52
0.305921	0.32	0.22	0.26			0.35
0.337691	0.27	0.23	0.33			0.4
0.346484	0.28	0.27	0.18			0.4
0.303406	0.31	0.42	0.26
0.346856	0.33	0.22	0.58
0.377005	0.31	0.43	0.27
0.423163	0.28	0.23	0.63
0.391429	0.37	0.31	0.42
0.404301	0.31	0.16	0.16
0.233813	0.36	0.23	0.31
0.461538	0.25	0.34	0.45
0.32197	0.39	0.31	0.11
0.327778	0.29	0.23	0.4
0.508696	0.27	0.26	0.48
0.296403	0.3	0.28	0.06
0.26162	0.29	0.16	0.43
0.381443	0.39	0.34	0.23
0.33719	0.7	0.28	0.11
0.387967	0.29	0.3	0.28
0.208589	0.3	0.44	0.25
0.289608	0.4	0.51	0.25
0.29976	0.36	0.3	0.38
0.281944	0.44	0.34	0.26
0.365574	0.22	0.21	0.41
0.324619	0.26	0.25	0.42
0.267368	0.25	0.39	0.12
0.313653	0.31	0.19	0.35
0.24761	0.34	0.37	0.2
0.387671	0.18	0.23	0.39
0.29515	0.28	0.36	0.37
0.286585	0.27	0.3	0.27
0.255892	0.29	0.24	0.38
0.309893	0.43	0.31	0.26
0.199505	0.33	0.22	0.33
0.343994	0.33	0.2	0.33
0.30336	0.2	0.3	0.35
0.241241	0.35	0.32	0.38
0.288194	0.26	0.21	0.25
0.140603	0.3	0.32	0.26
0.237345	0.2	0.25	0.22
0.343404	0.23	0.3	0.12
0.330677	0.39	0.33	0.25
0.25	0.39	0.25	0.44
0.297418	0.24	0.32	0.38
0.287269	0.34	0.29	0.48
0.305366	0.32	0.26	0.23
0.322289	0.31	0.38	0.15
0.225352	0.4	0.38	0.2
0.262463	0.27	0.56	0.15
0.271429	0.27	0.42	0.34
0.270181	0.32	0.36	0.32
0.366972	0.16	0.42	0.19
0.345826	0.4	0.34	0.34
0.25524	0.3	0.43	0.25
0.366355	0.3	0.36	0.36
0.291111	0.15	0.35	0.45
0.261975	0.25	0.36	0.27
0.27449	0.28	0.43	0.47
0.289889	0.27	0.61	0.4
0.303171	0.35	0.43	0.25
0.278604	0.32	0.53	0.3
0.263799	0.38	0.42	0.39
0.260557	0.35	0.23	0.3
0.262113	0.27	0.49	0.37
0.286224	0.16	0.25	0.19
0.272975	0.42	0.41	0.23
0.298069	0.27	0.35	0.39
0.315141	0.22	0.32	0.33
0.224613	0.32	0.34	0.33
0.305339	0.26	0.37	0.3
0.47973	0.38	0.53	0.53
0.39837	0.21	0.43	0.39
0.456829	0.33	0.51	0.29
0.325185	0.38	0.31	0.48
0.371394	0.34	0.34	0.22
0.210267	0.39	0.44	0.26
	0.33	0.49	0.21
	0.28	0.6	0.34
	0.55	0.5	0.32
	0.36	0.44	0.14
	0.21	0.43	0.29
	0.25	0.33	0.25
	0.35	0.47	0.5
	0.56	0.36	0.55
	0.2	0.35	0.28
	0.4	0.3	0.25
	0.29	0.3	0.49
	0.5	0.43	0.22
	0.11	0.37	0.46
	0.41	0.34	0.16
	0.47	0.46	0.34
	0.47	0.42	0.36
	0.45	0.42	0.18
	0.31	0.45	0.23
	0.34	0.34	0.15
	0.55	0.45	0.38
	0.31	0.33	0.19
	0.35	0.4	0.17
	0.3	0.52	0.41
	0.35	0.35	0.32
	0.27	0.33	0.48
	0.35	0.4	0.35
	0.23	0.43	0.53
	0.36	0.33	0.36
	0.23	0.36	0.35
	0.34	0.33	0.34
	0.41	0.27	0.44
	0.41	0.35	0.39
	0.34	0.24	0.42
	0.27	0.32	0.41
	0.48	0.32	0.25
	0.43	0.33	0.14
	0.6	0.32	0.3
	0.41	0.21	0.41
	0.32	0.37	0.3
	0.38	0.32	0.32
	0.32	0.25	0.25
	0.29	0.49	0.26
	0.33	0.34	0.46
	0.23	0.41	0.21
	0.3	0.24	0.25
	0.36	0.27	0.74
	0.37	0.34	0.18
	0.45	0.32	0.42
	0.44	0.2	0.15
	0.4	0.28	0.63
	0.28	0.25	0.39
	0.55	0.26	0.48
	0.29	0.36	0.15
	0.4	0.42	0.36
	0.38	0.55	0.34
	0.3	0.37	0.23
	0.38	0.43	0.27
	0.43	0.41	0.26
	0.52	0.34	0.41
	0.58	0.35	0.26
	0.41	0.37	0.45
	0.29	0.42	0.29
	0.4	0.36	0.33
	0.37	0.41	0.12
	0.24	0.53	0.4
	0.44	0.29	0.41
	0.33	0.43	0.17
	0.2	0.51	0.2
	0.26	0.45	0.39
	0.26	0.46	0.4
	0.27	0.2	0.5
	0.4	0.5	0.75
	0.37	0.25	0.42
	0.27	0.63	0.06
	0.29	0.4	0.16
	0.52	0.38	0.8
	0.25	0.35	0.1
	0.16	0.3	0.39
	0.32	0.44	0.3
	0.22	0.38	0.18
	0.19	0.3	0.21
	0.29	0.44	0.13
	0.38	0.22	0.22
	0.5	0.41	0.52
	0.36	0.5	0.14
	0.39	0.44	0.43
	0.46	0.47
	0.2	0.37
	0.24	0.35
	0.42	0.27
	0.18	0.34
	0.62	0.51
	0.27	0.36
	0.44	0.51
	0.16	0.27
	0.22	0.37
	0.27	0.48
	0.25	0.37
	0.17	0.35
	0.38	0.39
	0.27	0.27
	0.28	0.33
	0.27	0.32
	0.36	0.34
	0.42	0.25
	0.35	0.41
	0.29	0.33
	0.58	0.29
	0.23	0.45
	0.33	0.39
	0.33	0.37
	0.39	0.43
	0.33	0.34
	0.25	0.2
	0.63	0.25
	0.74	0.32
	0.55	0.57
	0.38	0.31
	0.39	0.44
	0.36	0.41
	0.55	0.43
	0.46	0.6
	0.24
	0.16
	0.37
	0.18
	0.12
	0.45
	0.28
	0.35
	0.41
	0.21
	0.49
	0.32
	0.34
	0.23
	0.22
	0.34
	0.41
	0.25
	0.18
	0.32
	0.36
	0.2
	0.43
	0.44
	0.3
	0.31
	0.47
	0.24
	0.44
	0.38
	0.27
	0.48
	0.25
	0.32
	0.17
	0.17
	0.2
	0.12
	0.24
	0.24
	0.18
	0.16
	0.33
	0.28
	0.22
	0.38
	0.24
	0.15
	0.39
	0.46
	0.27
	0.31
	0.42
	0.19
	0.41
	0.25
	0.44
	0.13
	0.32
	0.36
	0.3
0.400341	0.36
0.421596	0.33
0.358143	0.34
0.454194	0.28
0.391235	0.28
0.579412	0.22
0.392216	0.16
0.464373	0.23
0.551913	0.29
0.200803	0.2
0.487805	0.21
0.445993	0.19
0.312121	0.24
0.29661	0.4
0.583333	0.67
0.230088	0.23
0.316489	0.22
0.317477	0.35
0.619048	0.33
0.646341	0.21
0.54986	0.23
0.338013	0.25
0.585987	0.37
0.559179	0.49
0.288326	0.15
0.255814	0.45
0.267218	0.34
0.399103	0.32
0.429514	0.35
0.347604	0.34
0.546429	0.5
0.352339	0.23
0.35	0.34
0.454545	0.34
0.42033	0.32
0.347826	0.4
0.441441	0.23
0.239672	0.51
0.36718	0.42
0.397306	0.39
0.433996	0.15
0.55988	0.09
0.492344	0.25
0.267241	0.4
0.493697	0.27
0.417054	0.46
0.521739	0.11
0.509259	0.44
0.075	0.37
0.538321	0.24
0.338369	0.46
0.279279	0.39
	0.28
	0.23
	0.24
	0.32
	0.36
	0.34
	0.35
	0.16
	0.43
	0.18
	0.5
	0.49
	0.24
	0.2
	0.28
	0.23
	0.48
	0.33
	0.37
	0.25
	0.35
	0.28
	0.32
	0.23
0.437332	0.21
0.432752	0.53
0.256637	0.23
0.505201	0.31
0.389262	0.43
0.380048	0.14
0.438907	0.41
0.422378	0.47
0.410377	0.22
0.457888	0.4
0.379661	0.33
0.294326	0.28
0.491997	0.37
0.508571	0.34
0.416667	0.17
0.501259	0.4
0.265193	0.28
0.23	0.2
0.52	0.67
0.442354	0.2
0.338205	0.23
0.244344	0.32
0.243619	0.24
0.389163	0.42
0.393617	0.23
0.510204	0.2
0.551532	0.3
0.331849	0.41
0.61157	0.5
0.354067	0.33
0.350114	0.21
0.279503	0.49
0.271704	0.4
0.252501	0.33
0.362423	0.41
0.4	0.42
0.450824	0.27
0.441718	0.34
0.393841	0.62
0.447337	0.34
	0.3
	0.27
	0.32
	0.47
	0.41
	0.33
	0.57
	0.48
	0.26
	0.5
	0.59
	0.62
	0.79
	0.17
	0.49
	0.07
	0.32
	0.2
	0.42
	0.38
	0.71
	0.54
	0.52
	0.15
	0.36
	0.18
	0.3
	0.37
	0.51
	0.38
	0.61
	0.36
	0.7
	0.35
	0.69
	0.38
	0.48
	0.24
	0.36
	0.3
	0.45
	0.34
	0.38
	0.4
	0.45
	0.37
	0.42
	0.23
	0.18
	0.44
	0.21
	0.38
	0.11
	0.21
	0.25
	0.11
	0.26
	0.5
	0.77
	0.56
	0.43
	0.28
	0.33
	0.37
	0.49
	0.38
	0.52
	0.33
	0.07
	0.26
	0.18
	0.2
	0.32
	0.38
0.439791	0.54
0.335227
0.637993
0.410526
0.335766
0.260083
0.340357
0.341157
0.764706
0.307065
0.506757
0.193662
0.384615
0.547945
0.346154
0.520833
0.3213
0.332673
0.266246
0.395833
0.283537
0.359133
0.714286
0.381476
0.460993
0.221941
0.239474
0.902655
0.452859
0.192308
0.37702
0.47973
0.307418
0.653846
0.357354
0.270195
0.4375
0.391106
0.320824
0.251165
0.690265
0.314721
0.258752
0.401685
0.395964
0.379198
0.407143
0.362379
0.407797
0.512195
0.179238
0.356796
0.428571
0.256881
0.416527
0.297712
0.503475
0.387755
0.320158
0.579176
0.355411
0.323843
0.204167
0.480222
0.335589
0.353429
0
0.153846
1
0
0
0
0.6
0.2
0.571429
0.25
1
0
0
0
0
0
0.25
0
0
0.27897
0.238179
0.304854
0.430642
0.385502
0.47037
0.44325
0.318841
0.368657
0.340845
0.436209
0.309091
0.362069
0.274816
0.459016
0.377114
0.356655
0.40625
0.352941
0.554517
0.292712
0.423502
0.364634
0.34098
0.330435
0.295547
0.46397
0.392523
0.383854
0.427179
0.391266
0.395763
0.266418
0.55121
0.420804
0.488158
0.305344
0.386905
0.303483
0.478477
0.514644
0.363196
0.42268
0.340393
0.291793
0.383741
0.35343
0.156605
0.466476
0.309499
0.534682
0.478788
0.385816
0.5
0.327913
0.326367
0.283582
0.498986
0.387978
0.285851
0.644315
0.292157
0.459364
0.346405
0.399543
0.394599
0.352941
0.286585
0.553965
0.371886
0.429834
0.432896
0.283885
0.318996
0.314286
0.403531
0.438272
0.348089
0.365766
0.537242
0.381779
0.562921
0.318976
0.468912
0.350711
0.428922
0.420168
0.397386
0.539216
0.324324
0.3
0.181818
0.443918
0.415094
0.359477
0.513428
0.379688
0.447205
0.51357
0.494238
0.378007
0.480055
0.508021
0.306452
0.468413
0.55615
0.193483
0.292373
0.383481
0.23125
0.284483
0.30622
0.399329
0.257757
0.465116
0.367113
0.333962
0.365639
0.295222
0.554217
0.366667
0.374517
0.407176
0.440162
0.439929
0.498447
0.404321
0.347692
0.433414
0.488263
0.387324
0.553633
0.357143
0.407557
0.305201
0.301483
0.386768
0.399471
0.354128
0.365429
0.380109
0.456067
0.394698
0.368
0.49375
0.52719
0.41948
0.658052
0.670492
0.302615
0.482935
0.351744
0.713647
0.514793
0.52193
0.562602
0.44685
0.637621
0.472542
0.508021
0.60166
0.457584
0.773663
0.487805
0.556206
0.64369
0.628882
0.644444
0.399297
0.455157
0.716049
0.28382
0.567291
0.693333
0.51634
0.591934
0.525
0.655827
0.541237
0.681319
0.354023
0.316071
0.344309
0.180079
0.313566
0.208814
0.222167
0.31399
0.324841
0.39627
0.330957
0.329089
0.318381
0.321159
0.142484
0.174338
0.216361
0.342531
0.279591
0.203252
0.244991
0.305058
0.222621
0.189873
0.328962
0.285121
0.673961
0.324176
0.272
0.265217
0.430155
0.347163
0.430678
0.272011
0.202548
0.270073
0.352018
0.203782
0.34814
0.285714
0.389851
0.26565
0.210245
0.267218
0.204451
0.296552
0.274481
0.42839
0.310646
0.40367
0.375615
0.223675
0.36648
0.278983
0.327818
0.44898
0.351802
0.28127
0.275209
0.266609
0.213018
0.266036
0.224967
0.48125
0.233914
0.244048
0.253454
0.303571
0.320713
0.336532
0.319899
0.267023
0.292528
0.189294
0.327008
0.23741
0.272474
0.245051
0.240972
0.285031
0.242652
0.290157
0.328926
0.325037
0.277183
0.322006
0.353792
0.262649
0.272109
0.25425
0.282518
0.39769
0.237389
0.287066
0.310859
0.216271
0.386388
0.25
0.268065
0.22007
0.323585
0.252163
0.302762
0.386851
0.407439
0.181614
0.303577
0.317395
0.24877
0.250866
0.303749
0.260376
0.350797
0.337345
0.319499
0.342675
0.373935
0.200332
0.373762
0.27122
0.203199
0.292634
0.243438
0.405405
0.229308
0.216216
0.29317
0.327273
0.510625
0.309398
0.254034
0.276657
0.327496
0.347643
0.306674
0.263672
0.220308
0.269474
0.249101
0.252228
0.361963
0.340426
0.319767
0.452229
0.303333
0.332353
0.252604
0.365427
0.401961
0.301047
0.244444
0.413462
0.328571
0.257732
0.491228
0.294118
0.20155
0.180672
0.4
0.187192
0.209091
0.408304
0.325581
0.236842
0.267218
0.346021
0.397022
0.277778
0.439286
0.311005
0.367273
0.402266
0.847222
0.1
0.420814
0.246862
0.484444
0.229358
0.179739
0.358779
0.179612
0.353276
0.290837
0.134375
0.32598
0.252049
0.379433
0.20438
0.283784
0.342612
0.246809
0.42268
0.220264
0.286957
0.329114
0.239437
0.75
0.320132
0.293814
0.313364
0.232558
0.366337
0.858537
0.4
0.307229
0.484848
0.477941
0.553191
0.387097
0.409091
0.38806
0.246269
0.385366
0.283019
0.546875
0.323077
0.472081
0.398964
0.268657
0.303704
0.294118
0.331169
0.50641
0.299435
0.257143
0.240741
0.234973
0.12766
0.533679
0.359155
0.593496
0.522581
0.16895
0.36
0.632653
0.377163
0.246512
0.404959
0.340102
0.185185
0.158537
0.424812
0.45
0.30597
0.55303
0.447059
0.48227
0.418033
0.257642
0.288889
0.198381
0.402597
0.297143
0.366279
0.398844
0.408602
0.618182
0.372549
0.453608
0.382478
0.453815
0.449778
0.404353
0.306768
0.461741
0.301418
0.369347
0.427023
0.460073
0.247849
0.511008
0.370429
0.514163
0.389451
0.407486
0.395713
0.578196
0.341484
0.344944
0.339983
0.387184
0.252132
0.369896
0.420467
0.571145
0.302742
0.393383
0.362709
0.334031
0.340433
0.543506
0.317253
0.385116
0.365924
0.370222
0.296406
0.310997
0.409574
0.347855
0.416355
0.30271
0.552805
0.634887
0.393804
0.361428
0.525682
0.339377
0.422743
0.48414
0.507692
0.441516
0.253243
0.351418
0.652189
0.652398
0.374089
0.365847
0.302026
0.479619
0.287728
0.497354
0.344574
0.38469
0.366188
0.421809
0.322172
0.318772
0.392392
0.412029
0.301099
0.348397
0.211975
0.494512
0.391707
0.363254
0.302362
0.394979
0.384395
0.361615
0.399724
0.307595
0.569561
0.49147
0.473475
0.453512
0.52697
0.389299
0.491402
0.475405
0.512002
0.494378
0.453235
0.461142
0.428789
0.434384
0.4699
0.432684
0.436447
0.538815
0.513266
0.571868
0.41948
0.302439
0.218667
0.265446
0.266886
0.205832
0.222651
0.226629
0.295858
0.232274
0.31348
0.254296
0.251223
0.268318
0.292576
0.26082
0.234637
0.254902
0.280888
0.237395
0.238627
0.56794
0.228038
0.344655
0.312469
0.384453
0.451985
0.330668
0.375757
0.275786
0.377978
0.424946
0.361446
0.337827
0.341963
0.217995
0.279825
0.392978
0.36334
0.297818
0.330357
0.262548
0.25784
0.312155
0.311688
0.247706
0.305051
0.262376
0.32879
0.205575
0.280731
0.276166
0.183391
0.253968
0.249653
0.405745
0.290323
0.239959
0.290909
0.364296
0.222749
0.269406
0.343681
0.255656
0.432763
0.272321
0.235714
0.306914
0.306818
0.496
0.337143
0.282276
0.260223
0.283333
0.269006
0.283647
0.330579
0.240987
0.203655
0.302103
0.472818
0.462805
0.351739
0.390344
0.419741
0.322773
0.328599
0.388675
0.289335
0.330205
0.368528
0.394963
0.338789
0.478226
0.290636
0.468496
0.472187
0.360453
0.366988
0.380889
0.372486
0.389151
0.440386
0.29903
0.331134
0.377458
0.272266
0.401135
0.36803
0.250711
0.347639
0.391174
0.325631
0.478454
0.383899
0.381314
0.424525
0.415409
0.356488
0.312471
0.278897
0.356782
0.350427
0.400411
0.461333
0.222423
0.386207
0.345538
0.27907
0.40107
0.24295
0.290503
0.39312
0.327711
0.408257
0.298246
0.523715
0.362454
0.586817
0.588419
0.48368
0.603943
0.405157
0.555382
0.529936
0.465147
0.472422
0.398058
0.600509
0.371134
0.364103
0.232772
0.505634
0.632107
0.44479
0.285507
0.362468
0.325905
0.314873
0.125
0.370647
0.358416
0.456215
0.387805
0.273852
0.249476
0.445323
0.330667
0.402145
0.395973
0.581395
0.31323
0.404729
0.41369
0.464103
0.430809
0.37646
0.287293
0.229169
0.469978
0.442874
0.371728
0.435089
0.384692
0.332562
0.329127
0.371041
0.480338
0.353791
0.358539
0.436282
0.372915
0.409444
0.504802
0.407363
0.369451
0.302243
0.388316
0.28385
0.477079
0.381958
0.300728
0.37201
0.322703
0.38258
0.373911
0.167307
0.352192
0.310322
0.371626
0.441633
0.453385
0.40219
0.254892
0.330691
0.33049
0.427507
0.318977
0.433739
0.35393
0.341543
0.356917
0.424358
0.342778
0.334669
0.441983
0.392347
0.391945
0.379965
0.377896
0.380324
0.27539
0.330366
0.358112
0.362516
0.371767
0.390858
0.390313
0.272113
0.370636
0.27525
0.338511
0.351037
0.429983
0.308279
0.394372
0.347185
0.405045
0.329372
0.407627
0.33954
0.324917
0.334696
0.285243
0.240922
0.35257
0.198699
0.3509
0.387884
0.502219
0.454746
0.296314
0.366552
0.406408
0.391887
0.375974
0.370754
0.358425
0.356484
0.393242
0.375
0.371643
0.29587
0.329167
0.452951
0.293173
0.320973
0.276596
0.410583
0.346486
0.422504
0.381443
0.381432
0.340028
0.379671
0.383764
0.424036
0.261566
0.219839
0.324005
0.312734
0.370272
0.307056
0.338137
0.429796
0.495996
0.365854
0.283525
0.3414
0.421616
0.474654
0.267281
0.183908
0.184697
0.229851
0.25
0.253968
0.201592
0.264851
0.133621
0.214429
0.321168
0.239411
0.281304
0.214405
0.201814
0.217949
0.247492
0.318713
0.257634
0.401361
0.229665
0.158664
0.19544
0.239255
0.235088
0.233857
0.329545
0.222414
0.250742
0.182836
0.1
0.152225
0.37291
0.236934
0.178808
0.266795
0.237569
0.248879
0.189474
0.220903
0.389262
0.305164
0.413613
0.166172
0.4
0.265193
0.318436
0.305369
0.345622
0.24359
0.193103
0.237685
0.129909
0.187345
0.236626
0.286154
0.146978
0.217557
0.270777
0.19554
0.302158
0.222386
0.189831
0.24679
0.214029
0.257611
0.297329
0.175347
0.227273
0.339806
0.159664
0.271233
0.243461
0.225248
0.271084
0.103586
0.24207
0.281746
0.175202
0.277154
0.28125
0.286111
0.193955
0.216867
0.319892
0.326923
0.245059
0.271047
0.289474
0.313953
0.362126
0.233279
0.22759
0.226097
0.301167
0.489642
0.25548
0.273799
0.32377
0.317073
0.361736
0.230431
0.217617
0.253829
0.182979
0.211538
0.356757
0.213198
0.30719
0.271739
0.291815
0.190909
0.181818
0.271318
0.392996
0.163866
0.259259
0.288462
0.356923
0.28629
0.213333
0.16
0.272727
0.410774
0.234266
0.249292
0.225
0.192534
0.147163
0.296196
0.294014
0.282325
0.280449
0.295876
0.194149
0.232346
0.287273
0.313661
0.254869
0.386047
0.324528
0.243756
0.273035
0.30742
0.281065
0.307692
0.255006
0.271936
0.25228
0.294776
0.355556
0.271802
0.308032
0.370618
0.30622
0.306563
0.478084
0.281305
0.268212
0.343402
0.349277
0.280488
0.320513
0.291378
0.295617
0.341823
0.209689
0.260574
0.422934
0.484594
0.514612
0.416351
0.382841
0.374117
0.581699
0.360335
0.281039
0.591887
0.411911
0.270103
0.548753
0.26284
0.445845
0.530296
0.375252
0.368587
0.481163
0.384791
0.400298
0.356485
0.396303
0.430957
0.544108
0.551735
0.394883
0.353613
0.328638
[truncated: 7,163 more rows]

## Sheet: TUB DC
Tubulin DC/Total	Bull 1	Bull 2	Bull 3	Bull 4	Bull 5	Bull 6
0.52809	0.59	0.6	0.41	0.38	0	0.44		Bins	0.05	0.15	0.25	0.35	0.45	0.55	0.65	0.75	0.85	0.95
0.576669	0.43	0.49	0.33	0.46	0.73	0.32			0	.1-.2	.2-.3	.3-.4	.4-.5	.5-.6	.6-.7	.7-.8	.8-.9	.9-1
0.607544	0.52	0.67	0.49	0.54	0	0.19			99	225	917	3777	6247	3698	1131	182	42	22	16340
0.557078	0.49	0.8	0.44	0.38	0	0.5			0.00605875	0.0137699	0.05612	0.231151	0.382313	0.226316	0.0692166	0.0111383	0.00257038	0.00134639
0.621483	0.59	0.68	0.58	0.45	1	0.5
0.637532	0.55	0.43	0.36	0.25	0.86	0.52
0.566359	0.49	0.51	0.59	0.45	0.4	0.32		Bull 1	0.05	0.15	0.25	0.35	0.45	0.55	0.65	0.75	0.85	0.95
0.489434	0.53	0.53	0.45	0.36	0.8	0.49			0	3	24	43	184	381	198	41	2	0	876
0.548455	0.49	0.5	0.42	0.29	0.29	0.19			0	0.00342466	0.0273973	0.0490868	0.210046	0.434932	0.226027	0.0468037	0.00228311	0
0.65069	0.59	0.46	0.41	0.56	0.75	0.51
0.62989	0.54	0.62	0.65	0.37	0	0.51
0.560369	0.42	0.68	0.35	0.37	0	0.18		Bull 2	0.05	0.15	0.25	0.35	0.45	0.55	0.65	0.75	0.85	0.95
0.536328	0.54	0.63	0.48	0.46	0	0.36			0	1	5	26	137	282	151	21	1	0	624
0.586957	0.6	0.63	0.4	0.51	0.5	0.4			0	0.00160256	0.00801282	0.0416667	0.219551	0.451923	0.241987	0.0336538	0.00160256	0
0.544346	0.52	0.72	0.42	0.21	0	0.2
0.545364	0.57	0.62	0.4	0.45	1	0.31
0.537643	0.51	0.63	0.41	0.4	0.75	0.38		Bull 3	0.05	0.15	0.25	0.35	0.45	0.55	0.65	0.75	0.85	0.95
0.595531	0.66	0.7	0.31	0.56	0	0.34			4	12	48	129	217	129	34	10	5	0	588
0.657258	0.58	0.5	0.46	0.04	0	0.36			0.00680272	0.0204082	0.0816327	0.219388	0.369048	0.219388	0.0578231	0.0170068	0.0085034	0
0.566172	0.66	0.39	0.54	0.19	0.35	0.56
0.540323	0.54	0.39	0.35	0.39	0.51	0.46
0.564792	0.54	0.58	0.46	0.38	0.5	0.34		Bull 4	0.05	0.15	0.25	0.35	0.45	0.55	0.65	0.75	0.85	0.95
0.48329	0.53	0.58	0.55	0.31	0.47	0.44			5	12	49	96	92	45	5	2	0	1	307
0.494777	0.58	0.49	0.52	0.35	0.44	0.31			0.0162866	0.0390879	0.159609	0.312704	0.299674	0.14658	0.0162866	0.00651466	0	0.00325733
0.526283	0.52	0.61	0.49	0.41	0.41	0.38
0.611866	0.5	0.61	0.35	0.35	0.34	0.36
0.578947	0.52	0.6	0.5	0.34	0.39	0.43		Bull 5	0.05	0.15	0.25	0.35	0.45	0.55	0.65	0.75	0.85	0.95
0.557504	0.56	0.67	0.54	0.3	0.44	0.4			17	14	42	85	122	38	13	5	1	3	340
0.639331	0.49	0.72	0.39	0.38	0.46	0.47			0.05	0.0411765	0.123529	0.25	0.358824	0.111765	0.0382353	0.0147059	0.00294118	0.00882353
0.499317	0.63	0.63	0.55	0.53	0.39	0.35
0.557288	0.33	0.54	0.41	0.34	0.46	0.32
0.544564	0.53	0.55	0.43	0.5	0.53	0.37		Bull 6	0.05	0.15	0.25	0.35	0.45	0.55	0.65	0.75	0.85	0.95
0.564066	0.54	0.46	0.54	0.26	0.49	0.34			7	24	43	109	167	69	6	2	2	0	429
0.695921	0.53	0.55	0.5	0.18	0.37	0.39			0.016317	0.0559441	0.100233	0.254079	0.389277	0.160839	0.013986	0.004662	0.004662	0
0.495069	0.65	0.6	0.47	0.35	0.45	0.35
0.618519	0.56	0.6	0.49	0.56	0.46	0.4
0.507859	0.49	0.6	0.46	0.51	0.55	0.28
0.553097	0.37	0.55	0.47	0.31	0.38	0.36
0.552836	0.48	0.62	0.47	0.56	0.4	0.34
0.609916	0.46	0.58	0.41	0.43	0.37	0.39
0.552507	0.62	0.62	0.49	0.46	0.41	0.38
0.537671	0.42	0.52	0.37	0.28	0.48	0.29
0.55004	0.46	0.53	0.43	0.43	0.44	0.5
0.615911	0.59	0.53	0.3	0.41	0.56	0.44
0.42915	0.43	0.55	0.42	0.41	0.34	0.24
0.473984	0.52	0.52	0.44	0.43	0.5	0.39
0.467613	0.49	0.42	0.33	0.37	0.68	0.29
0.725389	0.59	0.62	0.41	0.3	0.38	0.52
0.600939	0.55	0.5	0.49	0.08	0.48	0.12
0.524812	0.49	0.59	0.42	0.34	0.4	0.4
0.526867	0.53	0.6	0.41	0.36	0.26	0.42
0.553782	0.49	0.58	0.31	0.51	0.45	0.28
0.535211	0.59	0.64	0.43	0.49	0.44	0.37
0.586644	0.54	0.53	0.29	0.28	0.39	0.4
0.574138	0.42	0.58	0.24	0.38	0.45	0.28
0.536453	0.54	0.51	0.23	0.47	0.48	0.48
0.648903	0.6	0.49	0.43	0.43	0.29	0.38
0.578836	0.52	0.58	0.52	0.41	0.48	0.38
0.664908	0.57	0.55	0.49	0.41	0.43	0.35
0.541247	0.51	0.66	0.35	0.4	0.49	0.26
0.61236	0.66	0.43	0.69	0.39	0.39	0.43
0.685496	0.58	0.53	0.45	0.38	0.38	0.49
0.518727	0.66	0.51	0.35	0.32	0.37	0.43
0.600829	0.54	0.61	0.43	0.48	0.31	0.42
0.589912	0.54	0.61	0.54	0.42	0.26	0.57
0.606212	0.53	0.66	0.41	0.29	0.29	0.4
0.646635	0.58	0.46	0.5	0.55	0.53	0.42
0.591385	0.52	0.48	0.54	0.35	0.42	0.45
0.634897	0.5	0.59	0.5	0.59	0.54	0.43
0.547458	0.52	0.57	0.36	0.21	0.3	0.36
0.516796	0.56	0.65	0.37	0.22	0.44	0.38
0.780423	0.49	0.6	0.54	0.44	0.39	0.44
0.56946	0.63	0.48	0.26	0.5	0.42	0.38
0.523699	0.33	0.61	0.43	0.47	0.37	0.52
0.575789	0.53	0.36	0.5	0.26	0.37	0.48
0.465849	0.54	0.52	0.51	0.4	0.46	0.37
0.532805	0.53	0.62	0.5	0.39	0.49	0.51
0.534772	0.65	0.42	0.43	0.39	0.53	0.44
0.539216	0.56	0.5	0.45	0.33	0.57	0.43
0.521084	0.49	0.55	0.44	0.34	0.36	0.44
0.669256	0.37	0.45	0.54	0.28	0.71	0.49
0.735645	0.48	0.55	0.57	0.54	0.55	0.43
0.653722	0.46	0.66	0.49	0.48	0.41	0.42
0.502674	0.62	0.71	0.64	0.51	0.48	0.38
0.634652	0.42	0.43	0.49	0.31	0.29	0.41
0.617619	0.46	0.61	0.34	0.64	0.46	0.43
0.629583	0.55	0.7	0.48	0.43	0.49	0.51
0.608407	0.56	0.36	0.46	0.53	0.56	0.42
0.591278	0.51	0.63	0.48	0.31	0.16	0.41
0.549403	0.55	0.53	0.3	0.31	0.4	0.51
0.648649	0.56	0.62	0.57	0.41	0.62	0.41
0.612186	0.53	0.47	0.61	0.43	0.61	0.43
0.7375	0.58	0.54	0.4	0.35	0.41	0.46
0.609457	0.49	0.56	0.61	0.16	0.21	0.47
0.563415	0.5	0.7	0.48	0.36	0.65	0.46
0.579268	0.52	0.44	0.36	0.45	0.45	0.48
0.666667	0.5	0.53	0.28	0.52	0.31	0.35
0.631687	0.48	0.55	0.48	0.47	0.37	0.42
0.582707	0.47	0.54	0.4	0.52	0.18	0.42
0.529046	0.51	0.65	0.51	0.57	0.42	0.43
0.657658	0.52	0.49	0.48	0.12	0.52	0.44
0.668947	0.45	0.61	0.52	0.39	0.16	0.43
0.63577	0.48	0.52	0.3	0.3	0.31	0.54
0.572917	0.62	0.56	0.26	0.41	0.48	0.56
0.677945	0.56	0.63	0.71	0.51	0.49	0.41
0.608579	0.51	0.58	0.32	0.33	0.23	0.51
0.676444	0.68	0.44	0.35	0.5	0.46	0.4
0.54416	0.52	0.6	0.49	0.43	0.57	0.52
0.582822	0.53	0.42	0.27	0.4	0.57	0.52
0.680412	0.56	0.45	0.42	0.47	0.42	0.47
0.514178	0.55	0.53	0.47	0.47	0.36	0.41
0.544669	0.56	0.6	0.5	0.31	0.48	0.51
0.593023	0.6	0.54	0.37	0.5	0.35	0.36
0.492625	0.38	0.56	0.37	0.41	0.52	0.42
0.568182	0.57	0.57	0.48	0.24	0.4	0.43
0.654799	0.34	0.44	0.47	0.48	0.4	0.45
0.6432	0.41	0.65	0.42	0.38	0.42	0.4
0.61367	0.54	0.7	0.47	0.57	0.44	0.43
0.652174	0.37	0.82	0.4	0.53	0.36	0.46
0.646199	0.51	0.52	0.37	0.09	0.28	0.49
0.655017	0.5	0.57	0.44	0.51	0.47	0.34
0.571839	0.63	0.61	0.4	0.23	0.55	0.46
0.62963	0.6	0.45	0.46	0.46	0.53	0.39
0.694277	0.6	0.58	0.41	0.3	0.45	0.44
0.594037	0.59	0.51	0.58	0.5	0.6	0.41
0.588326	0.49	0.46	0.43	0.31	0.45	0.37
0.595833	0.44	0.44	0.35	0.5	0.45	0.49
0.634578	0.44	0.58	0.39	0.43	0.48	0.43
0.620253	0.57	0.52	0.38	0.33	0.35	0.47
0.498199	0.5	0.49	0.43	0.38	0.48	0.49
0.723938	0.6	0.55	0.48	0.52	0.42	0.36
0.507365	0.7	0.47	0.43	0.5	0.52	0.33
0.663793	0.54	0.42	0.2	0.3	0.26	0.38
0.692164	0.65	0.79	0.4	0.56	0.5	0.47
0.611898	0.57	0.68	0.56	0.48	0.29	0.46
0.682203	0.6	0.58	0.44	0.47	0.23	0.44
0.56259	0.48	0.72	0.29	0.53	0.47	0.43
0.677903	0.56	0.64	0.37	0.35	0.52	0.43
0.606061	0.55	0.66	0.47	0.42	0.51	0.46
0.570451	0.51	0.54	0.18	0.59	0.33	0.47
0.626536	0.51	0.63	0.51	0.52	0.36	0.45
0.663206	0.57	0.49	0.59	0.32	0.45	0.46
0.571672	0.61	0.61	0.52	0.39	0.49	0.42
0.605634	0.41	0.53	0.37	0.44	0.35	0.47
0.534854	0.49	0.54	0.35	0.43	0.42	0.45
0.599699	0.66	0.65	0.55	0.46	0.15	0.4
0.653979	0.6	0.45	0.45	0.44	0.27	0.45
0.586071	0.52	0.56	0.36	0.53	0.69	0.46
0.659091	0.37	0.53	0.41	0.31	0.27	0.4
0.524528	0.52	0.57	0.56	0.26	0.37	0.58
0.606218	0.5	0.55	0.53	0.54	0.42	0.42
0.469957	0.22	0.54	0.49	0.32	0.38	0.52
0.57529	0.52	0.47	0.46	0.57	0.3	0.53
0.585925	0.45	0.58	0.48	0.59	0.46	0.48
0.480769	0.56	0.62	0.45	0.67	0.49	0.53
0.694828	0.64	0.56	0.56	0.43	0.38	0.12
0.566787	0.58	0.48	0.46	0.55	0.64	0.44
0.603878	0.61	0.42	0.43	0.51	0.36	0.34
0.510638	0.56	0.43	0.37	0.28	0.46	0.3
0.62069	0.57	0.61	0.5	0.39	0.46	0.36
0.635135	0.5	0.56	0.43	0.51	0.48	0.34
0.593423	0.49	0.59	0.63	0.31	0.44	0.3
0.604491	0.56	0.7	0.39	0.6	0.47	0.43
0.641457	0.49	0.6	0.48	0.39	0.47	0.43
0.572864	0.35	0.56	0.5	0.39	0.47	0.32
0.644214	0.56	0.63	0.56	0.36	0.48	0.49
0.443052	0.56	0.6	0.54	0.35	0.21	0.38
0.605327	0.7	0.56	0.44	0.53	0.43	0.06
0.640984	0.6	0.54	0.44	0.8	0.42	0.25
0.519022	0.63	0.58	0.38	0.46	0.48	0.17
0.651799	0.49	0.6	0.29	0.26	0.44	0.33
0.595238	0.53	0.43	0.44	0.38	0.3	0.25
0.551672	0.59	0.47	0.53	0.68	0.53	0.44
0.606061	0.46	0.43	0.48	0.44	0.38	0.36
0.607073	0.44	0.43	0.48	0.37	0.45	0.3
0.630216	0.45	0.62	0.56	0.3	0.29	0.21
0.51943	0.51	0.57	0.39	0.31	0.45	0.27
0.538462	0.21	0.59	0.35	0.44	0.67	0.32
0.520572	0.56	0.67	0.52	0.33	0.38	0.38
0.470917	0.64	0.47	0.5	0.49	0.33	0.31
0.593264	0.52	0.54	0.43	0.46	0.46	0.12
0.69586	0.61	0.54	0.31	0.23	0.38	0.28
0.675174	0.59	0.45	0.41	0.46	0.39	0.37
0.532338	0.43	0.68	0.43	0.39	0.3	0.19
0.489567	0.71	0.56	0.39	0.34	0.44	0.15
0.577031	0.46	0.37	0.44	0.18	0.37	0.44
0.552352	0.63	0.51	0.47	0.35	0.45	0.27
0.657609	0.61	0.54	0.4	0.34	0.4	0.05
0.589404	0.57	0.53	0.5	0.49	0.31	0.33
0.605341	0.53	0.54	0.33	0.5	0.36	0.37
0.592845	0.62	0.55	0.55	0.34	0.29	0.32
0.488889	0.53	0.54	0.47	0.44	0.49	0.25
0.629676	0.65	0.52	0.39	0.33	0.28	0.2
0.701342	0.58	0.63	0.51	0.33	0.32	0.44
0.723202	0.55	0.53	0.48	0.48	0.46	0.24
0.627812	0.57	0.52	0.46	0.5	0.38	0.57
0.663717	0.55	0.57	0.53	0.29	0.38	0.49
0.682369	0.62	0.58	0.51	0.48	0.51	0.32
0.599515	0.64	0.63	0.58	0.24	0.58	0.38
0.553191	0.58	0.56	0.42	0.38	0.25	0.47
0.563403	0.63	0.65	0.45	0.48	0.55	0.28
0.567901	0.67	0.57	0.41	0.45	0.41	0.43
0.354004	0.52	0.53	0.39	0.38	0.48	0.43
0.375517	0.37	0.66	0.4	0.43	0.45	0.33
0.366715	0.65	0.46	0.58	0.39	0.5	0.39
0.550499	0.55	0.44	0.47	0.5	0.63	0.23
0.366202	0.66	0.57	0.58	0.38	0.17	0.38
0.726984	0.6	0.58	0.49	0.44	0.36	0.33
0.652422	0.51	0.69	0.43	0.55	0.31	0.34
0.632148	0.53	0.5	0.48	0.28	0.37	0.51
0.587302	0.6	0.54	0.52	0.34	0.36	0.22
0.603916	0.72	0.49	0.44	0.45	0.61	0.52
0.736607	0.58	0.62	0.54	0.24	0.48	0.36
0.621508	0.54	0.39	0.36	0.22	0.46	0.33
0.667482	0.78	0.66	0.57	0.51	0.44	0.47
0.648438	0.69	0.68	0.36	0.56	0.34	0.14
0.52809	0.53	0.77	0.5	0.34	0.41	0.19
0.521583	0.54	0.62	0.43	0.08	0.27	0.41
0.609722	0.65	0.52	0.4	0.16	0.37	0.15
0.649913	0.54	0.54	0.67	0.13	0.51	0.4
0.66087	0.62	0.63	0.54	0.44	0.54	0.34
0.628399	0.58	0.63	0.47	0	0.66	0.17
0.560201	0.55	0.5	0.53	0.35	0.2	0.21
0.620253	0.64	0.64	0.61	0.42	0.22	0.29
0.595174	0.46	0.51	0.51	0.42	0.42	0.22
0.720165	0.68	0.49	0.43	0.44	0.31	0.28
0.637056	0.57	0.47	0.64	0.25	0.43	0.52
0.663194	0.65	0.37	0.43	0.47	0.47	0.48
0.469169	0.73	0.71	0.46	0.44	0.19	0.59
0.658784	0.59	0.57	0.51	0.43	0.12	0.49
0.584833	0.48	0.66	0.36	0.7	0.43	0.42
0.615984	0.53	0.59	0.44	0.33	0.64	0.35
0.638026	0.59	0.59	0.28	0.43	0.51	0.51
0.646302	0.55	0.56	0.51	0.36	0.18	0.42
0.658174	0.63	0.65	0.44	0.34	0.39	0.4
0.584112	0.59	0.53	0.36	0.29	0.57	0.49
0.632812	0.51	0.56	0.56	0.29	0.24	0.19
0.690476	0.56	0.5	0.29	0.38	0.44	0.52
0.531987	0.49	0.49	0.43	0.44	0.37	0.39
0.431677	0.62	0.48	0.37	0.28	0.41	0.13
0.639405	0.46	0.61	0.52	0.35	0.42	0.32
0.593583	0.53	0.55	0.37	0.53	0.21	0.33
0.68942	0.56	0.53	0.35	0.51	0.33	0.45
0.464706	0.36	0.55	0.55	0.34	0.34	0.52
0.434	0.59	0.46	0.45	0.3	0.47	0.39
0.559275	0.57	0.53	0.36	0.52	0.34	0
0.576628	0.59	0.51	0.41	0.43	0.45	0.35
0.495606	0.47	0.43	0.56	0.27	0.28	0.5
0.676218	0.49	0.65	0.53	0.34	0.44	0.31
0.836145	0.68	0.46	0.49	0.63	0.42	0.35
0.626151	0.61	0.58	0.46	0.38	0.13	0.08
0.682432	0.68	0.62	0.48	0.43	0.51	0.27
0.568082	0.64	0.57	0.45	0.34	0.37	0.59
0.59375	0.62	0.56	0.56	0.28	0.57	0.23
0.532407	0.62	0.64	0.46	0.43	0.38	0.57
0.702041	0.67	0.56	0.43	0.71	0.38	0.32
0.585052	0.49	0.67	0.37	0.27	0.45	0.08
0.557692	0.52	0.57	0.5	0.48	0.34	0.31
0.515625	0.62	0.63	0.43	0.23	0.38	0.16
0.647059	0.42	0.51	0.63	0.37	0.41	0.38
0.688889	0.46	0.58	0.39	0.39	0.59	0.41
0.636364	0.66	0.52	0.48	0.2	0.39	0.3
0.688	0.56	0.53	0.5	0.44	0.45	0.46
0.71831	0.59	0.64	0.56	0.42	0.53	0.5
0.61171	0.55	0.61	0.54	0.39	0.37	0.46
0.612971	0.63	0.52	0.44	0.46	0.3	0.42
0.623762	0.75	0.54	0.44	0.42	0.25	0.24
0.548387	0.54	0.48	0.38	0.53	0.42	0.47
0.639918	0.74	0.55	0.29	0.28	0.48	0.39
0.587891	0.66	0.64	0.44	0.32	0.45	0.38
0.638554	0.63	0.56	0.49	0.25	0.23	0.43
0.683274	0.53	0.59	0.41	0.3	0.29	0.33
0.641186	0.6	0.5	0.21	0.3	0.45	0.27
0.671368	0.56	0.47	0.52	1	0.33	0.42
0.739938	0.68	0.63	0.54	0.54	0.32	0
0.637427	0.6	0.45	0.43	0.34	0.47	0.44
0.601739	0.67	0.67	0.6	0.46	0.44	0
0.675676	0.56	0.75	0.56	0.34	0.67	0.44
0.558725	0.64	0.53	0.46	0.35	0.43	0.19
0.592705	0.69	0.68	0.48	0.4	0.35	0.49
0.617739	0.43	0.52	0.56	0.21	0.44	0.48
0.484177	0.51	0.59	0.19	0.5	0.57	0.81
0.565526	0.28	0.43	0.49	0.58	0.19	0.38
0.520755	0.67	0.51	0.29	0.23	0.41	0.58
0.579279	0.5	0.39	0.54	0.36	0.5	0.3
0.617089	0.49	0.7	0.14	0.17	0.94	0.51
0.543387	0.55	0.76	0.58	0.24	0.61	0.42
0.559659	0.61	0.61	0.52	0.49	0.34	0.55
0.522167	0.66	0.63	0.26	0.36	0.46	0.48
0.50481	0.59	0.63	0.36	0.26	0.5	0.47
0.519718	0.6	0.66	0.5	0.15	0.29	0.47
0.557517	0.62	0.47	0.4	0.22	0.49	0.51
0.653968	0.6	0.62	0.53	0.28	0.39	0.26
0.513713	0.61	0.7	0.35	0.29	0.39	0.35
0.465187	0.64	0.63	0.5	0.45	0.54	0.41
0.519031	0.56	0.64	0.46	0.43	0.51	0.55
0.627072	0.61	0.77	0.32	0.46	0.51	0.43
0.522461	0.4	0.53	0.24	0.31	0.35	0.43
0.627894	0.56	0.57	0.28	0.42	0.42	0.44
0.527335	0.45	0.43	0.43	0.17	0.51	0.51
0.498153	0.45	0.71	0.32	0.52	0.49	0.39
0.496196	0.49	0.57	0.42	0.24	0.36	0.42
0.549261	0.54	0.42	0.36	0.35	0.33	0.52
0.529781	0.63	0.69	0.45	0.35	0.49	0.71
0.478477	0.56	0.59	0.34	0.37	0.38	0.44
0.572895	0.62	0.59	0.52	0.11	0.49	0.15
0.545064	0.54	0.6	0	0.31	0.43	0.5
0.498667	0.47	0.54	0.65		0.27	0.47
0.560526	0.5	0.58	0.35		0.27	0.47
0.53605	0.47	0.52	0.41		0	0.43
0.623044	0.51	0.54	0.47		0.29	0.47
0.652015	0.55	0.65	0		0.44	0.43
0.58631	0.49	0.63	0.45		0.2	0.29
0.57538	0.56	0.51	0.3		0	0.38
0.608532	0.57	0.65	0.59		0.43	0.45
0.6864	0.59	0.51	0.45		0.06	0.39
0.688623	0.56	0.68	0.4		0.33	0.17
0.536082	0.52	0.55	0.43		0.24	0.44
0.555556	0.69	0.71	0.6		0	0.43
0.64891	0.54	0.38	0.58		0.25	0.37
0.584416	0.5	0.65	0.31		0.36	0.3
0.590426	0.45	0.63	0.58		0	0.57
0.632061	0.55	0.57	0.59		0.4	0.85
0.573333	0.56	0.59	0.52		0	0.39
0.586006	0.5	0.5	0.46		0.29	0.5
0.603093	0.45	0.62	0.57		0.03	0.24
0.45245	0.45	0.62	0.58		0.18	0.47
0.524333	0.68	0.57	0.67		0.45	0.63
0.640602	0.59	0.2	0.15		0.53	0.13
0.5959	0.51	0.51	0.54		0.49	0.4
0.598695	0.65	0.54	0.59		0.5	0.47
0.516129	0.6	0.52	0.43		0.37	0.66
0.53663	0.53	0.59	0.45		0.11	0.53
0.560976	0.59	0.53	0.57		0.23	0.39
0.511078	0.64	0.49	0.65		0.46	0.33
0.58	0.55	0.69	0.34		0.21	0.57
0.538095	0.53	0.58	0.37		0.3	0.6
0.600484	0.63	0.27	0.35		0.4	0.5
0.488294	0.61	0.51	0.12		0.39	0.48
0.668135	0.6	0.42	0.86		0.06	0.17
0.796218	0.6	0.7	0.42			0.34
0.682573	0.6	0.42	0.48			0.4
0.433286	0.6	0.64	0.45			0.43
0.506964	0.63	0.53	0.47			0.54
0.532228	0.62	0.54	0.55			0.41
0.496622	0.6	0.36	0.37			0.21
0.455882	0.5	0.44	0.39			0.45
0.620278	0.54	0.45	0.33			0.51
0.681193	0.62	0.48	0.43			0.64
0.631347	0.55	0.52	0.52			0.44
0.630695	0.61	0.34	0.38			0.42
0.719907	0.65	0.44	0.31			0.24
0.624	0.59	0.5	0.43			0.54
0.627306	0.48	0.48	0.33			0.55
0.69802	0.45	0.51	0.36			0.44
0.502315	0.27	0.4	0.51			0.59
0.390625	0.34	0.53	0.54			0.51
0.385542	0.55	0.52	0.35			0.5
0.580071	0.22	0.41	0.71			0.48
0.58209	0.41	0.43	0.49			0.45
0.488449	0.5	0.56	0.26			0.57
0.614256	0.46	0.52	0.44			0.48
0.609562	0.54	0.57	0.41			0.52
0.604377	0.42	0.52	0.37			0.51
0.509297	0.58	0.59	0.32			0.26
0.394776	0.39	0.5	0.64			0.5
0.543013	0.34	0.65	0.53			0.67
0.47505	0.34	0.34	0.56			0.54
0.46348	0.56	0.52	0.52			0.4
0.43956	0.52	0.52	0.5			0.52
0.543739	0.69	0.6	0.56			0.51
0.517618	0.54	0.58	0.61			0.54
0.36653	0.5	0.57	0.42			0.49
0.5256	0.45	0.46	0.63			0.59
0.54501	0.55	0.45	0.48			0.46
0.484932	0.56	0.48	0.48			0.49
0.610276	0.5	0.52	0.5			0.37
0.528648	0.45	0.54	0.4			0.51
0.485349	0.45	0.53	0.31			0.55
0.396388	0.68	0.55	0.21			0.45
0.549101	0.59	0.49	0.41			0.23
0.38905	0.51	0.38	0.52			0.48
0.449164	0.65	0.54	0.23			0.4
0.540541	0.6	0.44	0.61			0.51
0.815385	0.53	0.51	0.37			0.62
0.670588	0.59	0.54	0.4			0.53
0.770115	0.64	0.22	0.38			0.44
0.590909	0.55	0.44	0.44			0.45
0.596154	0.53	0.55	0.4			0.43
0.724771	0.63	0.45	0.49			0.49
0.714286	0.61	0.54	0.4			0.49
0.79661	0.6	0.57	0.38			0.6
0.636364	0.6	0.42	0.33			0.53
0.583333	0.6	0.45	0.41			0.24
0.62963	0.6	0.21	0.42			0.38
0.428571	0.63	0.48	0.49			0.42
0.6	0.51	0.61	0.46			0.79
0.803922	0.52	0.54	0.5			0.52
0.779141	0.55	0.38	0.5			0.46
0.7375	0.49	0.5	0.54			0.49
0.716981	0.54	0.5	0.44			0.41
0.635762	0.6	0.48	0.43			0.51
0.638889	0.6	0.58	0.48			0.5
0.577465	0.51	0.55	0.49			0.44
0.445969	0.43	0.6	0.48			0.3
0.686111	0.71	0.6	0.4			0.3
0.541667	0.51	0.41	0.26			0.62
0.490775	0.57	0.56	0.25			0.3
0.586762	0.54	0.61	0.48			0.47
0.537946	0.59	0.52	0.58			0.46
0.631683	0.52	0.61	0.39			0.42
0.523457	0.42	0.53	0.32			0.51
0.542056	0.52	0.48	0.38			0.17
0.609043	0.52	0.52	0.45			0.44
0.557895	0.54	0.53	0.59			0.48
0.534672	0.41	0.7	0.42			0.42
0.535885	0.55	0.54	0.27			0.47
0.58156	0.53	0.38	0.45			0.52
0.495512	0.65	0.49	0.55			0.37
0.540958	0.55	0.49	0.35			0.57
0.497854	0.54	0.54	0.41			0.56
0.531178	0.52	0.47	0.35			0.5
0.567347	0.53	0.55	0.47			0.33
0.494824	0.57	0.52	0.64			0.36
0.5	0.67	0.6	0.32			0.52
0.598826	0.64	0.44	0.53			0.41
0.559211	0.6	0.55	0.72			0.53
0.546841	0.5	0.56	0.42			0.32
0.487136	0.64	0.56	0.58			0.5
0.544892	0.58	0.4	0.55
0.478702	0.59	0.55	0.17
0.489305	0.56	0.43	0.32
0.44098	0.59	0.55	0.26
0.471429	0.52	0.49	0.42
0.397849	0.56	0.61	0.25
0.460432	0.57	0.59	0.57
0.424749	0.59	0.46	0.38
0.534091	0.51	0.52	0.47
0.564815	0.61	0.6	0.54
0.369565	0.64	0.69	0.36
0.545324	0.61	0.54	0.79
0.572377	0.53	0.61	0.23
0.371134	0.56	0.46	0.39
0.519008	0.26	0.5	0.52
0.417012	0.59	0.52	0.53
0.638037	0.59	0.39	0.63
0.516184	0.44	0.38	0.21
0.508393	0.48	0.52	0.36
0.513889	0.48	0.47	0.62
0.498361	0.56	0.6	0.36
0.522876	0.41	0.55	0.33
0.573684	0.69	0.45	0.58
0.483395	0.48	0.53	0.49
0.528681	0.48	0.4	0.57
0.376712	0.71	0.68	0.31
0.491228	0.52	0.53	0.23
0.6	0.56	0.54	0.42
0.527497	0.56	0.56	0.54
0.482718	0.46	0.55	0.31
0.661171	0.54	0.58	0.41
0.50312	0.6	0.58	0.29
0.59585	0.62	0.5	0.53
0.522523	0.51	0.49	0.28
0.548611	0.65	0.51	0.61
0.532999	0.6	0.44	0.6
0.566929	0.74	0.5	0.34
0.551863	0.69	0.55	0.28
0.507968	0.52	0.52	0.32
0.553774	0.56	0.56	0.47
0.497774	0.69	0.46	0.51
0.491839	0.55	0.42	0.4
0.453659	0.56	0.61	0.58
0.466867	0.57	0.44	0.82
0.670188	0.52	0.62	0.59
0.524927	0.53	0.32	0.27
0.514286	0.58	0.55	0.4
0.5486	0.55	0.64	0.58
0.416514	0.71	0.57	0.56
0.480409	0.5	0.52	0.29
0.625154	0.56	0.55	0.54
0.542056	0.61	0.57	0.42
0.562222	0.51	0.61	0.39
0.528837	0.64	0.41	0.71
0.44898	0.54	0.54	0.36
0.440758	0.56	0.38	0.23
0.529776	0.49	0.55	0.53
0.530705	0.54	0.46	0.67
0.557706	0.49	0.57	0.26
0.48248	0.53	0.66	0.63
0.589357	0.54	0.42	0.54
0.461099	0.74	0.25	0.67
0.534122	0.5	0.48	0.54
0.511335	0.63	0.59	0.42
0.56338	0.65	0.32	0.21
0.530599	0.46	0.56	0.47
0.54362	0.54	0.63	0.51
0.414761	0.55	0.46	0.34
0.438043	0.67	0.53	0.33
0.420722	0.55	0.46	0.43
0.526667	0.48	0.69	0.47
0.451923	0.56	0.56	0.35
0.560711	0.5	0.46	0.41
0.646875	0.62	0.51	0.34
0.564072	0.53	0.36	0.59
0.69084	0.36	0.48	0.54
0.578723	0.55	0.53	0.8
0.584052	0.56	0.56	0.48
0.556723	0.49	0.6	0.65
0.641758	0.6	0.43	0.43
0.610939	0.43	0.64	0.35
0.571649	0.55	0.65	0.55
0.537698	0.54	0.62	0.37
0.510563	0.67	0.68	0.45
0.696529	0.48	0.57	0.68
0.481998	0.24	0.59	0.46
0.677656	0.53	0.66	0.43
0.635438	0.45	0.52	0.54
0.571645	0.52	0.57	0.56
0.579029	0.51	0.57	0.58
0.590193	0.65	0.54	0.52
0.569444	0.63	0.64	0.83
0.620758	0.39	0.52	0.43
0.654028	0.66	0.65	0.65
0.638484	0.57	0.59	0.19
0.699583	0.64	0.45	0.47
0.638232	0.56	0.62	0.53
0.659218	0.65	0.6	0.39
0.438642	0.52	0.6	0.43
0.565558	0.66	0.54	0.24
0.641855	0.53	0.66	0.6
0.560547	0.66	0.55	0.37
0.592466	0.56	0.57	0.46
0.623206	0.54	0.72	0.36
0.448413	0.48	0.63	0.43
0.631517	0.42	0.64	0.36
0.630045	0.5	0.62	0.57
0.48174	0.49	0.64	0.34
0.571723	0.51	0.65	0.5
0.545252	0.33	0.66	0.66
0.608696	0.55	0.69	0.53
0.489672	0.54	0.61	0.46
0.601399	0.45	0.62	0.58
0.642005	0.45	0.63	0.5
0.658979	0.6	0.5	0.23
0.69404	0.58	0.66	0.36
0.510559	0.53	0.57	0.59
0.625825	0.65	0.74	0.09
0.624772	0.53	0.69	0.1
0.70317	0.58	0.44	0.29
0.719895	0.47	0.67	0.55
0.569579	0.53	0.8	0.62
0.533575	0.58	0.61	0.38
0.579555	0.66	0.75	0.6
0.51087	0.39	0.68	0.5
0.703579	0.6	0.62	0.7
0.628049	0.5	0.57	0.6
0.609665	0.4	0.44	0.36
0.552395	0.52	0.62	0.48
0.451444	0.42	0.57	0.37
0.50655	0.52	0.55	0.14
0.702602	0.44	0.43	0.39
0.705793	0.37	0.64	0.67
0.657895	0.56	0.6	0.28
0.61246	0.46	0.55	0.27
0.717172	0.54	0.61	0.48
0.577039	0.58	0.52	0.48
0.488814	0.65	0.47	0.41
0.676037	0.46	0.52	0.29
0.54738	0.56	0.56	0.46
0.584882	0.77	0.49	0.64
0.601233	0.49	0.51	0.22
0.659546	0.46	0.53	0.18
0.635546	0.66	0.8	0.43
0.673179	0.53	0.42	0.23
0.610282	0.55	0.65	0.53
0.231084	0.49	0.33	0.75
0.571125	0.54	0.58	0.8
0.494505	0.43	0.3	0.2
0.454124	0.67	0.65	0.9
0.574777	0.38	0.53	0.61
0.469518	0.67	0.55	0.7
0.548936	0.23	0.55	0.73
0.603426	0.6	0.54	0.5
0.615058	0.66	0.53	0.13
0.679894	0.59	0.76	0.78
0.371429	0.45	0.48	0.48
0.52394	0.59	0.42	0.81
0.606099	0.49	0.5	0.52
0.589463	0.35	0.41
0.636847	0.56	0.62
0.536671	0.55	0.48
0.640041	0.47	0.73
0.55102	0.76	0.54
0.458498	0.38	0.49
0.466985	0.61	0.59
0.60922	0.46	0.46
0.562874	0.54	0.71
0.567938	0.57	0.61
0.489523	0.56	0.51
0.490885	0.58	0.59
0.584055	0.68	0.5
0.690983	0.55	0.53
0.61409	0.57	0.64
0.577549	0.71	0.55
0.64526	0.66	0.62
0.595789	0.5	0.56
0.553326	0.57	0.67
0.630252	0.61	0.54
0.622721	0.65	0.65
0.6139	0.38	0.65
0.521146	0.6	0.5
0.551535	0.39	0.59
0.558798	0.66	0.6
0.527378	0.58	0.53
0.670854	0.44	0.6
0.558824	0.75	0.58
0.546119	0.16	0.55
0.479093	0.23	0.62
0.514975	0.42	0.43
0.622077	0.54	0.66
0.534432	0.47	0.53
0.468959	0.6	0.52
0.422408	0.36	0.56
0.566884	0.44	0.33
0.480458	0.53
0.548518	0.81
0.647059	0.56
0.637439	0.76
0.558036	0.67
0.481747	0.53
0.525194	0.48
0.410972	0.57
0.620581	0.57
0.473149	0.47
0.539561	0.47
0.46588	0.66
0.505871	0.58
0.491985	0.72
0.575668	0.44
0.501	0.63
0.418266	0.57
0.574272	0.46
0.627418	0.28
0.539326	0.59
0.574373	0.55
0.489941	0.37
0.537714	0.48
0.587857	0.54
0.601835	0.67
0.494111	0.6
0.657922	0.43
0.556499	0.66
0.577036	0.48
0.533204	0.55
0.521347	0.64
0.517559	0.46
0.553134	0.49
0.523862	0.58
0.592126	0.8
0.493431	0.54
0.581876	0.6
0.648915	0.57
0.544348	0.7
0.56126	0.69
0.642358	0.65
0.557904	0.8
0.581818	0.59
0.591932	0.6
0.579054	0.67
0.490432	0.54
0.521838	0.68
0.520596	0.84
0.55809	0.59
0.519174	0.5
0.577181	0.64
0.522339	0.55
0.52129	0.5
0.50141	0.62
0.609884	0.46
0.403418	0.7
0.524986	0.48
0.542913	0.37
0.573268	0.5
0.543552	0.52
0.566692	0.43
0.381601	0.59
0.457359	0.48
0.535741	0.62
0.37959	0.55
0.454303	0.64
0.25	0.75
0.447106	0.39
0.357494	0.76
0.291179	0.64
0.563253	0.74
0.373984	0.74
0.37108	0.49
0.463636	0.73
0.508475	0.52
0.208333	0.28
0.451327	0.76
0.401596	0.69
0.562565	0.62
0.0408163	0.53
0.189024	0.74
0.385834	0.65
0.38121	0.5
0.312102	0.57
0.350845	0.49
0.410689	0.66
0.353488	0.5
0.336088	0.45
0.300448	0.63
0.384523	0.63
0.527523	0.62
0.335714	0.43
0.497807	0.69
0.2625	0.54
0.181818	0.57
0.354396	0.64
0.556522	0.57
0.508108	0.66
0.309829	0.35
0.557267	0.53
0.433221	0.59
0.462929	0.7
0.275449	0.66
0.425206	0.66
0.413793	0.55
0.413866	0.71
0.427132	0.48
0.373913	0.6
0.296296	0.56
0.075	0.62
0.337591	0.75
0.362538	0.53
0.513514	0.56
0.467564	0.66
0.291563	0.57
0.449876	0.66
0.465776	0.61
0.400593	0.62
0.46875	0.61
0.406732	0.62
0.411605	0.55
0.448895	0.48
0.406634	0.72
0.341677	0.5
0.313661	0.45
0.405698	0.58
0.314996	0.71
0.285971	0.64
0.475703	0.74
0.437859	0.5
0.437853	0.57
0.438903	0.61
0.537906	0.52
0.305518	0.64
0.333333	0.63
0.470466	0.66
0.348315	0.59
0.493276	0.77
0.278331	0.41
0.376106	0.75
0.469539	0.65
0.42953	0.43
0.410926	0.61
0.40836	0.58
0.401399	0.5
0.391509	0.26
0.381684	0.58
0.318644	0.63
0.481087	0.71
0.420388	0.61
0.291429	0.64
0.546296	0.78
0.346348	0.58
0.589582	0.67
0.21	0.75
0.223077	0.3
0.442961	0.45
0.503827	0.69
0.470588	0.66
0.264501	0.67
0.403941	0.58
0.390071	0.65
0.387755	0.64
0.332869	0.42
0.33853	0.59
0.280992	0.48
0.543062	0.5
0.482838	0.67
0.509317	0.48
0.311897	0.58
0.641457	0.56
0.429158	0.58
0.533333	0.54
0.313412	0.73
0.308979	0.65
0.41329	0.23
0.426627	0.37
0.447572	0.62
0.415398	0.27
0.363934	0.46
0.120675	0.22
0.265957	0.54
0.378676	0.3
0.389537	0.42
0.406576	0.39
0.388923	0.61
0.53092	0.38
0.51276	0.37
0.359233	0.31
0.472146	0.19
0.310448	0.8
0.685551	0.36
0.538462	0.16
0.57827	0.21
0.522303	0.51
0.545583	0.28
0.39402	0.61
0.423862	0.21
0.402247	0.28
0.419301	0.43
0.417009	0.79
0.271478	0.63
0.0702019	0.63
0.365629	0.57
0.225558	0.56
0.260026	0.46
0.286807	0.5
0.425425	0.33
0.53525	0.57
0.463798	0.3
0.290063	0.39
0.438503	0.29
0.510653	0.35
0.472868	0.46
0.396287	0.7
0.413005	0.57
0.280516	0.69
0.332209	0.54
0.310754	0.65
0.544858	0.56
0.402431	0.51
0.255578	0.48
0.436268	0.53
0.311429	0.53
0.404612	0.65
0.436278	0.61
0.15	0.55
0.538084	0.75
0.322222	0.62
0.517742	0.69
0.418785	0.66
0.472744	0.57
0.418681	0.4
0.548619	0.65
0.363135	0.46
0.506723	0.22
0.314554	0.43
0.42474	0.47
0.48394	0.66
0.55521	0.59
0.575553	0.52
0.241019	0.44
0.217984	0.58
0.511811	0.43
0.416352	0.64
0.346154	0.72
0.452269	0.7
0.506507	0.66
0.516063	0.68
0.341463	0.66
0.490431	0.47
0.350785	0.33
0.164773
0.358423
0.454737
0.524818
0.471488
0.517828
0.570961
0.117647
0.388587
0.297297
0.408451
0.50641
0.328767
0.5
0.427083
0.402527
0.471287
0.465082
0.305556
0.496951
0.405573
0.238095
0.477237
0.382979
0.567932
0.528947
0.0884956
0.514683
0.230769
0.459605
0.297297
0.497147
0.307692
0.501481
0.431755
0.333333
0.38014
0.517292
0.49767
0.300885
0.558376
0.484018
0.474719
0.530493
0.352113
0.421429
0.587361
0.522071
0.317073
0.39283
0.444984
0.428571
0.458716
0.435232
0.526788
0.313514
0.255102
0.541502
0.322126
0.566413
0.587189
0.672917
0.434335
0.552548
0.507913
0
0.730769
0
0
1
0.857143
0.4
0.8
0.285714
0.75
0
0
0
0.5
0
1
0.75
0
0
0.439774
0.550218
0.456218
0.392779
0.407305
0.43609
0.497845
0.550926
0.406897
0.508017
0.497585
0.193548
0.389401
0.497561
0.456395
0.378442
0.261965
0.436982
0.46734
0.561809
0.525517
0.481752
0.25
0.371852
0.479426
0.426732
0.56352
0.451021
0.450955
0.377687
0.506931
0.318182
0.6875
0.281437
0.384723
0.31405
0.565353
0.327694
0.387769
0.45098
0.232365
0.256881
0.438124
0.464048
0.353498
0.583133
0.402873
0.350674
0.489676
0.511111
0.508272
0.421903
0.574046
0.428356
0.477218
0.299213
0.407619
0.35283
0.207407
0.213115
0.321678
0.631579
0.273121
0.786378
0.56042
0.409326
0.681159
0.323944
0.507353
0.442623
0.583864
0.444965
0.441718
0.516939
0.498246
0.523677
0.516129
0.694444
0.391753
0.479705
0.585009
0.632836
0.639115
0.360169
0.643895
0.64791
0.662687
0.670194
0.695586
0.366935
0.4275
0.576642
0.235897
0.310105
0.409012
0.657632
0.525037
0.460548
0.476496
0.56129
0.64503
0.556086
0.25788
0.625
0.472067
0.368146
0.557895
0.497093
0.537815
0.546896
0.572178
0.589181
0.569986
0.629902
0.515903
0.490887
0.722741
0.64
0.587467
0.452656
0.604534
0.486631
0.579452
0.432482
0.646373
0.679758
0.425903
0.38172
0.358634
0.51234
0.464238
0.55364
0.389151
0.799337
0.36875
0.67382
0.718039
0.63301
0.540373
0.551895
0.459259
0.548387
0.600242
0.598507
0.6
0.545565
0.62246
0.582974
0.619485
0.52459
0.534328
0.53413
0.546875
0.520053
0.419003
0.623656
0.497634
0.589024
0.603754
0.575652
0.639676
0.532238
0.577882
0.506474
0.491773
0.582888
0.552542
0.656716
0.433892
0.531915
0.511842
0.610687
0.605952
0.661692
0.463576
0.482566
0.594431
0.574374
0.652799
0.604863
0.476399
0.611227
0.358637
0.522111
0.617978
0.419075
0.50101
0.548936
0.449102
0.54878
0.659164
0.707463
0.43002
0.608379
0.703633
0.355685
0.633333
0.528269
0.622549
0.465753
0.536585
0.55719
0.695122
0.443833
0.532028
0.553591
0.535822
0.646745
0.491039
0.614286
0.52459
0.55679
0.627767
0.58018
0.442155
0.598698
0.41573
0.454016
0.528497
0.597156
0.544118
0.563025
0.56732
0.436275
0.645646
0.695455
0.818182
0.521327
0.569182
0.607843
0.451817
0.584375
0.507246
0.45929
0.435339
0.576174
0.610169
0.292683
0.691892
0.60424
0.578947
0.565693
0.490066
0.717703
0.25
0.565022
0.551402
0.528846
0.467337
0.288288
0.607261
0.523438
0.464396
0.77037
0.676056
0.462647
0.402235
0.310127
0.257143
0.478261
0.873418
0.253968
0.517699
0.580392
0.613402
0.511568
0.506993
0.540816
0.470588
0.508929
0.629032
0.61435
0.571429
0.495074
0.353553
0.576344
0.451613
0.675042
0.415493
0.531915
0.515818
0.491979
0.545161
0.465331
0.419786
0.794297
0.682203
0.578171
0.722917
0.642241
0.662679
0.540268
0.632458
0.494186
0.606119
0.528302
0.54185
0.646758
0.445783
0.560417
0.528958
0.574103
0.549696
0.54417
0.47205
0.584877
0.618462
0.564165
0.476526
0.424883
0.429066
0.605159
0.562753
0.589794
0.698517
0.603053
0.555556
0.625688
0.598608
0.559946
0.53696
0.580265
0.602667
0.43125
0.469789
0.347913
0.559701
0.689949
0.425567
0.332008
0.32623
0.684932
0.508532
0.611919
0.284116
0.455621
0.464912
0.411382
0.42126
0.351314
0.440613
0.465241
0.39834
0.542416
0.218107
0.473171
0.411007
0.317073
0.32764
0.355556
0.592506
0.311659
0.279835
0.70557
0.39523
0.306667
0.464052
0.403321
0.443333
0.308943
0.458763
0.307692
0.643678
0.456197
0.427907
0.418623
0.454779
0.433379
0.494312
0.441417
0.417857
0.3162
0.560588
0.714114
0.402215
0.43978
0.51825
0.467512
0.58404
0.530077
0.392
0.262279
0.399195
0.445652
0.508954
0.465517
0.35872
0.466005
0.537432
0.384484
0.440974
0.414286
0.415298
0.266746
0.494732
0.570904
0.482678
0.606325
0.425
0.519247
0.323559
0.464174
0.335398
0.4225
0.406362
0.365724
0.407027
0.488364
0.561075
0.407967
0.41055
0.619695
0.359759
0.541332
0.47513
0.425899
0.3897
0.588367
0.431093
0.489995
0.458534
0.485532
0.411153
0.559985
0.583036
0.586413
0.372257
0.374768
0.55805
0.496529
0.416617
0.512051
0.478912
0.351185
0.482101
0.430666
0.562468
0.443966
0.619643
0.406397
0.618744
0.30467
0.658972
0.367948
0.642487
0.56051
0.484848
0.538697
0.579824
0.574398
0.510076
0.690196
0.660391
0.591743
0.549001
0.628279
0.678049
0.51275
0.492607
0.540395
0.512025
0.522404
0.62926
0.28957
0.537088
0.608
0.576812
0.514412
0.646736
0.470993
0.499343
0.579618
0.547445
0.549327
0.680672
0.508264
0.539835
0.511139
0.529695
0.604055
0.483012
0.737135
0.617931
0.58457
0.528517
0.586387
0.502294
0.596853
0.627451
0.484362
0.654681
0.530507
0.501801
0.49733
0.488254
0.549861
0.598792
0.683103
0.471303
0.723017
0.424702
0.517908
0.576007
0.598895
0.454407
0.444444
0.460622
0.515082
0.391188
0.553259
0.335698
0.372904
0.529246
0.540971
0.462116
0.458933
0.483266
0.498749
0.56063
0.54876
0.47877
0.516474
0.489847
0.445609
0.538178
0.480726
0.603843
0.563476
0.462046
0.529038
0.478143
0.541519
0.521981
0.496785
0.576304
0.467742
0.576585
0.516667
0.503685
0.503867
0.468795
0.494505
0.629058
0.484692
0.459079
0.484625
0.549187
0.528677
0.505898
0.527715
0.531056
0.400417
0.521868
0.530185
0.476651
0.25495
0.502114
0.496445
0.45375
0.507205
0.4169
0.610892
0.419482
0.512025
0.415734
0.422236
0.471542
0.527513
0.612392
0.466682
0.488847
0.430694
0.507533
0.55132
0.500317
0.590389
0.546643
0.570552
0.494681
0.581395
0.522293
0.62
0.576471
0.630208
0.571116
0.571078
0.552356
0.722222
0.548077
0.585714
0.697595
0.486842
0.666667
0.560724
0.739496
0.533333
0.758621
0.763636
0.577855
0.658915
0.697368
0.578512
0.633218
0.578164
0.655556
0.466071
0.617225
0.567273
0.543909
0
0.842857
0.547511
0.694561
0.484444
0.756881
0.702614
0.610687
0.696602
0.609687
0.649402
0.759375
0.593137
0.516393
0.606383
0.729927
0.617117
0.554604
0.668085
0.546392
0.625551
0.606522
0.360759
0.65493
0.25
0.623762
0.664948
0.654378
0.639535
0.554455
0.131707
0.711572
0.329427
0.444976
0.394052
0.483333
0.588235
0.466783
0.351064
0.340633
0.448037
0.468354
0.325996
0.508299
0.471292
0.363032
0.641844
0.4631
0.378251
0.505618
0.516566
0.206186
0.549161
0.414679
0.5
0.10893
0.47076
0.505263
0.427441
0.582938
0.427509
0.379587
0.477387
0.32392
0.582701
0.408824
0.368275
0.479592
0.467043
0.469198
0.475269
0.406518
0.622386
0.467857
0.0307942
0.515909
0.421296
0.476271
0.345725
0.425455
0.6
0.662651
0.492424
0.448529
0.43617
0.548387
0.545455
0.552239
0.738806
0.541463
0.327044
0.429688
0.589744
0.497462
0.564767
0.706468
0.681481
0.678733
0.636364
0.467949
0.548023
0.638095
0.703704
0.699454
0.87234
0.445596
0.626761
0.349593
0.445161
0.520548
0.632
0.352041
0.564014
0.446512
0.479339
0.456853
0.761317
0.70122
0.507519
0.471429
0.656716
0.416667
0.494118
0.471631
0.540984
0.68559
0.503704
0.491903
0.461039
0.662857
0.627907
0.566474
0.501792
0.381818
0.568627
0.525773
0.493392
0.489214
0.35804
0.491424
0.448386
0.61072
0.577804
0.387542
0.278163
0.442987
0.707641
0.409222
0.532604
0.517264
0.41371
0.380882
0.370656
0.334386
0.180749
0.201993
0.266187
0.316227
0.2719
0.266134
0.506422
0.377679
0.294701
0.355397
0.301836
0.322431
0.356612
0.330185
0.301996
0.181523
0.520885
0.339234
0.294922
0.357479
0.345062
0.395551
0.432177
0.616795
0.359769
0.336971
0.378802
0.499146
0.401265
0.409741
0.325301
0.491327
0.437768
0.578715
0.361917
0.590071
0.450754
0.415346
0.411071
0.654905
0.354963
0.481321
0.401478
0.423886
0.39983
0.410197
0.305817
0.45545
0.544809
0.352292
0.463899
0.552984
0.520417
0.491346
0.35
0.49543
0.537744
0.390453
0.553229
0.40583
0.433375
0.537612
0.497674
0.47401
0.485636
0.459611
0.466496
0.47054
0.405941
0.488764
0.374259
0.425723
0.300157
0.41844
0.439567
0.332514
0.411906
0.494136
0.416528
0.406805
0.309249
0.427116
0.290588
0.240981
0.231272
0.426671
0.515136
0.492607
0.353097
0.691384
0.448413
0.559224
0.457317
0.334656
0.471358
0.323801
0.464425
0.397059
0.257689
0.549725
0.421351
0.389729
0.404622
0.338186
0.374759
0.356633
0.450181
0.283582
0.414462
0.506698
0.437216
0.371681
0.441984
0.390873
0.320833
0.415771
0.375712
0.379282
0.394318
0.337428
0.304267
0.284946
0.404453
0.282222
0.267997
0.39813
0.551202
0.461157
0.488277
0.355956
0.244057
0.532045
0.272422
0.45122
0.437923
0.353158
0.427596
0.543356
0.407083
0.504977
0.541913
0.499218
0.364452
0.365067
0.541251
0.256507
0.434687
0.503308
0.507355
0.504462
0.430962
0.448819
0.440534
0.539628
0.570253
0.355742
0.414096
0.431034
0.466145
0.394545
0.392551
0.391288
0.430338
0.422668
0.38194
0.435803
0.451197
0.456665
0.480009
0.459907
0.466137
0.451684
0.400459
0.385981
0.316721
0.399543
0.397467
0.391856
0.370539
0.434587
0.356532
0.370119
0.409653
0.450587
0.472645
0.428652
0.41651
0.417659
0.418091
0.382296
0.382454
0.47319
0.357741
0.141739
0.434168
0.445291
0.400848
0.429717
0.40463
0.463228
0.339463
0.318111
0.375763
0.426698
0.337718
0.40062
0.291235
0.461538
0.368797
0.45501
0.491447
0.427122
0.467161
0.407914
0.395151
0.305748
0.346183
0.449914
0.441697
0.187534
0.437564
0.626771
0.413057
0.504
0.627389
0.468547
0.500535
0.3829
0.30621
0.498099
0.487952
0.646316
0.510163
0.4
0.258225
0.543228
0.539014
0.467593
0.549407
0.584498
0.624758
0.522293
0.592697
0.522417
0.475771
0.581047
0.630769
0.602378
0.571804
0.620926
0.724187
0.736906
0.533333
0.383681
0.617375
0.426501
0.381197
0.517241
0.575309
0.425567
0.521951
0.589333
0.590389
0.555189
0.576329
0.532819
0.481586
0.526627
0.572127
0.532915
0.572165
0.588907
0.542828
0.54294
0.520501
0.558659
[truncated: 14,341 more rows]

## Sheet: TUB Ax
Tubulin Ax/Total	Bull 1	Bull 2	Bull 3	Bull 4	Bull 5	Bull 6
0.207782	0.02	0	0.21	0.22	0	0.16		Bins	0.05	0.15	0.25	0.35	0.45	0.55	0.65	0.75	0.85	0.95
0.220884	0.07	0.19	0.22	0.12	0.12	0.35			0	.1-.2	.2-.3	.3-.4	.4-.5	.5-.6	.6-.7	.7-.8	.8-.9	.9-1
0.0588947	0.02	0.03	0.06	0.11	0	0.37			2575	4097	1435	488	161	57	21	11	5	2	8852
0.157879	0.21	0	0.16	0.17	0	0.11			0.290895	0.462833	0.16211	0.0551288	0.018188	0.00643922	0.00237235	0.00124266	0.000564844	0.000225938
0.114517	0.04	0.04	0.11	0.15	0	0.2
0.176341	0.04	0.06	0.18	0.17	0.14	0.13
0.108511	0.12	0.03	0.11	0.16	0	0.13		Bull 1	0.05	0.15	0.25	0.35	0.45	0.55	0.65	0.75	0.85	0.95
0.179899	0.09	0.01	0.18	0.18	0	0.09			506	257	79	18	11	3	1	1	0	0	876
0.157631	0.14	0.13	0.16	0.16	0.14	0.43			0.577626	0.293379	0.0901826	0.0205479	0.0125571	0.00342466	0.00114155	0.00114155	0	0
0.128857	0.05	0.02	0.13	0.24	0	0.09
0.0972461	0.11	0	0.1	0.14	0	0.14
0.134029	0.19	0.03	0.13	0.18	0	0.55		Bull 2	0.05	0.15	0.25	0.35	0.45	0.55	0.65	0.75	0.85	0.95
0.14825	0.09	0.09	0.15	0.22	0	0.21			399	128	73	19	3	1	1	0	0	0	624
0.0843596	0.03	0.03	0.08	0.19	0.5	0.26			0.639423	0.205128	0.116987	0.0304487	0.00480769	0.00160256	0.00160256	0	0	0
0.186663	0.18	0.04	0.19	0.21	0	0.34
0.192684	0.1	0.09	0.19	0.32	0	0.07
0.19409	0.04	0.01	0.19	0.28	0	0.12		Bull 3	0.05	0.15	0.25	0.35	0.45	0.55	0.65	0.75	0.85	0.95
0.115987	0.05	0	0.12	0.12	0	0.14			199	220	95	38	20	10	4	1	0	1	588
0.203067	0.1	0.04	0.2	0.34	0	0.15			0.338435	0.37415	0.161565	0.0646259	0.0340136	0.0170068	0.00680272	0.00170068	0	0.00170068
0.110247	0.06	0.16	0.11	0.16	0.08	0.1
0.307725	0.05	0	0.31	0.06	0.26	0.18
0.148917	0.11	0.1	0.15	0.28	0.16	0.18		Bull 4	0.05	0.15	0.25	0.35	0.45	0.55	0.65	0.75	0.85	0.95
0.194884	0.05	0.07	0.19	0.1	0.22	0.11			76	104	73	28	17	6	1	0	2	0	307
0.109687	0.04	0.01	0.11	0.09	0.17	0.12			0.247557	0.338762	0.237785	0.0912052	0.0553746	0.019544	0.00325733	0	0.00651466	0
0.0881868	0.1	0.04	0.09	0.3	0.14	0.25
0.0788546	0.16	0.02	0.08	0.39	0.33	0.15
0.201828	0.1	0.02	0.2	0.4	0.23	0.12		Bull 5	0.05	0.15	0.25	0.35	0.45	0.55	0.65	0.75	0.85	0.95
0.0688722	0.06	0.05	0.07	0.3	0.28	0.12			99	139	56	22	10	4	6	3	1	0	340
0.246838	0.09	0.04	0.25	0.19	0.16	0.15			0.291176	0.408824	0.164706	0.0647059	0.0294118	0.0117647	0.0176471	0.00882353	0.00294118	0
0.11274	0.11	0.06	0.11	0.12	0.19	0.25
0.253737	0.45	0.03	0.25	0.12	0.18	0.13
0.023119	0.14	0.06	0.02	0.15	0.13	0.18		Bull 6	0.05	0.15	0.25	0.35	0.45	0.55	0.65	0.75	0.85	0.95
0.145135	0.14	0.07	0.15	0.39	0.17	0.1			223	171	22	7	4	1	1	0	0	0	429
0.117209	0.1	0.01	0.12	0.36	0.41	0.09			0.519814	0.398601	0.0512821	0.016317	0.00932401	0.002331	0.002331	0	0	0
0.160066	0.05	0.08	0.16	0.23	0.27	0.17
0.144142	0.1	0.03	0.14	0.1	0.15	0.09
0.243983	0.08	0.06	0.24	0.05	0.09	0.08
0.222507	0.13	0.02	0.22	0.45	0.32	0.16
0.119885	0.15	0.07	0.12	0.08	0.17	0.21
0.246205	0.26	0.05	0.25	0.17	0.14	0.06
0.0948814	0.04	0.11	0.09	0.1	0.08	0.09
0.323031	0.16	0.02	0.32	0.16	0.11	0.2
0.0214724	0.07	0.09	0.02	0.08	0.18	0.16
0.0649555	0.02	0.11	0.06	0.32	0.06	0.1
0.187757	0.07	0.05	0.19	0.09	0.07	0.29
0.199005	0.02	0.13	0.2	0.16	0.14	0.15
0.141804	0.21	0.03	0.14	0.1	0.04	0.16
0.248717	0.04	0.08	0.25	0.19	0.02	0.03
0.0831209	0.04	0.08	0.08	0.85	0.1	0.3
0.0993322	0.12	0.05	0.1	0.12	0.33	0.13
0.085503	0.09	0.06	0.09	0.3	0.19	0.16
0.249235	0.14	0.09	0.25	0.21	0.28	0.14
0.319642	0.05	0.06	0.32	0.07	0.11	0.14
0.357994	0.11	0	0.36	0.29	0.08	0.19
0.10683	0.19	0.03	0.11	0.37	0.18	0.24
0.11633	0.09	0.11	0.12	0.03	0.15	0.2
0.19924	0.03	0.08	0.2	0.18	0.23	0.12
0.119017	0.18	0.03	0.12	0.21	0.14	0.18
0.205367	0.1	0.05	0.21	0.15	0.17	0.2
0.167284	0.04	0.08	0.17	0.18	0.15	0.12
0.0208877	0.05	0.01	0.02	0.2	0.22	0.1
0.0542328	0.1	0.05	0.05	0.16	0.19	0.08
0.302269	0.06	0	0.3	0.3	0.09	0.07
0.187713	0.05	0.08	0.19	0.22	0.14	0.03
0.0904554	0.11	0.01	0.09	0.09	0.35	0.06
0.171108	0.05	0.03	0.17	0.2	0.36	0.13
0.172851	0.04	0.06	0.17	0.04	0.14	0.07
0.139315	0.1	0	0.14	0.15	0.16	0.08
0.10839	0.16	0.04	0.11	0.15	0.16	0.1
0.223519	0.1	0	0.22	0.56	0.38	0.08
0.333833	0.06	0.01	0.33	0.26	0.08	0.18
0.110352	0.09	0.1	0.11	0.11	0.14	0.09
0.531518	0.11	0.14	0.53	0.16	0.07	0.12
0.0708013	0.45	0.04	0.07	0.29	0.11	0.16
0.104985	0.14	0.48	0.1	0.49	0.21	0.13
0.129391	0.14	0.01	0.13	0.21	0.26	0.13
0.193176	0.1	0.07	0.19	0.22	0.18	0.14
0.174059	0.05	0.05	0.17	0.1	0.32	0.14
0.166786	0.1	0.02	0.17	0.12	0.1	0.13
0.197851	0.08	0.07	0.2	0.33	0.07	0.21
0.0606478	0.13	0.05	0.06	0.11	0.04	0.1
0.122152	0.15	0.12	0.12	0.1	0.1	0.1
0.1491	0.26	0.01	0.15	0.17	0.03	0.16
0.0362117	0.04	0.01	0.04	0.21	0.09	0.14
0.191456	0.16	0.07	0.19	0.42	0.26	0.16
0.530242	0.07	0	0.53	0.11	0.1	0.09
0.151741	0.06	0.01	0.15	0.21	0.1	0.11
0.178218	0.11	0	0.18	0.07	0.11	0.17
0.0607345	0.21	0.07	0.06	0.24	0.64	0.12
0.307317	0.06	0.01	0.31	0.25	0.1	0.09
0.15371	0.05	0.03	0.15	0.19	0.14	0.2
0.140461	0.06	0.13	0.14	0.13	0.15	0.12
0.15942	0.04	0.07	0.16	0.21	0.26	0.17
0.056	0.11	0.09	0.06	0.5	0.68	0.12
0.115282	0.17	0.02	0.12	0	0.04	0.15
0.247363	0.09	0	0.25	0.13	0.12	0.11
0.139535	0.2	0.1	0.14	0.14	0.2	0.13
0.202335	0.14	0.02	0.2	0.27	0.29	0.05
0.193324	0.03	0.03	0.19	0.14	0.05	0.16
0.077381	0.09	0.07	0.08	0.09	0.27	0.2
0.0589744	0.09	0.19	0.06	0.12	0.17	0.12
0.0469974	0.26	0.07	0.05	0.3	0.25	0.15
0.321939	0.23	0.07	0.32	0.2	0.5	0.17
0.449639	0.02	0	0.45	0.4	0.19	0.12
0.0572602	0.12	0.02	0.06	0.11	0.17	0.23
0.206479	0.11	0.05	0.21	0.12	0.39	0.13
0.210546	0.08	0.02	0.21	0.15	0.21	0.15
0.135428	0.06	0.02	0.14	0.05	0.07	0.08
0.290706	0.06	0.02	0.29	0.28	0.17	0.16
0.191103	0.13	0.23	0.19	0.2	0.25	0.17
0.19334	0.04	0	0.19	0.27	0.41	0.08
0.16805	0.13	0.05	0.17	0.3	0.13	0.14
0.258963	0.04	0.03	0.26	0.22	0.32	0.2
0.148837	0.22	0.02	0.15	0.24	0.05	0.19
0.169675	0.04	0.04	0.17	0.05	0.08	0.15
0.173662	0.45	0.02	0.17	0.14	0.1	0.14
0.146916	0.31	0.03	0.15	0.16	0.2	0.2
0.160288	0.07	0	0.16	0.21	0.18	0.1
0.187521	0.01	0	0.19	0.23	0.14	0.1
0.12524	0.06	0.03	0.13	0.01	0.22	0.16
0.157263	0.31	0.02	0.16	0.03	0.1	0.13
0.227685	0.19	0.03	0.23	0.58	0.24	0.13
0.237807	0.15	0.03	0.24	0.16	0.09	0.09
0.203093	0.11	0.04	0.2	0.22	0.07	0.17
0.138254	0.12	0.05	0.14	0.2	0.07	0.17
0.0971926	0.17	0.03	0.1	0.04	0.21	0.15
0.267893	0.21	0.07	0.27	0.14	0.14	0.08
0.306625	0.07	0.05	0.31	0.3	0.17	0.1
0.24499	0.05	0	0.24	0.23	0.32	0.15
0.249051	0.17	0	0.25	0.23	0.27	0.12
0.133516	0.06	0.15	0.13	0.16	0.17	0.12
0.193703	0.09	0.07	0.19	0.25	0.19	0.05
0.630972	0.11	0.02	0.63	0.01	0.27	0.13
0.244449	0.08	0.01	0.24	0.13	0.08	0.14
0.131702	0.13	0.03	0.13	0.26	0.56	0.17
0.192709	0.15	0.04	0.19	0.12	0.11	0.13
0.26797	0.13	0.05	0.27	0.07	0.14	0.2
0.176015	0.05	0.07	0.18	0.27	0.19	0.16
0.125933	0.11	0.03	0.13	0.17	0.04	0.1
0.567689	0.16	0.06	0.57	0.05	0.2	0.13
0.162043	0.21	0.11	0.16	0.07	0.34	0.17
0.0839552	0.04	0.04	0.08	0.17	0.2	0.13
0.0569211	0.1	0.03	0.06	0.43	0.17	0.13
0.162963	0.04	0.14	0.16	0.2	0.18	0.17
0.0732087	0.03	0.09	0.07	0.14	0.08	0.11
0.07277	0.09	0.06	0.07	0.28	0.24	0.21
0.190332	0.14	0	0.19	0.15	0.03	0.08
0.32735	0.16	0.07	0.33	0.18	0.07	0.16
0.196511	0.45	0.1	0.2	0.18	0.65	0.2
0.0926829	0.09	0.02	0.09	0.36	0.33	0.12
0.0915751	0.26	0.01	0.09	0.14	0.09	0.15
0.176941	0.2	0.02	0.18	0.1	0.4	0.08
0.167247	0.06	0.03	0.17	0.08	0.48	0.17
0.195393	0.32	0.01	0.2	0.09	0.14	0.12
0.169427	0.18	0.03	0.17	0.12	0.18	0.18
0.129295	0.09	0	0.13	0.09	0.42	0.11
0.179412	0.07	0.04	0.18	0.11	0.11	0.05
0.119065	0.05	0.19	0.12	0.14	0.29	0.26
0.298701	0.28	0.02	0.3	0.41	0.11	0.1
0.112916	0.17	0.04	0.11	0.32	0.17	0.06
0.128448	0.2	0.03	0.13	0.14	0.2	0.13
0.0353982	0.33	0.11	0.04	0.47	0.22	0.09
0.320826	0.14	0	0.32	0.07	0.07	0.06
0.144479	0.16	0.01	0.14	0.16	0.13	0.12
0.136221	0.4	0.04	0.14	0.14	0.11	0.05
0.077574	0.18	0.02	0.08	0.26	0.13	0.04
0.120393	0.2	0.04	0.12	0.26	0.48	0.12
0.0677618	0.03	0.06	0.07	0.13	0.28	0
0.161123	0.11	0.01	0.16	0.08	0.21	0.03
0.169024	0.08	0.03	0.17	0.28	0.18	0.03
0.3982	0.22	0.03	0.4	0.24	0.43	0.06
0.178185	0.01	0.08	0.18	0.31	0.51	0.02
0.0942675	0.02	0	0.09	0.13	0.12	0.11
0.173694	0.22	0.15	0.17	0.3	0.11	0.03
0.16277	0.07	0.15	0.16	0.16	0.1	0.13
0.189407	0.1	0.11	0.19	0.37	0.26	0.03
0.289116	0.12	0.1	0.29	0.25	0.15	0.02
0.200712	0.07	0.02	0.2	0.25	0.07	0.03
0.148954	0.13	0.03	0.15	0.2	0.17	0.01
0.0927419	0.09	0.05	0.09	0.22	0.2	0.06
0.299739	0.03	0.16	0.3	0.16	0.03	0.01
0.421703	0.09	0.06	0.42	0.2	0.19	0.06
0.254983	0.09	0.14	0.25	0.25	0.1	0.04
0.108623	0.34	0.12	0.11	0.38	0.11	0.05
0.24196	0.05	0.01	0.24	0.09	0.11	0.02
0.271293	0.18	0.06	0.27	0.21	0.19	0.08
0.163229	0.09	0.06	0.16	0.27	0.11	0.07
0.233444	0.04	0.04	0.23	0.09	0.14	0.01
0.284071	0.07	0.05	0.28	0.14	0.14	0.09
0.0925926	0.2	0.04	0.09	0.1	0.11	0.04
0.166821	0.1	0.01	0.17	0.45	0.12	0.06
0.196262	0.11	0.09	0.2	0.28	0.19	0.02
0.14238	0.13	0.02	0.14	0.45	0.21	0.09
0.196937	0.11	0.11	0.2	0.21	0.29	0.03
0.186299	0.19	0.04	0.19	0.36	0.14	0.11
0.0662021	0.19	0.08	0.07	0.1	0.19	0.12
0.232409	0.08	0.08	0.23	0.27	0.21	0.1
0.0581081	0.1	0.1	0.06	0.22	0.21	0.07
0.143133	0.15	0.1	0.14	0.43	0.07	0.12
0.240566	0.08	0.17	0.24	0.38	0.04	0.06
0.238	0.14	0.11	0.24	0.19	0.09	0.1
0.266327	0.14	0.05	0.27	0.2	0.12	0.08
0.176741	0.09	0.13	0.18	0.44	0.17	0.04
0.195187	0.3	0.06	0.2	0.15	0.19	0.12
0.125237	0.14	0.13	0.13	0.26	0.15	0.02
0.269436	0.18	0.23	0.27	0.22	0.03	0.16
0.143785	0.06	0.05	0.14	0	0.23	0.02
0.200347	0.08	0.24	0.2	0.12	0.39	0.01
0.280411	0.13	0.01	0.28	0.15	0.13	0.07
0.205943	0.06	0.09	0.21	0.01	0.16	0.2
0.164921	0.1	0.02	0.16	0.05	0.08	0.03
0.245425	0.08	0.15	0.25	0	0.13	0.04
0.150045	0.11	0.11	0.15	0.26	0.14	0.01
0.386755	0.18	0.36	0.39	0.05	0.12	0.01
0.0566038	0.03	0.07	0.06	0.01	0.14	0.06
0.320485	0.07	0.1	0.32	0.02	0.27	0.26
0.195632	0.07	0.06	0.2	0.11	0.29	0.04
0.224813	0.11	0.05	0.22	0.19	0.21	0.16
0.236771	0.07	0.04	0.24	0.19	0.29	0.16
0.102723	0.13	0.07	0.1	0.88	0.11	0.11
0.155421	0.18	0.07	0.16	0.05	0.05	0.02
0.166843	0.06	0.02	0.17	0	0.21	0.06
0.107505	0.1	0.11	0.11	0.28	0.12	0.01
0.104167	0.12	0.13	0.1	0.08	0.19	0.03
0.205556	0.14	0.1	0.21	0.15	0.19	0.11
0.354331	0.1	0.06	0.35	0.05	0.11	0.15
0.0630081	0.13	0.11	0.06	0.38	0.1	0
0.287869	0.09	0.11	0.29	0.14	0.18	0.09
0.165673	0.05	0.01	0.17	0.11	0.47	0.06
0.123664	0.07	0.13	0.12	0.02	0.02	0.12
0.250441	0.13	0.01	0.25	0.11	0.1	0.09
0.1714	0.21	0.04	0.17	0	0.23	0.03
0.0487805	0.06	0.06	0.05	0.2	0.07	0.06
0.253521	0.08	0.07	0.25	0.48	0.15	0.04
0.197952	0.12	0.01	0.2	0.34	0.08	0.02
0.230673	0.09	0.14	0.23	0.09	0.3	0.07
0.101215	0.11	0.05	0.1	0.26	0.4	0.15
0.0858974	0.06	0.1	0.09	0.32	0.08	0.22
0.186927	0.04	0.03	0.19	0.03	0.28	0.09
0.201293	0.17	0.34	0.2	0.35	0.11	0
0.0569211	0.13	0.01	0.06	0.08	0.14	0
0.162963	0.09	0.01	0.16	0.11	0.7	0.08
0.0732087	0.11	0.07	0.07	0.16	0.19	0.05
0.07277	0.08	0.05	0.07	0.34	0.12	0.21
0.190332	0.07	0	0.19	0.19	0.1	0.04
0.32735	0.17	0.1	0.33	0.14	0.09	0
0.196511	0.05	0.02	0.2	0.19	0.13	0.03
0.0926829	0.18	0.24	0.09	0.32	0.11	0.03
0.0915751	0.29	0.03	0.09	0.04	0.39	0.14
0.176941	0.16	0.06	0.18	0.05	0.1	0.11
0.167247	0.1	0.03	0.17	0.11	0.58	0.04
0.195393	0.12	0.1	0.2	0.41	0.04	0.02
0.169427	0.11	0.03	0.17	0.04	0.2	0.03
0.129295	0.15	0	0.13	0.56	0.1	0.04
0.179412	0.13	0.05	0.18	0.26	0.26	0
0.119065	0.06	0.11	0.12	0.05	0.26	0.1
0.298701	0.12	0.02	0.3	0.22	0.23	0.04
0.112916	0.08	0.04	0.11	0.09	0.04	0
0.128448	0.05	0.03	0.13	0.61	0.31	0.04
0.0353982	0.05	0.1	0.04	0.42	0.08	0.14
0.320826	0.03	0.03	0.32	0.28	0.13	0.05
0.144479	0.01	0.01	0.14	0.49	0.16	0.11
0.136221	0.04	0	0.14	0.01	0.22	0
0.077574	0.13	0.05	0.08	0.13	0.19	0
0.120393	0.12	0.05	0.12	0.07	0.21	0
0.0677618	0.09	0.06	0.07	0.12	0.17	0.02
0.161123	0.04	0.22	0.16	0.17	0.32	0.13
0.169024	0.04	0.21	0.17	0.08	0.08	0.02
0.3982	0.04	0.06	0.4	0.45	0.11	0.02
0.178185	0.07	0.02	0.18	0.04	0.11	0.03
0.104192	0.05	0.08	0.01	0.23	0.14	0.07
0.144346	0.07	0.1	0.14	0.32	0.13	0
0.123561	0.06	0.06	0.23	0.39	0.22	0.11
0.0688766	0.12	0.05	0.07	0	0.27	0.02
0.108275	0.05	0.06	0.01	0.06	0.25	0
0.172348	0.04	0.42	0.09	0.06	0.33	0.02
0.0937684	0.02	0.04	0.01	0.1	0.09	0
0.208588	0.02	0.02	0.03	0.07	0.2	0.1
0.105449	0.11	0.01	0.31	0.26	0.3	0.03
0.124847	0.09	0.06	0.01	0.2	0.13	0.06
0.110597	0.06	0.01	0.04	0.02	0.12	0.18
0.0696841	0.04	0.06	0	0.21	0.12	0.06
0.181741	0.34	0.06	0.03	0.09	0.77	0.04
0.142441	0.05	0.02	0.07	0.06	0.3	0.15
0.0933126	0.02	0.25	0.11	0.26	0.15	0.14
0.10882	0.13	0.04	0.07	0.06	0.01	0.09
0.103448	0.17	0	0	0.38	0.16	0.08
0.129888	0.05	0.12	0.05	0.1	0.1	0.05
0.0556542	0.01	0.02	0.11	0.36	0.17	0.13
0.161342	0.07	0.15	0.05	0.52	0.36	0.07
0.110759	0.11	0.01	0.11	0.52	0.18	0.09
0.122751	0.05	0.38	0.11	0.39	0.16	0.18
0.196765	0.04	0.05	0	0.13	0.16	0.15
0.122328	0.08	0.06	0.03	0.54	0.2	0.07
0.117492	0.06	0.02	0.02	0.01	0.11	0.21
0.230839	0.09	0.03	0.03	0.12	0.17	0.23
0.11273	0.04	0.01	0.01	0.2	0.13	0.09
0.101944	0.02	0.1	0.09	0.28	0.32	0.04
0.0732501	0.09	0.25	0	0.02	0.23	0.11
0.162872	0.06	0.22	0.03	0.48	0.33	0.05
0.102814	0.04	0.06	0.04	0.12	0.12	0.18
0.107345	0	0.21	0.13	0.16	0.2	0.15
0.0726719	0.02	0.01	0.07	0.26	0.18	0.09
0.0472	0.06	0.01	0.19	0.28	0.14	0.05
0.0726257	0.11	0.08	0.2	0.22	0.2	0.17
0.094368	0.05	0.07	0.05	0.22	0.21	0.19
0.106107	0.05	0.12	0	0.01	0.13	0.06
0.0498489	0.08	0.02	0.05		0.52	0.07
0.166281	0.06	0.08	0		0.06	0.12
0.169951	0.08	0.18	0.02		0	0.12
0.0739241	0.09	0.22	0.01		0	0.12
0.173827	0.09	0.03	1		0.11	0.08
0.121303	0.21	0.13	0.05		0.03	0.07
0.134448	0.02	0.18	0.23		0	0.05
0.188705	0.13	0.08	0.03		0.48	0.07
0.124508	0.04	0.03	0.04		0.14	0.12
0.127718	0.14	0.11	0.18		0.04	0.67
0.127221	0.06	0.06	0.16		0.02	0.08
0.11548	0.05	0.09	0.02		0	0.05
0.14553	0.11	0.02	0.02		0.05	0.09
0.158057	0.22	0.02	0.01		0.02	0.2
0.123922	0.4	0.12	0.01		0.7	0.04
0.139493	0.13	0.03	0.11		0.04	0.03
0.109501	0.08	0.07	0.07		0.89	0.1
0.144977	0.26	0.22	0.08		0	0.08
0.0838198	0.27	0.02	0.03		0.61	0.08
0.114084	0.23	0.08	0.05		0.74	0.04
0.0949523	0.09	0.09	0.05		0.02	0.04
0.158242	0.06	0	0.11		0.16	0.03
0.332295	0.1	0.18	0		0.2	0.02
0.126562	0.09	0.24	0.07		0.27	0.07
0.137982	0.16	0.26	0.01		0.03	0.08
0.141287	0.18	0.26	0.02		0.27	0.1
0.079953	0.06	0.21	0.01		0.23	0.11
0.0990614	0.12	0.33	0		0.05	0.03
0.146154	0.09	0.05	0.14		0.71	0.08
0.0830088	0.15	0.18	0.12		0.07	0.03
0.134311	0.07	0.39	0.14		0.07	0.02
0.15704	0.12	0.33	0.65		0.01	0.08
0.333826	0.16	0.38	0.04		0.05	0.12
0.254757	0.13	0.21	0.15			0.06
0.0643321	0.08	0.2	0.03			0.16
0.116701	0.07	0.15	0.03			0.08
0.140286	0.07	0.27	0			0.04
0.129759	0.12	0.25	0.08			0.06
0.0915157	0.1	0.14	0.24			0
0.181666	0.24	0.28	0.03			0.14
0.208762	0.19	0.36	0.02			0.05
0.123584	0.07	0.29	0.1			0.1
0.13933	0.07	0.27	0.01			0.08
0.128817	0.11	0.52	0.22			0.13
0.114714	0.03	0.31	0.06			0.25
0.0968449	0.08	0.23	0.05			0.06
0.102713	0.03	0.28	0.1			0.07
0.132066	0.06	0.3	0.11			0.12
0.195177	0.22	0.27	0.06			0.04
0.0586718	0.12	0.25	0.09			0.05
0.0806878	0.14	0.31	0.1			0.06
0.133956	0.26	0.32	0.03			0.08
0.0993157	0.17	0.15	0.02			0.15
0.147425	0.14	0.21	0.41			0.08
0.136221	0.1	0.22	0.05			0.25
0.120811	0.12	0.17	0.25			0.12
0.165939	0.2	0.2	0.05			0.09
0.181905	0.16	0.16	0.15			0.47
0.111379	0.16	0.26	0.07			0.19
0.160185	0.21	0.16	0.06			0.04
0.163766	0.2	0.18	0.05			0.13
0.104357	0.14	0.25	0.13			0.47
0.207825	0.06	0.19	0.13			0.13
0.105425	0.05	0.17	0.07			0.06
0.0956301	0.11	0.18	0.07			0.09
0.11672	0.22	0.19	0.12			0.1
0.128106	0.4	0.28	0.03			0.16
0.128482	0.13	0.24	0.11			0.31
0.0999541	0.08	0.26	0.11			0.2
0.111254	0.26	0.2	0.06			0.38
0.116093	0.27	0.21	0.23			0.1
0.135359	0.23	0.34	0.22			0.06
0.513861	0.09	0.31	0.49			0.08
0.228805	0.06	0.21	0.05			0.01
0.150737	0.1	0.37	0.08			0.1
0.0359551	0.09	0.18	0.49			0.1
0.23458	0.16	0.27	0.04			0.14
0.131579	0.18	0.14	0.04			0.22
0.153396	0.06	0.22	0.15			0.07
0.0080429	0.12	0.67	0.13			0.1
0.0231942	0.09	0.27	0.06			0.17
0.0556931	0.15	0.2	0.11			0.12
0.0805085	0.07	0.31	0.09			0.09
0.0841121	0.12	0.2	0.03			0.06
0.0949275	0.16	0.14	0.42			0.07
0.19196	0.13	0.32	0.33			0.19
0.0988655	0.08	0.22	0.22			0.5
0.541209	0.07	0.13	0.1			0.32
0.0767888	0.07	0.24	0.21			0.14
0.0784314	0.04	0.14	0.07			0.08
0.360656	0.2	0.2	0.06			0.13
0.188144	0.1	0.15	0.06			0.07
0.0628507	0.08	0.26	0.05			0.11
0.113419	0.05	0.23	0.12			0.14
0.153846	0.08	0.12	0.1			0.08
0.201681	0.02	0.16	0.11			0.07
0.0396226	0.18	0.23	0.09			0.05
0.731481	0.18	0.17	0.16			0.01
0.0703911	0.12	0.22	0.05			0.3
0.0510949	0.08	0.26	0.16			0.08
0.157828	0.03	0.21	0			0.19
0.142218	0.06	0.11	0.03			0.09
0.0377358	0.06	0.27	0.05			0.06
0.165957	0.04	0.11	0.06			0.09
0.0892388	0.06	0.15	0.21			0.2
0.138648	0.1	0.21	0.15			0.08
0.118128	0.05	0.28	0.1			0.1
0.216485	0.17	0.17	0.09			0.07
0.133333	0.05	0.07	0.09			0.01
0.0555005	0.1	0.21	0.38			0.08
0.218182	0.11	0.35	0.19			0.1
0.173679	0.12	0.28	0.25			0.12
0.133569	0.06	0.18	0.42			0.11
0.117825	0.24	0.18	0.28			0.08
0.10793	0.18	0.19	0.42			0.09
0.0333333	0.23	0.12	0.26			0.33
0.618132	0.09	0.16	0.07			0.15
0.195329	0.03	0.18	0.2			0.15
0.0287081	0.1	0.29	0.26			0.06
0.0808561	0.08	0.23	0.01			0.12
0.302158	0.23	0.21	0.25			0.27
0.0814815	0.08	0.18	0.24			0.11
0.302158	0.11	0.18	0.18
0.0194553	0.08	0.22	0.24
0.118126	0.14	0.14	0.41
0.0274725	0.13	0.22	0.11
0.143532	0.11	0.2	0.16
0.122977	0.13	0.22	0.6
0.160305	0.07	0.18	0.12
0.0621762	0.16	0.19	0.17
0.142857	0.1	0.17	0.42
0.318576	0.1	0.17	0.06
0.171408	0.09	0.05	0.16
0.201306	0.08	0.18	0.15
0.142376	0.18	0.23	0.34
0.0614286	0.05	0.19	0.37
0.10349	0.03	0.22	0.37
0.181341	0.12	0.18	0.19
0.102084	0.11	0.17	0.13
0.0555556	0.16	0.1	0.54
0.127613	0.16	0.18	0.26
0.317483	0.08	0.19	0.12
0.103118	0.22	0.2	0.23
0.0665647	0.33	0.2	0.25
0.0888383	0.06	0.16	0.29
0.402104	0.2	0.28	0.16
0.376702	0.18	0.24	0.23
0.0457579	0.11	0.09	0.3
0.0514096	0.2	0.12	0.4
0.11236	0.18	0.16	0.31
0.402104	0.14	0.2	0.08
0.376702	0.11	0.15	0.43
0.0457579	0.13	0.2	0.26
0.0514096	0.07	0.22	0.39
0.11236	0.18	0.21	0.12
0.0604752	0.13	0.19	0.34
0.116129	0.09	0.28	0.15
0.299595	0.11	0.24	0.13
0.13578	0.06	0.25	0.44
0.216198	0.09	0.15	0.59
0.176638	0.09	0.15	0.43
0.0953608	0.06	0.19	0.09
0.108108	0.07	0.22	0.11
0.17052	0.1	0.29	0.13
0.143302	0.12	0.13	0.2
0.158242	0.12	0.18	0.03
0.110899	0.08	0	0.21
0.564784	0.2	0.12	0.59
0.165441	0.14	0.04	0.26
0.208931	0.13	0	0.1
0.180921	0.12	0.01	0.25
0.173021	0.11	0.14	0.36
0.180887	0.14	0.02	0.21
0.239934	0.09	0.07	0.23
0.273148	0.34	0.04	0.16
0.534792	0.12	0.23	0.01
0.211594	0.18	0.03	0.17
0.150943	0.17	0.01	0.37
0.165648	0.16	0.02	0.21
0.149378	0.14	0	0.04
0.245931	0.13	0.01	0.34
0.0677966	0.12	0.11	0.07
0.134199	0.19	0.09	0.1
0.221032	0.1	0.49	0.14
0.164903	0.08	0.12	0.23
0.298507	0.1	0.06	0.19
0.0410959	0.13	0.35	0.46
0.483245	0.22	0.1	0.2
0.184729	0.2	0	0.19
0.112355	0.06	0.01	0.13
0.134058	0.12	0.04	0.28
0.193069	0.12	0.03	0.28
0.125	0.14	0	0.05
0.272973	0.1	0.11	0.43
0.218144	0.1	0.09	0.34
0.131429	0.05	0.01	0.45
0.0746667	0.19	0.04	0.08
0.177602	0.09	0.02	0.14
0.366236	0.09	0.03	0.06
0.196401	0.23	0.02	0.23
0.117816	0.26	0.07	0.1
0.152209	0.05	0.1	0.07
0.0644195	0.02	0	0.1
0.113109	0.25	0	0.17
0.140369	0.06	0.08	0.39
0.320545	0.04	0.02	0.05
0.245084	0.03	0	0.1
0.163265	0.65	0.04	0.08
0.33231	0.06	0.01	0.41
0.198692	0.08	0.02	0.12
0.206044	0	0.02	0.08
0.226216	0.04	0	0.25
0.154125	0.04	0.01	0.24
0.150045	0.03	0.02	0.03
0.10604	0.06	0.03	0.19
0.221077	0.03	0.02	0.15
0.131629	0.08	0	0.64
0.154472	0.05	0.03	0.12
0.0719424	0.09	0.03	0.15
0.0511278	0.08	0.08	0.13
0.115445	0.13	0.01	0.21
0.117912	0.11	0.02	0.23
0.184435	0.1	0.01	0.03
0.166962	0.11	0.09	0.27
0.198746	0.1	0.1	0.19
0.267849	0.06	0.01	0.2
0.0658106	0.11	0.02	0.18
0.133445	0.24	0.12	0.21
0.141643	0.23	0.05	0.02
0.0484765	0.03	0.04	0.41
0.116343	0.06	0.02	0.35
0.053068	0.07	0.02	0.04
0.190114	0.03	0.09	0.06
0.135776	0.15	0.02	0.24
0.0319527	0.17	0.06	0.1
0.103113	0.24	0.12	0.25
0.145336	0.11	0	0.51
0.187686	0.09	0.01	0.18
0.102431	0.24	0.03	0.2
0.254758	0.04	0.02	0.65
0.173913	0.12	0.04	0.17
0.140482	0.05	0.22	0.53
0.11194	0.08	0.01	0.03
0.21118	0.03	0	0.23
0.0390863	0.01	0.11	0
0.458115	0.06	0	0.01
0.0869565	0.07	0.06	0.02
0.167164	0.11	0.01	0.15
0.135274	0.1	0.01	0.04
0.22093	0.23	0	0.3
0.0816327	0.18	0.01	0.3
0.0455105	0.19	0	0.35
0.192568	0.05	0.04	0.6
0.231567	0.04	0.22	0.2
0.187148	0.05	0.02	0.07
0.156018	0.03	0.02	0.28
0.0335968	0.25	0.03	0.44
0.042623	0.06	0.03	0.2
0.168975	0.05	0.06	0.4
0.44519	0.11	0	0.18
0.168317	0.09	0.2	0.31
0.254902	0.1	0.01	0.37
0.124884	0.03	0.01	0.16
0.212466	0.26	0.04	0.39
0.179946	0.28	0.01	0.41
0.0645161	0.07	0	0.07
0.0962963	0.06	0.08	0.02
0.234813	0.08	0.1	0.04
0.0958904	0.24	0.04	0.19
0.170807	0.17	0.02	0.04
0.0808383	0.05	0.32	0
0.183503	0.08	0	0
0.0992835	0.46	0.17	0
0.234932	0.01	0.01	0
0.208511	0.55	0.07	0.09
0.316456	0.21	0.16	0.29
0.23022	0.05	0.03	0.74
0.190883	0.03	0.02	0
0.163369	0.05	0.11	0
0.0718835	0.05	0.08	0.05
0.139653	0.12	0.06	0.06
0.0850829	0.2	0.12
0.174724	0.24	0.01
0.238267	0.21	0.17
0.148021	0.11	0.01
0.055199	0.07	0.11
0.46163	0.01	0
0.505343	0.13	0.05
0.183865	0.1	0.04
0.15411	0.3	0.01
0.15	0.22	0.02
0.0913978	0.16	0.01
0.129065	0.17	0.04
0.136256	0.15	0.16
0.219748	0.07	0.09
0.0266075	0.17	0.09
0.0822335	0.01	0.11
0.145865	0.07	0.06
0.122852	0.15	0.1
0.169492	0.02	0.08
0.173951	0.04	0.05
0.157561	0.06	0.02
0.122772	0.04	0.06
0.263158	0.18	0.05
0.136949	0.27	0.02
0.110329	0.01	0.03
0.204774	0.02	0.04
0.0982318	0.23	0.07
0.130818	0	0.22
0.306998	0.21	0.2
0.135747	0.03	0.06
0.235036	0.03	0
0.326007	0.08	0.03
0.161345	0.14	0.03
0.0628166	0.04	0.07
0.109015	0.09	0.01
0.139344	0.09	0.07
0.156812	0.23
0.157669	0.02
0.141447	0.06
0.220085	0.06
0.120137	0.21
0.242784	0.01
0.0945626	0.24
0.0906574	0.08
0.0811088	0.02
0.100418	0.32
0.129534	0.03
0.0978342	0.02
0.136015	0.08
0.161547	0.05
0.120635	0.34
0.0544959	0.03
0.0992509	0.02
0.154321	0.29
0.135371	0.54
0.113115	0.09
0.0973451	0.08
0.113027	0.42
0.27154	0.1
0.0413223	0.03
0.0555133	0.03
0.153933	0.08
0.16	0.1
0.0831146	0.1
0.159151	0.08
0.234669	0.07
0.115925	0.09
0.214737	0.07
0.124132	0.26
0.0869565	0.11
0.161905	0.04
0.119507	0.29
0.105221	0.2
0.109827	0.31
0.149612	0.05
0.0988258	0.08
0.10453	0.17
0.0789474	0.04
0.147311	0.08
0.148889	0.12
0.0849257	0.12
0.114583	0.09
0.256684	0.09
0.0469484	0.01
0.11976	0.02
0.168595	0.04
0.133816	0.09
0.125299	0.14
0.146259	0.08
0.166845	0.18
0.111015	0.13
0.228687	0.04
0.110368	0.07
0.164384	0.5
0.0928726	0.17
0.190669	0.12
0.11814	0.28
0.040201	0.05
0.146967	0.19
0.177033	0.04
0.174941	0.17
0.160232	0.08
0.127182	0.03
0.123887	0.45
0.0957923	0.02
0.174026	0.07
0.130856	0.07
0.133696	0.06
0.1714	0.32
0.153019	0.04
0.0772443	0.08
0.397476	0.04
0.242268	0.01
0.153802	0.1
0.338866	0.03
0.113006	0.14
0.210091	0.04
0.186352	0.12
0.0887097	0.25
0.0732197	0.06
0.0567376	0.02
0.137337	0.19
0.151669	0.05
0.108654	0.21
0.140432	0.05
0.163737	0.02
0.0989529	0.04
0.155428	0.07
0.122254	0.09
0.0666667	0.12
0.194444	0.09
0.0821918	0.04
0.0675676	0.04
0.161215	0.11
0.06875	0.14
0.280423	0.05
0.0802603	0.02
0.0656934	0.15
0.17328	0.25
0.124138	0.09
0.0516484	0.05
0.0770812	0.03
0.118834	0.07
0.118261	0.28
0.169811	0
0.0400552	0.02
0.0641026	0.01
0.100196	0.01
0.0890538	0.05
0.124752	0.06
0.157588	0.21
0.105491	0.1
0.132911	0.07
0.0892532	0.01
0.080292	0.05
0.177472	0.02
0.119904	0.3
0.0463027	0.1
0.0832679	0.1
0.0869565	0
0.0968421	0.07
0.312189	0.18
0.125107	0.1
0.0641918	0.09
0.157303	0.03
0.0650045	0.02
0.0738916	0.1
0.11343	0.02
0.126173	0.23
0.116848	0.01
0.0581717	0.09
0.179215	0.02
0.139009	0.18
0.148342	0.02
0.139833	0.06
0.222484	0.02
0.116611	0.04
0.162197	0.14
0.322148	0.25
0.151416	0.02
0.12173	0.03
0.143088	0.52
0.18004	0.02
0.170381	0.04
0.158284	0
0.156052	0.03
0.23094	0.02
0.183796	0.04
0.125333	0.02
0.128494	0.04
0.284934	0.05
0.150493	0.02
0.163761	0.36
0.11315	0.08
0.140191	0.02
0.1098	0.09
0.13439	0.01
0.133699	0.12
0.0615165	0.16
0.101061	0.28
0.175305	0
0.139416	0.03
0.313531	0.17
0.0848991	0.12
0.23908	0.03
0.0909091	0.01
0.0707513	0.11
0.0926194	0.01
0.117742	0.04
0.234101	0
0.151815	0
0.222222	0.15
0.0665236	0.3
0.106939	0.09
0.110256	0.46
0.162698	0.22
0.102804	0.32
0.063228	0.05
0.0890635	0.36
0.165638	0.01
0.283624	0.14
0.0944018	0.13
0.0565553	0.12
0.105189	0.04
0.22386	0.07
0.227491	0.02
0.10863	0.03
0.123278	0.15
0.152866	0.78
0.183026	0.47
0.130053	0.28
0.106982	0.3
0.102041	0.01
0.137121	0.08
0.131359	0.18
0.149886	0.05
0.128755	0.06
0.13154	0.01
0.102069	0.19
0.0760402	0.13
0.125	0.07
0.152893	0.03
0.116444	0.13
0.227394	0.06
0.150776	0.07
0.136386	0
0.110677	0.26
0.156619	0.02
0.167296	0.27
0.165005	0.06
0.224151	0.06
0.0764706	0.08
0.157576	0.01
0.291084	0.02
0.1606	0.01
0.237338	0.06
0.240442	0.09
0.169333	0.06
0.184369	0.1
0.183981	0.05
0.152421	0.13
0.170324	0.21
0.173653	0.01
0.126091	0.04
0.0918561	0
0.0969213	0.2
0.355852	0.13
0.12782	0.18
0.195876	0.49
0.183752	0.09
0.14359	0.04
0.11	0.01
0.219424	0.01
0.105263	0.1
0.245344	0.06
0.128421	0.08
0.126888	0.11
0.160149	0.06
0.166667	0.04
0.356179	0.05
0.247191	0.03
0.263398	0.21
0.154904	0.04
0.1265	0.15
0.170732	0.12
0.33945	0.02
0.165432	0.15
0.0742459	0.12
0.0880411
0.220373
0.0843373
0.125
0.13093
0.116352
0.132812
0.262357
0.253485
0.169054
0.124876
0.274554
0.12987
0.203822
0.235149
0.103638
0.250851
0.137002
0.112217
0.139958
0.151007
0.188634
0.141732
0.14011
0.193619
0.252199
0.147375
0.1505
0.060241
0.144295
0.217862
0.132377
0.202703
0.119216
0.105376
0.386296
0.152924
0.163724
0.215986
0.164143
0.12751
0.13381
0.135417
0.28722
0.169565
0.261576
0.183136
0.129444
0.159938
0.113393
0.174197
0.140634
0.136941
0.266181
0.294589
0.1397
0.0867553
0.0725389
0.0107527
0.222222
0.14645
0.165245
0.143046
0.0995575
0.294894
0.133228
0.164223
0.113155
0.07785
0.174652
0.121643
0.262281
0.118653
0.405197
0.0760504
0.0813118
0.0980496
0.156592
0.196685
0.125295
0.095675
0.0554995
0.203576
0.119635
0.0679262
0.117747
0.0638037
0.113374
0.0854326
0.102827
0.110443
0.0676357
0.0472703
0.116527
0.075
0.0894705
0.0848708
0.055942
0.299853
0.145944
0.200655
0.15564
0.139977
0.135663
0.258389
0.239519
0.152695
0.165276
0.123921
0.133908
0.154255
0.0680723
0.113082
0.219835
0.0844266
0.081771
0.134257
0.182353
0.202685
0.163429
0.124098
0.106426
0.0820442
0.0943026
0.119588
0.100198
0.15592
0.0912855
0.0805102
0.0830351
0.145181
0.158455
0.163757
0.0645161
0.0827251
0.0629252
0.0427807
0.0529801
0.0544835
0.224265
0.356264
0.156997
0.116725
0.041439
0.0446067
0.0791667
0.0646388
0.0214592
0.0222672
0.025641
0.173647
0.125399
0.103414
0.127418
0.263354
0.144144
0.0470193
0.420872
0.197331
0.187919
0.0555556
0.160441
0.0859031
0.0824891
0.124291
0.166256
0.0526316
0.0692588
0.0813953
0.11471
0.0133038
0.0900763
0.0703422
0.223301
0.50858
0.0889918
0.201771
0.092504
0.0241379
0.062116
0.424437
0.0591497
0.108597
0.194337
0.168919
0.0614973
0.176583
0.0565539
0.201325
0.0153846
0.50858
0.0889918
0.201771
0.092504
0.0241379
0.062116
0.424437
0.0591497
0.108597
0.194337
0.168919
0.0614973
0.176583
0.0565539
0.201325
0.0153846
0.0571429
0.478239
0.0565553
0.169643
0.0709434
0.124128
0.0593668
0.0307329
0.118881
0.0935094
0.117808
0.246869
0.370039
0.128761
0.0931966
0.0448598
0.145123
0.13783
0.0380313
0.111288
0.0475561
0.100454
0.12297
0.163449
0.132861
0.180022
0.122216
0.108519
0.0316594
0.0243224
0.126556
0.156882
0.164582
0.227958
0.182462
0.177089
0.190517
0.151403
0.287132
0.104158
0.187975
0.352017
0.145194
0.10508
0.150824
0.122755
0.180035
0.147479
0.132973
0.145642
0.305926
0.140431
0.33496
0.171795
0.169107
0.277818
0.305926
0.140431
0.33496
0.171795
0.169107
0.277818
0.305926
0.140431
0.33496
0.171795
0.169107
0.277818
0.100154
0.143854
0.0921659
0.171378
0.107685
0.185885
0.102993
0.256834
0.215201
0.348123
0.241445
0.159453
0.291866
0.164775
0.103215
0.0912698
0.319277
0.0840605
0.120182
0.287791
0.223121
0.185918
0.283246
0.123917
0.149077
0.0894919
0.194773
0.284704
0.157589
0.160714
0.17448
0.194492
0.131852
0.204724
0.165029
0.11256
0.412198
0.0383255
0.24185
0.276985
0.30485
0.825983
0.27264
0.14536
0.201577
0.115578
0.189329
0.208672
0.565744
0.367195
0.104572
0.293843
0.0860312
0.0958019
0.133427
0.226734
0.134727
0.103609
0.156441
0.284117
0.190532
0.434879
0.168576
0.11658
0.24598
0.559813
0.148709
0.04253
0.108806
0.18387
0.237828
0.365068
0.17356
0.185736
0.130043
0.198777
0.0957447
0.277567
0.131868
0.0995662
0.380158
0.131075
0.171279
0.41313
0.160114
0.638623
0.182292
0.149165
0.136741
0.154676
0.333333
0.0904059
0.10009
0.161951
0.119494
0.36887
0.210021
0.157806
0.205224
0.395561
0.114082
0.135985
0.411605
0.178789
0.124644
0.128391
0.137344
0.248588
0.0466387
0.308831
0.0880682
0.126133
0.123579
0.135379
0.0703821
0.18058
0.133531
0.240285
0.133247
0.129637
0.191835
0.225686
0.135974
0.214655
0.224474
0.157549
0.145863
0.283703
0.146639
0.134552
0.198033
0.556036
0.157937
0.726008
0.123082
0.255513
0.183538
0.402778
0.238136
0.398655
0.169534
0.269758
0.289918
0.153743
0.156467
0.137557
0.222579
0.521995
0.237073
0.120538
0.217798
0.352497
0.156635
0.237426
0.2402
0.134014
0.235129
0.258728
0.169862
0.214601
0.337017
0.42219
0.0676923
0.175972
0.176065
0.156854
0.23064
0.14212
0.120705
0.1631
0.16
0.210036
0.473543
0.112184
0.12906
0.333333
0.26121
0.392808
0.0926936
0.17896
0.178476
0.152719
0.12426
0.255481
0.206349
0.156863
0.164737
0.188296
0.146307
0.103066
0.228958
0.23366
0.365801
0.146353
0.205714
0.143909
0.234364
0.192214
0.135901
0.0648786
0.109509
0.190921
0.174705
0.194522
0.23051
0.122886
0.304239
0.281282
0.139267
0.150852
0.0993137
0.173217
0.268573
0.191977
0.188248
0.186246
0.195971
0.182482
0.40144
0.162153
0.153877
0.147386
0.229735
0.109175
0.0531915
0.14578
0.174737
0.112252
0.197861
0.1751
0.140903
0.0960659
0.172853
0.0885188
0.084507
0.253521
0.12955
0.131836
0.156203
0.2
0.0893204
0.177258
0.214035
0.302752
0.134806
0.147863
0.117457
0.150554
0.138836
0.284756
0.223881
0.169243
0.12037
0.0989933
0.284698
0.121505
0.318792
0.172088
0.577381
0.1
0.138846
0.064978
0.193767
0.0966543
0.081749
0.0970149
0.555556
0.0328947
0.282686
0.162996
0.201511
0.133113
0.360759
0.0943396
0.26087
0.330341
0.286713
0.38814
0.591687
0.164103
0.187861
0.127976
0.265734
0.102246
0.174875
0.251799
0.184906
0.158915
0.127869
0.0852273
0.190633
0.13851
0.205179
0.176871
0.23395
0.131732
0.118421
0.229443
0.198268
0.542654
0.166433
0.202351
0.163404
0.131285
0.182955
0.0928482
0.525862
0.206174
0.149228
0.234234
0.167243
0.127133
0.155794
0.114537
0.568665
0.220739
0.340961
0.201439
0.182806
0.391003
0.101203
0.308489
0.201381
0.103106
0.089701
0.181614
0.14274
0.212583
0.392405
0.15822
0.179267
0.20203
0.161176
0.85782
0.246914
0.173393
0.185642
0.136536
0.0903541
0.262231
0.178715
0.158974
0.181659
0.12614
0.16636
0.194056
0.125843
0.223796
0.199495
0.134615
0.111236
0.161972
0.235294
0.324009
0.170626
0.135368
0.0997877
0.429577
0.169415
0.108602
0.100713
0.27248
0.113169
0.197417
0.0971185
0.162088
0.116963
0.126531
0.234663
0.177656
0.225914
0.320833
0.0696452
0.152795
0.165205
0.102564
0.133159
0.238235
0.0548387
0.10644
0.162921
0.408207
0.250518
0.0811908
0.13001
0.12638
0.288364
0.294686
0.100143
0.591304
0.124101
0.0841379
0.102394
0.304965
0.16381
0.174717
0.243835
0.247001
0.196569
0.182982
0.253077
0.417812
0.170812
0.448036
0.167474
0.304704
0.374373
0.201659
0.376311
0.175458
0.356988
0.156595
0.151697
0.168519
0.0816714
0.314428
0.267932
0.212934
0.538922
0.17182
0.494473
0.465004
0.306243
0.217122
0.227755
0.181475
0.197164
0.158688
0.294139
0.188693
0.197674
0.346185
0.158893
0.318559
0.160803
0.285984
0.340524
0.421725
0.219931
0.207942
0.172166
0.22107
0.400312
0.22019
0.253553
0.119854
0.268003
0.203349
0.321388
0.177198
0.324919
0.205746
0.246665
0.294336
0.29851
0.248106
0.232937
0.30642
0.176816
0.440305
0.151269
0.257653
0.145336
0.157261
0.295786
0.493806
0.13946
0.33427
0.312381
0.240191
0.239009
0.542169
0.226281
0.290517
0.146143
0.152122
0.457071
0.609467
0.129957
0.364994
0.222256
0.226224
0.263114
0.21051
0.447732
0.230474
0.227652
0.231359
0.182199
0.210781
0.257519
0.250773
0.434742
0.232272
0.340054
0.251708
0.515673
0.24625
0.17292
0.410792
0.136535
0.227776
0.327344
0.395881
0.211643
0.286154
0.136868
0.141612
0.129827
0.184672
0.218254
0.207281
0.160317
0.24233
0.346265
0.34284
0.184253
0.269955
0.28797
0.122399
0.0642857
0.249294
0.201178
0.381764
0.132214
0.409885
0.0435233
0.11465
0.118881
0.130346
0.0910872
0.107221
0.168766
0.16732
0.165272
0.191896
0.108468
0.0921305
0.118699
0.242259
0.202335
0.236984
0.298101
0.148634
0.0856193
0.0364697
0.138736
0.12
0.157971
0.0554324
0.00610128
0.0983284
0.228647
0.217834
0.182482
0.0986547
0.115546
0.143595
0.174451
0.0990099
0.204655
0.185699
0.24977
0.0584145
0.0855172
0.14095
0.0430925
0.102967
0.0940367
0.027532
0.148874
0.149158
0.066336
0.141675
0.0492197
0.150868
0.230476
0.17493
0.134599
0.103879
0.26266
0.0520156
0.0940476
0.248177
0.179945
0.147651
0.242021
0.234842
0.202846
0.165019
0.341789
0.154213
0.475008
0.300088
0.233344
0.186555
0.292833
0.300096
0.231703
0.258599
0.149213
0.122314
0.196193
0.206343
0.188148
0.200599
0.199172
0.247166
0.141907
0.154006
0.140264
0.233574
0.23479
0.147622
0.261748
0.116827
0.173696
0.264194
0.203345
0.159748
0.244153
0.19337
0.144354
0.0980558
0.189328
0.211731
0.223526
0.266605
0.199947
0.167574
0.233727
0.121488
0.131599
0.280083
0.135456
0.0958807
0.323017
0.371287
0.226667
0.300355
0.253616
0.249357
0.177695
0.159799
0.364302
0.194805
0.256993
0.0671389
0.21906
0.218453
0.110951
0.205822
0.16351
0.262632
0.228795
0.228372
0.230209
0.16051
0.201129
0.0674847
0.164894
0.0988372
0.0254777
0.0766667
0.0911765
0.117188
0.0634573
0.0269608
0.146597
0.0333333
0.0384615
0.0857143
0.0446735
0.0219298
0.0392157
0.237726
0.0798319
0.0666667
0.0541872
0.0272727
0.0138408
0.0155039
0.0657895
0.15427
0.0207612
0.0248139
0.0666667
0.0946429
0.0717703
0.0654545
0.0538244
0.152778
0.0571429
0.0316742
0.0585774
0.0311111
0.0137615
0.117647
0.0305344
0.123786
0.037037
0.059761
0.10625
0.0808824
0.231557
0.0141844
0.0656934
0.0990991
0.102784
0.0851064
0.0309278
0.154185
0.106522
0.310127
0.105634
0
0.0561056
0.0412371
0.0322581
0.127907
0.0792079
0.0097561
0
0.0301205
0.0227273
0.0735294
0.0106383
0.0645161
0.0454545
0.0597015
0.0149254
0.0731707
0.389937
0.0234375
0.0871795
0.0304569
0.0362694
0.0248756
0.0148148
0.0271493
0.0324675
0.025641
0.152542
0.104762
0.0555556
0.0655738
0
0.0207254
0.0140845
0.0569106
0.0322581
0.310502
0.008
0.0153061
0.0588235
0.306977
0.115702
0.203046
0.0534979
0.140244
0.0676692
0.0785714
0.0373134
0.030303
0.0588235
0.0460993
0.0409836
0.0567686
0.207407
0.309717
0.136364
0.04
0.00581395
0.0346821
0.0896057
0
0.0588235
0.0206186
0.112869
0.328058
0.204865
0.104176
0.0674754
0.216852
0.160151
0.286209
0.191189
0.239362
0.181913
0.115837
0.249629
0.120649
0.132075
0.135904
0.168627
0.17466
0.144837
0.232774
0.225373
0.268811
0.145754
0.213852
0.204841
0.171375
0.206431
0.134475
0.124088
0.0514184
0.0145985
0.0731707
0.02
0.0177305
0.00581395
0.00396825
0.0436893
0.00645161
0.215768
0.10641
0.239754
0.0792453
0.0855856
0.420323
0.0589041
0.128068
0.18972
0.120611
0.173943
0.240766
0.220811
0.197898
0.119938
0.168041
0.206236
0.284629
0.105083
0.156073
0.229167
0.201213
0.135593
0.208996
0.107889
0.158092
0.0994743
0.113974
0.137983
0.127228
0.161208
0.276968
0.261804
[truncated: 6,854 more rows]

## Sheet: ACE TUB PC
Ace Tub PC/Total	Bull 1	Bull 2	Bull 3	Bull 4	Bull 5	Bull 6
0.0918367	0	0.29	0.09	0.44	0.4	0		Bins	0.05	0.15	0.25	0.35	0.45	0.55	0.65	0.75	0.85	0.95
0.333333	0	0.09	0.33	0.35	0.34	0.07			0	.1-.2	.2-.3	.3-.4	.4-.5	.5-.6	.6-.7	.7-.8	.8-.9	.9-1
0.298246	0	0.2	0.3	0.36	0.35	0.26			2262	2879	1759	1099	521	174	94	28	19	17	8852
0.294118	0.5	0.15	0.29	0.42	0.4	0.04			0.255535	0.325237	0.198712	0.124153	0.0588568	0.0196566	0.0106191	0.00316313	0.00214641	0.00192047
0.40724	0.4	0.14	0.41	0.4	0.41	0.08
0.317308	0.8	0.21	0.32	0.48	0.19	0.02
0	0	0.2	0	0.36	0.41	0.16		Bull 1	0.05	0.15	0.25	0.35	0.45	0.55	0.65	0.75	0.85	0.95
0.239437	0.5	0.31	0.24	0.52	0.32	0.21			199	234	183	125	71	38	14	6	4	2	876
0.217391	0.25	0.18	0.22	0.41	0.27	0.11			0.227169	0.267123	0.208904	0.142694	0.0810502	0.043379	0.0159817	0.00684932	0.00456621	0.00228311
0.193878	0.13	0.25	0.19	0.2	0.37	0.09
0.135593	0.19	0.22	0.14	0.35	0.37	0
0.595041	0.17	0.16	0.6	0.46	0.35	0.02		Bull 2	0.05	0.15	0.25	0.35	0.45	0.55	0.65	0.75	0.85	0.95
0.267016	0.04	0.13	0.27	0.37	0.29	0.04			61	129	141	110	92	61	26	2	2	0	624
0.625	0.03	0.2	0.63	0.29	0.35	0.15			0.0977564	0.206731	0.225962	0.176282	0.147436	0.0977564	0.0416667	0.00320513	0.00320513	0
0.144481	0.13	0.13	0.14	0.42	0.42	0.02
0.354037	0.5	0.13	0.35	0.27	0.38	0.27
0.261818	0.22	0.14	0.26	0.26	0.35	0.04		Bull 3	0.05	0.15	0.25	0.35	0.45	0.55	0.65	0.75	0.85	0.95
0.506977	0	0.15	0.51	0.39	0.33	0.25			61	109	140	125	66	37	27	16	4	3	588
0.0545455	0	0.24	0.05	0.3	0.26	0.09			0.103741	0.185374	0.238095	0.212585	0.112245	0.0629252	0.0459184	0.0272109	0.00680272	0.00510204
0.313433	0	0.15	0.31	0.33	0.16	0
0.0317919	0	0.2	0.03	0.31	0.24	0.08
0.239796	0	0.18	0.24	0.37	0.1	0		Bull 4	0.05	0.15	0.25	0.35	0.45	0.55	0.65	0.75	0.85	0.95
0.246114	0.57	0.14	0.25	0.29	0.17	0.15			9	23	80	123	57	13	2	0	0	0	307
0.102564	0.05	0.21	0.1	0.44	0.53	0.2			0.029316	0.0749186	0.260586	0.400651	0.185668	0.0423453	0.00651466	0	0	0
0.0783133	0.24	0.18	0.08	0.37	0.48	0.09
0.428161	0.36	0.19	0.43	0.25	0.19	0.42
0.161905	0.43	0.22	0.16	0.31	0.37	0.04		Bull 5	0.05	0.15	0.25	0.35	0.45	0.55	0.65	0.75	0.85	0.95
0.111111	0.05	0.16	0.11	0.11	0.26	0.2			3	19	84	140	68	23	3	0	0	0	340
0.339506	0	0.08	0.34	0.32	0.37	0.14			0.00882353	0.0558824	0.247059	0.411765	0.2	0.0676471	0.00882353	0	0	0
0.284615	0.14	0.18	0.28	0.29	0.31	0.26
0.358621	0.02	0.15	0.36	0.38	0.38	0.09
0.272727	0	0.07	0.27	0.29	0.17	0		Bull 6	0.05	0.15	0.25	0.35	0.45	0.55	0.65	0.75	0.85	0.95
0.1375	0.17	0.03	0.14	0.29	0.28	0.21			92	85	62	47	54	22	21	27	14	5	429
0.468966	0	0.12	0.47	0.34	0.15	0.1			0.214452	0.198135	0.144522	0.109557	0.125874	0.0512821	0.048951	0.0629371	0.032634	0.011655
0.55814	0	0.12	0.56	0.36	0.31	0.84
0.116041	0.08	0.11	0.12	0.37	0.51	0.22
0.377049	0.33	0.2	0.38	0.33	0.29	0.12
0.162162	0.33	0.15	0.16	0.23	0.37	0.16
0.220472	0.04	0.26	0.22	0.29	0.38	0.13
0.228814	0.59	0.16	0.23	0.36	0.31	0.13
0.152284	0.2	0.12	0.15	0.33	0.35	0
0.0837989	0.2	0.21	0.08	0.59	0.34	0.42
0.728972	0	0.14	0.73	0.39	0.43	0
0.15625	0	0.06	0.16	0.22	0.33	0
0.410959	0	0.37	0.41	0.39	0.35	0.27
0.19403	0	0.11	0.19	0.25	0.18	0.23
0.17757	0.5	0.18	0.18	0.31	0.31	0.17
0.310526	0.4	0.07	0.31	0.2	0.5	0.16
0.627119	0.8	0.14	0.63	0.51	0.36	0.58
0.370787	0	0.14	0.37	0.36	0.28	0.03
0.470588	0.5	0.29	0.47	0.39	0.37	0
0.482587	0.25	0.13	0.48	0.25	0.19	0.33
0.144144	0.13	0.27	0.14	0.44	0.31	0.45
0.194969	0.19	0.11	0.19	0.34	0.39	0.11
0.39	0.17	0.1	0.39	0.32	0.33	0.42
0.270968	0.04	0.13	0.27	0.41	0.38	0.05
0.287179	0.03	0.16	0.29	0.36	0.55	0.61
0.125	0.13	0.24	0.13	0.32	0.28	0.06
0.386973	0.5	0.08	0.39	0.46	0.36	0.03
0.227642	0.22	0.25	0.23	0.36	0.39	0.41
0.0714286	0	0.16	0.07	0.22	0.32	0.26
0.18	0	0.16	0.18	0.31	0.42	0.03
0.155556	0	0.09	0.16	0.17	0.53	0.12
0.312102	0	0.15	0.31	0.11	0.34	0.38
0.0333333	0	0.15	0.03	0.46	0.53	0.27
0.382166	0.57	0.08	0.38	0.29	0.4	0.46
0.360825	0.05	0.06	0.36	0.31	0.3	0.12
0.2	0.24	0.16	0.2	0.35	0.41	0.33
0.255319	0.36	0.1	0.26	0.24	0.29	0.03
0.373134	0.43	0.12	0.37	0.07	0.48	0.08
0.407407	0.05	0.1	0.41	0.44	0.34	0.02
0.14	0	0.11	0.14	0.39	0.32	0.03
0.209936	0.14	0.23	0.21	0.37	0.37	0.06
0.46875	0.02	0.17	0.47	0.07	0.45	0.23
0.232877	0	0.19	0.23	0.08	0.28	0.07
0.276243	0.17	0.2	0.28	0.35	0.26	0.24
0.382022	0	0.1	0.38	0.27	0.32	0.06
0.216667	0	0.04	0.22	0.52	0.16	0.1
0.367347	0.08	0.07	0.37	0.47	0.32	0.16
0.396104	0.33	0.19	0.4	0.39	0.35	0.28
0.189189	0.33	0.14	0.19	0.3	0.27	0.12
0.267606	0.04	0.1	0.27	0.28	0.39	0.12
0.25	0.59	0.1	0.25	0.34	0.48	0.05
0.142857	0.2	0.06	0.14	0.24	0.35	0.08
0.333333	0.2	0.13	0.33	0.07	0.29	0.14
0	0	0.09	0	0.24	0.39	0.17
0.333333	0.1	0.13	0.33	0.37	0.44	0.1
0.347826	0	0.38	0.35	0.48	0.25	0.11
0	0.33	0.13	0	0.38	0.22	0.07
0.125	0.02	0.2	0.13	0.32	0.32	0.07
0.241379	0.56	0.18	0.24	0.17	0.26	0.2
0.0769231	0	0.08	0.08	0.37	0.25	0.23
0.348837	0.18	0.09	0.35	0.34	0.33	0.12
0	0	0.3	0	0.19	0.24	0.1
0.2	0.19	0.28	0.2	0.4	0.24	0.14
0.3	0.3	0.16	0.3	0.34	0.32	0.09
0	0.02	0.15	0	0.32	0.33	0.21
0.386364	0.31	0.07	0.39	0.25	0.36	0.33
0.220588	0.13	0.13	0.22	0.31	0.28	0.16
0.222222	0	0.17	0.22	0.32	0.23	0.18
0.131579	0.14	0.17	0.13	0.41	0.17	0.16
0	0.06	0.09	0	0.2	0.3	0.12
0.0361757	0.09	0.26	0.04	0.34	0.03	0.1
0.309249	0.84	0.16	0.31	0.19	0.25	0.09
0.163347	0.09	0.05	0.16	0.37	0.29	0.18
0.395437	0	0.2	0.4	0.32	0.38	0.05
0.22	0.02	0.09	0.22	0.31	0.36	0.26
0.30137	0.27	0.12	0.3	0.41	0.3	0.21
0.0650155	0.04	0.1	0.07	0.34	0.3	0.04
0.203936	0	0.13	0.2	0.37	0.39	0.03
0.0652174	0.08	0.18	0.07	0.3	0.28	0.43
0.0526316	0.5	0.12	0.05	0.23	0.24	0.09
0.122066	0	0.05	0.12	0.12	0.4	0.21
0.2	0	0.07	0.2	0.2	0.34	0.15
0.269231	0.09	0.16	0.27	0.36	0.33	0.11
0.325714	0.05	0.17	0.33	0.34	0.4	0.15
0.435484	0.29	0.02	0.44	0.42	0.45	0.25
0.273632	0.09	0.05	0.27	0.22	0.33	0.2
0.414286	0.19	0	0.41	0.31	0.34	0.12
0.2	0.29	0.05	0.2	0.26	0.42	0.22
0.329502	0.35	0.09	0.33	0.35	0.36	0.23
0.0974729	0	0.1	0.1	0.29	0.3	0.06
0.0384615	0	0.08	0.04	0.28	0.35	0.14
0.255814	0.14	0.1	0.26	0.27	0.28	0.1
0.46875	0.13	0.09	0.47	0.25	0.28	0.08
0.613119	0.17	0.21	0.61	0.33	0.38	0.07
0.476667	0.53	0.09	0.48	0.25	0.33	0.38
0	0.3	0.13	0	0.14	0.25	0.18
0.0909091	0.4	0.17	0.09	0.26	0.32	0.13
0.263158	0.55	0.27	0.26	0.41	0.38	0.09
0.24	0.12	0.18	0.24	0.31	0.31	0.21
0.263158	0.07	0.19	0.26	0.28	0.25	0.37
0.121951	0.14	0.32	0.12	0.23	0.3	0.18
0.1	0.08	0.16	0.1	0.3	0.33	0.06
0.28125	0.02	0.15	0.28	0.33	0.09	0.13
0.311688	0.08	0.35	0.31	0.35	0.32	0.22
0.609756	0.26	0.11	0.61	0.35	0.33	0.18
0.2	0.06	0.15	0.2	0.36	0.29	0.15
0.5	0.44	0.21	0.5	0.31	0.43	0.08
0.09375	0.1	0.36	0.09	0.39	0.23	0.08
0.166667	0.52	0.13	0.17	0.36	0.3	0.11
0.416667	0.29	0.3	0.42	0.17	0.23	0.11
0.0588235	0.13	0.16	0.06	0.22	0.29	0.06
0.423077	0.07	0.11	0.42	0.28	0.36	0.03
0.375	0.43	0.14	0.38	0.56	0.25	0.17
0.151515	0.38	0.19	0.15	0.36	0.15	0.13
0.180328	0	0.19	0.18	0.35	0.37	0.49
0.390071	0.65	0.15	0.39	0.26	0.37	0.12
0.488889	0.3	0.23	0.49	0.34	0.38	0.18
0.226415	0.1	0.26	0.23	0.09	0.28	0.06
0.416667	0.18	0.16	0.42	0.25	0.3	0.26
0.37037	0.54	0.19	0.37	0.34	0.18	0.21
0.288889	0.13	0.38	0.29	0.35	0.32	0.05
0.184211	0.06	0.11	0.18	0.32	0.28	0.05
0.392857	0.32	0.19	0.39	0.26	0.32	0.1
0.161538	0.06	0.32	0.16	0.43	0.26	0.89
0.181818	0.13	0.24	0.18	0.24	0.29	0.35
0.457944	0.25	0.15	0.46	0.24	0.27	0.32
0.401639	0.08	0.26	0.4	0.03	0.29	0.46
0.148148	0.2	0.15	0.15	0.34	0.2	0.75
0.456522	0.06	0.18	0.46	0.31	0.26	0.55
0.111111	0.13	0.14	0.11	0.31	0.23	0.33
0.297297	0.08	0.23	0.3	0.24	0.35	0.44
0.206897	0.32	0.37	0.21	0.34	0.31	0.48
0.294118	0.01	0.23	0.29	0.42	0.32	0.77
0.105263	0.16	0.2	0.11	0.29	0.32	0.46
0.206897	0.23	0.19	0.21	0.14	0.35	0.3
0.615385	0.21	0.18	0.62	0.26	0.27	0.5
0.306122	0.16	0.52	0.31	0.35	0.28	0.62
0.238095	0.09	0.12	0.24	0.41	0.3	0.91
0.208955	0.37	0.16	0.21	0.34	0.15	0.67
0.306452	0.07	0.28	0.31	0.34	0.28	0.41
0.0526316	0.49	0.21	0.05	0.41	0.34	0.54
0.419355	0.2	0.14	0.42	0.24	0.29	0.71
0.39759	0.61	0.14	0.4	0.32	0.4	0.18
0.197368	0.31	0.02	0.2	0.19	0.23	0.5
0.294118	0.3	0.11	0.29	0.38	0.32	0.53
0.25	0.89	0.28	0.25	0.34	0.22	0.62
0.205128	0.25	0.08	0.21	0.38	0.32	0.49
0.138889	0.23	0.19	0.14	0.3	0.47	0.51
0.0656934	0.24	0.42	0.07	0.27	0.36	0.76
0.108696	0.12	0.09	0.11	0.34	0.3	0.77
0.121212	0.22	0.11	0.12	0.36	0.38	0.38
0.3	0.22	0.15	0.3	0.28	0.48	0.89
0.433735	0.09	0.14	0.43	0.45	0.33	0.82
0.36	0.15	0.07	0.36	0.27	0.33	0.31
0.196078	0.26	0.57	0.2	0.33	0.4	0.37
0.221053	0.16	0.13	0.22	0.66	0.39	0.75
0.317073	0.18	0.05	0.32	0.28	0.51	0.45
0	0.32	0.04	0	0.36	0.6	0.41
0.214286	0.16	0.26	0.21	0.26	0.44	0.45
0.576471	0.22	0.21	0.58	0.33	0.26	0.52
0.25	0.29	0.09	0.25	0.19	0.38	0.25
0.291667	0.44	0.01	0.29	0.21	0.37	0.38
0.278689	0.14	0.02	0.28	0.24	0.44	0.66
0	0.17	0.04	0	0.29	0.32	0.07
0.2	0.25	0.32	0.2	0.29	0.29	0.2
0.3125	0.18	0.06	0.31	0.36	0.27	0.41
0.0416667	0.23	0.18	0.04	0.24	0.27	0.39
0.121951	0.22	0.03	0.12	0.29	0.61	0.44
0.333333	0.2	0.21	0.33	0.26	0.33	0.49
0.393443	0.17	0.41	0.39	0.32	0.41	0.59
0.28125	0.17	0.17	0.28	0.17	0.18	0.51
0.125	0.31	0.13	0.13	0.33	0.38	0.55
0	0.15	0.18	0	0.31	0.33	0.7
0.362069	0.47	0.3	0.36	0.3	0.47	0.5
0.148148	0.32	0.08	0.15	0.41	0.41	0.61
0.308824	0.34	0.04	0.31	0.26	0.2	0.57
0.391304	0.46	0.42	0.39	0.54	0.37	0.75
0.357143	0.33	0.06	0.36	0.45	0.47	0.63
0.148148	0.18	0.3	0.15	0.31	0.47	0.91
0.292683	0.15	0.1	0.29	0.25	0.49	0.55
0.371429	0.36	0.05	0.37	0.29	0.23	0.58
0.133333	0.11	0.25	0.13	0.46	0.31	0.74
0	0.12	0.12	0	0.35	0.33	0.48
0.366667	0.16	0.12	0.37	0.36	0.46	0.82
0.16	0.33	0.2	0.16	0.5	0.34	0.86
0.448276	0.28	0.09	0.45	0.56	0.46	0.73
0.366071	0.16	0.28	0.37	0.5	0.43	0.74
0.05	0.33	0.05	0.05	0.45	0.35	0.74
0.210526	0.24	0.23	0.21	0.38	0.39	0.68
0.0701754	0.25	0.1	0.07	0.61	0.26	0.98
0.823529	0.24	0.1	0.82	0.36	0.39	0.78
0.333333	0.22	0.48	0.33	0.35	0.47	0.77
0	0.44	0.49	0	0.27	0.43	0.82
0	0.21	0.22	0	0.32	0.4	0.73
0.181818	0.22	0.17	0.18	0.44	0.4	0.77
0.221239	0.1	0.58	0.22	0.32	0.28	0.19
0.425926	0.21	0.53	0.43	0.25	0.38	0.15
0.686047	0.25	0.54	0.69	0.13	0.35	0.42
0.355932	0.22	0.49	0.36	0.39	0.39	0.6
0.210526	0.24	0.59	0.21	0.41	0.39	0.3
0.222222	0.2	0.49	0.22	0.31	0.32	0.22
0.0833333	0.22	0.38	0.08	0.25	0.39	0.29
0.5625	0.2	0.67	0.56	0.51	0.33	0.1
0.607143	0.41	0.51	0.61	0.26	0.23	0.24
0.307692	0.25	0.49	0.31	0.45	0.39	0.65
0.375	0.22	0.37	0.38	0.37	0.34	0.36
0.27451	0.5	0.52	0.27	0.36	0.34	0.3
0.24	0.22	0.59	0.24	0.46	0.23	0.81
0.0588235	0.26	0.53	0.06	0.45	0.34	0.83
0.423077	0.33	0.58	0.42	0.27	0.34	0.41
0.375	0.17	0.7	0.38	0.34	0.47	0.66
0.151515	0.34	0.43	0.15	0.14	0.41	0.35
0.180328	0.22	0.6	0.18	0.09	0.41	0.38
0.390071	0.19	0.45	0.39	0.15	0.52	0.83
0.488889	0.21	0.51	0.49	0.33	0.37	0.38
0.226415	0.28	0.44	0.23	0.15	0.34	0.48
0.416667	0.26	0.41	0.42	0.5	0.38	0.85
0.37037	0.27	0.49	0.37	0.3	0.4	0.16
0.288889	0.32	0.58	0.29	0.44	0.44	0.77
0.184211	0.24	0.4	0.18	0.22	0.45	0.2
0.392857	0.31	0.33	0.39	0.51	0.39	0.68
0.161538	0.26	0.41	0.16	0.16	0.27	0.1
0.181818	0.18	0.41	0.18	0.04	0.48	0.75
0.457944	0.37	0.24	0.46	0.19	0.4	0.75
0.401639	0.03	0.41	0.4	0.57	0.56	0.8
0.148148	0.37	0.55	0.15	0.45	0.46	0.7
0.456522	0.09	0.42	0.46	0.38	0.38	0.82
0.111111	0.55	0.3	0.11	0.21	0.44	0.2
0.297297	0.66	0.68	0.3	0.35	0.27	0.63
0.206897	0.33	0.39	0.21	0.25	0.29	0.5
0.294118	0.3	0.9	0.29	0.47	0.44	0.55
0.105263	0.21	0.32	0.11	0.3	0.3	0.79
0.206897	0.32	0.53	0.21	0.43	0.49	0.86
0.615385	0.34	0.55	0.62	0.37	0.28	0.36
0.306122	0.05	0.43	0.31	0.48	0.42	0.8
0.238095	0.19	0.45	0.24	0.45	0.35	0
0.208955	0.32	0.58	0.21	0.31	0.42	0.32
0.306452	0.27	0.41	0.31	0.58	0.31	0.64
0.033557	0.41	0.31	0.37	0.07	0.5	0.8
0.220339	0.6	0.44	0.17	0.43	0.38	0.83
0.193548	0.25	0.33	0.38	0.49	0.37	0.41
0.0935252	0.05	0.67	0.36	0.31	0.52	0.76
0.0671937	0.14	0.43	0.26	0.35	0.32	1
0.0717131	0.27	0.38	0.19	0.5	0.23	0.29
0.0564516	0.23	0.42	0.76	0.49	0.34	0.71
0.0888889	0.11	0.58	0.25	0.53	0.59	1
0.223881	0.3	0.62	0.21	0.38	0.38	0.38
0.245161	0.12	0.48	0.54	0.22	0.34	0.56
0.156863	0.3	0.44	0.42	0.43	0.3	0.79
0.126984	0.46	0.51	0.68	0.27	0.15	0.58
0.196078	0.29	0.64	0.33	0.4	0.21	0.48
0.166667	0.64	0.4	0.66	0.46	0.28	0.43
0.107955	0.41	0.62	0.63	0.4	0.22	0.27
0.164122	0.19	0.41	0.8	0.42	0.41	0.03
0.214844	0.17	0.63	0.36	0.36	0.43	0.4
0.059322	0.41	0.62	0.39	0.37	0.37	0.18
0.43128	0.4	0.44	0.73	0.45	0.24	0.28
0.125786	0.24	0.41	0.45	0.24	0.43	0.28
0.0300752	0.07	0.42	0.78	0.47	0.43	0.31
0.254054	0.2	0.28	0.14	0.23	0.5	0.33
0.028169	0.25	0.29	0.33	0.43	0.3	0.51
0.0403226	0.26	0.55	0.36	0.41	0.47	0.18
0.30303	0.06	0.52	0.35	0.54	0.45	0.18
0.101167	0.22	0.36	0.25	0.4	0.18	0.07
0.0492611	0.97	0.2	0.77	0.3	0.34	0.22
0.143791	0.04	0.26	0.69	0.44	0.43	0.33
0.0851064	0.19	0.19	0.44	0.37	0.47	0.39
0.161826	0.06	0.38	0.16	0.42	0.41	0.13
0.0915493	0.18	0.23	0.75	0.41	0.42	0.21
0.161538	0.2	0.37	0.08	0.5	0.48	0.14
0.176471	0.08	0.21	0.57	0.42	0.4	0.12
0.280769	0.19	0.61	0.19	0.35	0.3	0.47
0.322314	0.09	0.35	0.58	0.3	0.19	0.32
0.210811	0.57	0.38	0.42	0.34	0.28	0.58
0.166667	0.17	0.09	0	0.35	0.41	0.44
0.644231	0	0.46	0.27		0.53	0.45
0.0748663	0.33	0.41	0.54		0.56	0.69
0.24466	0	0.47	0.6		0.62	0.07
0.351079	0.66	0.45	0.6		0.55	0.56
0.37582	0	0.4	0		0.44	0.2
0.167568	0.29	0.35	0.38		0.55	0.37
0.240367	0.84	0.36	0.47		0.64	0.11
0.372813	0.62	0.4	0.57		0.3	0.4
0.264286	0.03	0.37	0.64		0.59	0.62
0.0576923	0.41	0.51	0.6		0.51	0.35
0.0923077	0.2	0.54	0.13		0.5	0.48
0.252101	0.14	0.41	0.65		0.52	0.33
0.0448718	0.04	0.45	0.06		0.51	0.28
0.131098	0.14	0.63	0.57		0.52	0.48
0.0757576	0.09	0.34	0.3		0.53	0.01
0.100917	0.19	0.44	0.08		0.52	0.43
0.117647	0	0.51	0.4		0.48	0.43
0.0880829	0	0.49	0.26		0.45	0.21
0.362916	0.05	0.64	0.29		0.4	0.62
0.131429	0.15	0.52	0.4		0.4	0.36
0.170068	0	0.3	0.34		0.46	0.35
0.293303	0.41	0.55	0.43		0.49	0.71
0.108014	0.5	0.18	0.63		0.28	0.2
0.0774194	0.08	0.36	0.1		0.35	0.34
0.10473	0.02	0.22	0.4		0.43	0.41
0.154341	0	0.17	0.5		0.36	0.33
0.181319	0.19	0.29	0.3		0.46	0.01
0.142442	0.14	0.22	0.35		0.51	0.04
0.316913	0.23	0.41	0.11		0.39	0.06
0.382749	0.08	0.21	0.46		0.48	0.1
0.182418	0.13	0.26	0.76		0.48	0.37
0.126689	0.05	0.19	0.03		0.45	0.37
0.315836	0.13	0.3	0.05		0.5	0.45
0.0977621	0.39	0.33	0.42			0.17
0.27334	0.56	0.31	0.16			0.43
0.184507	0.06	0.2	0.38			0.43
0.115646	0.33	0.27	0.51			0.19
0.199164	0.07	0.25	0.5			0.27
0.0506329	0	0.39	0.38			0.67
0.0592105	0.16	0.38	0.46			0.66
0.0229885	0.24	0.23	0.72			0.31
0.949038	0.1	0.18	0.69			0.47
0.0666667	0.4	0.32	0.63			0.29
0	0.04	0.24	0.41			0.21
0.123288	0.13	0.27	0.65			0.49
0.134454	0.13	0.24	0.63			0.37
0.0411765	0.25	0.3	0.78			0.14
0.102941	0.13	0.28	0.56			0.12
0.333333	0.49	0.32	0.81			0.21
0.377193	0.08	0.22	0.58			0.43
0.140187	0.08	0.23	0.6			0.37
0.116883	0.49	0.22	0.31			0.24
0.123967	0.08	0.35	0.78			0.38
0.25974	0.14	0.36	0.36			0.28
0.109091	0.05	0.32	0.55			0.22
0.144578	0.09	0.27	0.56			0.21
0	0.2	0.32	0.86			0.05
0.22963	0.13	0.28	1			0.49
0.0188679	0.14	0.2	0.48			0.17
0.0821918	0.75	0.2	0.42			0.43
0.036036	0	0.29	0.47			0.16
0.267516	0.41	0.31	0.41			0.59
0.147239	0.2	0.25	0.54			0.1
0.0410959	0.14	0.27	0.43			0.17
0.242009	0.04	0.3	0.19			0.25
0.136364	0.14	0.31	0.35			0.24
0.192982	0.09	0.35	0.45			0.5
0.128788	0.19	0.36	0.27			0.55
0.0909091	0	0.15	0.02			0.33
0.2	0	0.36	0.56			0.16
0.305455	0.05	0.27	0.39			0.31
0.287356	0.15	0.2	0.12			0.27
0.243902	0	0.26	0.79			0.21
0.119808	0.41	0.42	0.43			0.22
0.220264	0.5	0.32	0.25			0.14
0.316456	0.08	0.27	0.49			0.09
0.230703	0.02	0.34	0.24			0.5
0.235294	0	0.28	0.8			0.2
0.137809	0.19	0.2	0.76			0.75
0.343354	0.14	0.13	0.51			0.26
0.348748	0.23	0.24	0.46			0.18
0.287532	0.08	0.39	0.64			0.24
0.121884	0.13	0.46	0.35			0.07
0.165323	0.05	0.22	0.6			0.07
0.196687	0.13	0.32	0.46			0.13
0.156923	0.39	0.25	0.67			0.09
0.167647	0.56	0.23	0.31			0.07
0.2	0.06	0.28	0.53			0.13
0.232967	0.33	0.23	0.32			0.45
0.31677	0.25	0.2	0.9			0.31
0.168498	0.04	0.28	0.44			0.15
0.23964	0	0.39	0.33			0.07
0.144404	0	0.3	0.08			0.47
0.137168	0.13	0.22	0.75			0.09
0.330317	0.01	0.3	0.49			0.44
0.256881	0.47	0.26	0.32			0.57
0.317365	0.17	0.26	0.68			0.26
0.446154	0.22	0.21	0.3			0.41
0.368421	0.16	0.27	0.5			0.18
0.025641	0.3	0.24	0.59			0.28
0.0781893	0.08	0.26	0.66			0.31
0.0816327	0.45	0.26	0.32			0.08
0.26087	0.2	0.39	0.64			0.29
0.205405	0	0.3	0.57			0.06
0.322581	0	0.24	0.53			0.2
0.189189	0.01	0.32	0.37			0.01
0.17759	0.55	0.21	0.46			0.16
0.197432	0	0.3	0.53			0.05
0	0	0.3	0.57			0.61
0.0352941	0	0.19	0.53			0.36
0.427907	0.33	0.31	0.34			0.24
0.108491	0.35	0.21	0.22			0.13
0.0944882	0.46	0.31	0.24			0.19
0.125926	0.22	0.26	0.31			0.19
0.386364	0.17	0.33	0.35			0.15
0.117424	0.35	0.3	0.24			0.23
0.301639	0.25	0.41	0.24			0.08
0.21645	0.3	0.24	0.32			0.34
0.12037	0.18	0.31	0.42			0.03
0.267606	0.16	0.32	0.27			0.07
0.309237	0.19	0.3	0.3			0.21
0.117284	0.1	0.46	0.26			0.41
0.0822511	0.22	0.37	0.34
0.153846	0.34	0.23	0.22
0.235751	0.31	0.31	0.26
0.445344	0.23	0.3	0.35
0.0707547	0.19	0.31	0.23
0.204651	0.25	0.22	0.13
0.124113	0.21	0.37	0.23
0.299914	0.07	0.34	0.14
0.142857	0.4	0.31	0.24
0.137876	0.15	0.4	0.26
0.166836	0.25	0.33	0.21
0.242667	0.18	0.28	0.08
0.393939	0.08	0.24	0.22
0.25878	0.38	0.3	0.35
0.271287	0.3	0.32	0.36
0.112798	0.41	0.3	0.29
0.148089	0.11	0.43	0.33
0.266757	0.26	0.31	0.27
0.30735	0.55	0.29	0.35
0.36338	0.31	0.43	0.24
0.190393	0.17	0.21	0.35
0.231537	0.33	0.25	0.37
0.243032	0.23	0.31	0.31
0.302245	0.13	0.33	0.29
0.290958	0.17	0.27	0.24
0.417891	0.31	0.29	0.23
0.26021	0.2	0.46	0.25
0.221643	0.21	0.48	0.17
0.302245	0.08	0.3	0.17
0.290958	0.34	0.32	0.25
0.417891	0.44	0.25	0.2
0.26021	0.13	0.27	0.27
0.221643	0.31	0.48	0.15
0.29703	0.22	0.32	0.3
0.265306	0.18	0.25	0.33
0.0298507	0.21	0.26	0.25
0.142077	0.15	0.22	0.29
0.182796	0.16	0.32	0.26
0.330769	0.34	0.32	0.32
0.290909	0.32	0.28	0.31
0.236842	0.1	0.28	0.16
0.40884	0.24	0.23	0.28
0.0918367	0.25	0.28	0.17
0.148936	0.24	0.35	0.22
0.602564	0.26	0.44	0.19
0.111111	0.3	0.61	0.25
0.140351	0.32	0.41	0.18
0.191388	0.32	0.25	0.13
0.0948905	0.02	0.57	0.25
0.296296	0.28	0.37	0.42
0.148148	0.18	0.36	0.32
0.107692	0.38	0.41	0.67
0.1875	0.23	0.43	0.27
0.115385	0.18	0.37	0.46
0.24	0.24	0.41	0.2
0.257143	0.17	0.6	0.37
0.0923077	0.31	0.5	0.31
0.119718	0.17	0.57	0.22
0.123894	0.31	0.37	0.37
0.195652	0.36	0.27	0.17
0.310345	0.14	0.35	0.18
0.0571429	0.14	0.26	0.32
0.185185	0.17	0.48	0.23
0.0263158	0.26	0.41	0.44
0.235294	0.29	0.42	0.52
0.0322581	0.31	0.38	0.14
0.111111	0.26	0.48	0.32
0.0714286	0.41	0.63	0.31
0.19697	0.14	0.41	0.15
0.166667	0.39	0.68	0.13
0.111111	0.32	0.84	0.32
0.321839	0.46	0.27	0.16
0.0526316	0.3	0.57	0.31
0.310345	0.21	0.51	0.53
0.418605	0.31	0.67	0.29
0.0179641	0.55	0.32	0.5
0.207071	0.61	0.46	0.29
0.308917	0.52	0.46	0.18
0.246575	0.42	0.53	0.16
0.0625	0.55	0.53	0.31
0.0666667	0.43	0.58	0.3
0.105263	0.27	0.28	0.36
0.292035	0.34	0.45	0.49
0.24	0.21	0.41	0.22
0.114044	0.61	0.58	0.18
0.482883	0.22	0.63	0.15
0.396117	0.56	0.49	0.2
0.191415	0.45	0.43	0.16
0.200811	0.52	0.33	0.34
0.258498	0.35	0.31	0.13
0.158672	0.45	0.43	0.2
0.247492	0.34	0.43	0.25
0.205945	0.29	0.34	0.52
0.147493	0.26	0.5	0.32
0.328999	0.34	0.42	0.34
0.0532544	0.21	0.52	0.26
0.262118	0.35	0.59	0.21
0.292	0.55	0.63	0.23
0.65625	0.33	0.6	0.25
0.22039	0.32	0.49	0.27
0.176638	0.59	0.44	0.23
0.156479	0.33	0.59	0.24
0.12894	0.41	0.43	0.42
0.133333	0.3	0.39	0.22
0.183333	0.55	0.44	0.21
0.241546	0.48	0.35	0.45
0.267196	0.49	0.44	0.18
0.326923	0.36	0.46	0.35
0.266234	0.34	0.25	0.2
0.281553	0.33	0.28	0.15
0.397993	0.35	0.4	0.21
0.203883	0.29	0.35	0.3
0.259635	0.6	0.29	0.25
0.291262	0.44	0.35	0.02
0.118421	0.25	0.43	0.37
0.267157	0.24	0.41	0.73
0.251938	0.21	0.37	0.28
0.109914	0.45	0.26	0.14
0.23301	0.33	0.26	0.26
0.0597015	0.43	0.39	0.51
0.135849	0.32	0.26	0.47
0.212291	0.43	0.47	0.13
0.0707071	0.64	0.41	0.54
0.214953	0.33	0.47	0.64
0.13	0.4	0.21	0.63
0.423077	0.64	0.51	0.3
0.206422	0.4	0.4	0.21
0.255869	0.32	0.54	0.18
0.248756	0.78	0.5	0.39
0.341108	0.2	0.61	0.3
0.116592	0.54	0.31	0.44
0.179054	0.22	0.57	0.42
0.107798	0.38	0.46	0.17
0.334254	0.06	0.56	0.4
0.228745	0.17	0.46	0.13
0.302452	0.29	0.46	0.37
0.0812721	0.52	0.68	0.16
0.226695	0.24	0.79	0.32
0.0136054	0.43	0.45	0.31
0.3	0.48	0.6	0.19
0.115016	0.23	0.58	0
0.0762943	0.35	0.5	0.2
0.138132	0.23	0.54	0.3
0.169951	0.38	0.44	0.31
0.245211	0.19	0.41	0.2
0.302115	0.64	0.28	0.5
0.163366	0.24	0.66	0.25
0.155612	0.12	0.31	0
0.06639	0.17	0.78	0
0.134483	0.42	0.29	0
0.268874	0.32	0.24	1
0.0899242	0.33	0.62	1
0.0907692	0.36	0.54	0
0.199322	0.24	0.57	0
0.11807	0.27	0.23	0
0.0824427	0.46	0.13	0
0.176539	0.24	0.52	0
0.188564	0.45	0.4	0
0.254395	0.19	0.32	0.6
0.288	0.2	0.62
0.0740741	0.24	0.56
0.313043	0.55	0.42
0.361111	0.22	0.33
0.107143	0.42	0.54
0.178571	0.34	0.38
0.263473	0.55	0.4
0.1625	0.36	0.57
0.109091	0.27	0.58
0.0740741	0.46	0.39
0.236842	0.49	0.6
0.31875	0.5	0.67
0.102041	0.16	0.54
0.296296	0.56	0.31
0.125	0.27	0.37
0.5	0.21	0.51
0.08	0.07	0.15
0.197183	0.11	0.34
0.420561	0.12	0.16
0.0379747	0.12	0.56
0.0985915	0.06	0.47
0.117647	0.37	0.37
0.0133333	0.07	0.48
0.0769231	0.12	0.65
0.23871	0.14	0.23
0.185185	0.17	0.61
0.0310078	0.23	0.53
0.057971	0.52	0.42
0.251701	0.2	0.25
0.038835	0.19	0.59
0.236842	0.12	0.6
0.342412	0.46	0.4
0.126316	0.11	0.38
0.175	0.13	0.36
0.0365854	0.15	0.37
0.0571429	0.21	0.49
0.226537	0.13
0.043956	0.05
0.0662252	0.17
0.0267857	0.05
0.0533333	0.15
0.255814	0.08
0.280576	0.15
0.108108	0.13
0.05	0.13
0.0166667	0.07
0.0851064	0.2
0.0147059	0.1
0.189573	0.09
0.030303	0.13
0.2	0.28
0	0.18
0	0.18
0.0925926	0.29
0.0519481	0.42
0.025	0.26
0.256098	0.25
0.0131579	0.24
0.235294	0.14
0.15534	0.29
0.0769231	0.19
0.0425532	0.25
0.0714286	0.41
0.268293	0.12
0.142857	0.05
0.0909091	0.11
0.125	0.22
0.230216	0.33
0.0425532	0.44
0.047619	0.14
0.0625	0.35
0	0.17
0.037037	0.03
0.243902	0.06
0.0740741	0.2
0.565217	0.14
0.0810811	0.22
0.291667	0.09
0.193548	0.24
0.103448	0.21
0.0441176	0.16
0.101124	0.22
0.0652174	0.13
0.285714	0.25
0.0232558	0.25
0	0.35
0.0204082	0.25
0	0.07
0.04	0.04
0	0
0	0.2
0.189189	0.22
0.410256	0.39
0.321429	0.09
0.137931	0.27
0	0.08
0.189189	0.15
0.125	0.11
0	0.22
0.12963	0.22
0.106383	0.14
0.0891089	0.29
0.0862069	0.11
0.150538	0.24
0.0694444	0.3
0.236641	0.1
0.113208	0.18
0.252632	0.16
0	0.12
0.2	0.09
0.516129	0.2
0.151515	0.25
0.0408163	0.19
0.107143	0.11
0.2	0.28
0.206349	0.04
0.244186	0.25
0.316667	0.09
0.27451	0.33
0	0.27
0.125	0.14
0	0.12
0.047619	0.38
0.097561	0.32
0.1	0.08
0.0625	0
0.0945946	0.16
0.157895	0.17
0.015873	0.05
0.0964912	0.2
0.156863	0.2
0.0384615	0.26
0.155844	0.35
0.152542	0.16
0.205882	0.03
0.320946	0.12
0.0526316	0.32
0.205882	0.09
0.0833333	0.06
0.214286	0.14
0	0.34
0.08	0.1
0.0681818	0.19
0.0714286	0.11
0.0512821	0.33
0.0897436	0.28
0.08	0.11
0.0379747	0.36
0.0102041	0.16
0.0121951	0.08
0.0666667	0.26
0.142857	0.18
0.07173	0.14
0.038961	0.28
0.338235	0.29
0.125	0.14
0.0410959	0.13
0.138889	0.18
0.0740741	0.05
0	0.15
0.105263	0.32
0.106383	0.14
0.145455	0.22
0.434783	0.17
0.107143	0.12
0.02	0.1
0.0967742	0.17
0	0.11
0.134328	0.14
0.309524	0.13
0.829268	0.2
0.313333	0.15
0.0392157	0.04
0	0.11
0.514286	0.16
0.261745	0.21
0.0454545	0.16
0.255814	0.08
0.4	0.05
0.164384	0.13
0.317647	0.21
0	0.23
0.491667	0.16
0.219178	0.07
0.208955	0.12
0.14	0.09
0.22807	0.17
0.02	0.09
0.405063	0.27
0.047619	0.13
0.336957	0.13
0.0519481	0.16
0.230769	0.15
0.2	0.18
0.0514706	0.29
0.192308	0.08
0.146667	0.26
0.222222	0.04
0.333333	0.34
0.411765	0.02
0.079096	0.22
0	0.16
0.173913	0.07
0.111111	0.09
0.254902	0.19
0	0.11
0.473684	0.21
0.0769231	0.21
0.18	0.18
0.152542	0.27
0.118644	0.23
0.0357143	0.29
0.3125	0.32
0.0754717	0.35
0.2	0.46
0.0322581	0.31
0.408163	0.18
0.150685	0.19
0.230769	0.5
0.0961538	0.25
0.120521	0.57
0.351064	0.07
0.223881	0.05
0.113636	0.68
0.313131	0.37
0	0.25
0.216216	0.52
0.448718	0.24
0.230769	0.58
0.515625	0.61
0.255144	0.01
0.268657	0.42
0.04	0.31
0.0545455	0.58
0.172414	0.11
0.447368	0.07
0.15625	0.15
0.340909	0.34
0	0.56
0.0163934	0.16
0.217949	0.42
0.717647	0.51
0.182927	0.26
0.121951	0.28
0.418605	0.35
0.297297	0.42
0.295082	0.13
0.0851064	0.2
0.25	0.24
0.0810811	0.34
0.0501792	0.18
0.170588	0.14
0.162866	0.15
0.243865	0.09
0.121032	0.32
0.363014	0.63
0.279762	0.25
0.653846	0.45
0.354839	0.1
0.353846	0.71
0.08125	0.12
0.598901	0.88
0.112782	0.26
0.189873	0.08
0.201299	0.4
0.0681115	0.49
0.0769231	0.38
0.0625	0.29
0.179487	0.35
0.044843	0.18
0.142202	0.34
0.189024	0.48
0.158654	0.93
0.131206	0.4
0.217791	0.39
0.108844	0.15
0.134615	0.31
0.0520833	0.11
0.27707	0.48
0.0942623	0.37
0.157658	0.34
0.0526316	0.28
0.118519	0.53
0.0956072	0.19
0.135135	0.41
0.147059	0.22
0.140625	0.21
0.129032	0.79
0.13
0.259016
0.158672
0.310897
0.0571429
0.148387
0.101695
0.167464
0.111675
0.104895
0.0809399
0.0660793
0.126506
0.127451
0.133333
0.111111
0.130435
0.0965517
0.156863
0.133333
0.22807
0.288503
0.412903
0.154135
0.168901
0.156682
0.128617
0.207547
0.180791
0.388889
0.265976
0.231947
0.20283
0.216495
0.340909
0.25
0.274566
0.189189
0.167183
0.16696
0.163889
0.326797
0.28436
0.259804
0.103093
0.19837
0.266667
0.125
0.233333
0.197727
0.213592
0.157895
0.170495
0.171776
0.383305
0.198418
0.550532
0.352345
0.39964
0.207498
0.0566553
0.121755
0.0989247
0.241033
0.154787
0.472951
0.0689004
0.274871
0.180383
0.259745
0.127814
0.260744
0.273774
0.108429
0.233737
0.156706
0.311077
0.219731
0.183968
0.309542
0.0909091
0.201299
0.235395
0.159383
0.119414
0.164609
0.408163
0.382716
0.321111
0.149342
0.192149
0.256684
0.230606
0.371872
0.182219
0.114051
0.191691
0.313055
0.203043
0.199763
0.130185
0.167154
0.18717
0.136771
0.124906
0.0798572
0.173252
0.312751
0.131207
0.0845523
0.0852397
0.174312
0.307896
0.109071
0.154102
0.145701
0.137561
0.19177
0.190713
0.136402
0.0828557
0.466757
0.179758
0.40078
0.150119
0.0662021
0.119718
0.148184
0.113827
0.151809
0.106151
0.192274
0.0778689
0.186047
0.140049
0.26569
0.138298
0.289174
0.355805
0.263415
0.272947
0.24
0.0765306
0.635714
0.150943
0.212644
0.091314
0.446429
0.39801
0.165217
0.276224
0.158163
0.167095
0.12285
0.241287
0.121622
0.106996
0.150538
0.0619469
0.0961538
0.142012
0.204152
0.292517
0.201058
0.0580357
0.0204082
0.0594406
0.100775
0.0190476
0.0230769
0.158416
0.1
0.208889
0.199438
0.128378
0.195876
0.0647482
0.0321543
0.328859
0.0617284
0.0962567
0.0703364
0.0579268
0.0176211
0.0679012
0.207865
0.4319
0.21978
0.109589
0.04
0.128378
0.195876
0.0647482
0.0321543
0.328859
0.0617284
0.0962567
0.0703364
0.0579268
0.0176211
0.0679012
0.207865
0.4319
0.21978
0.109589
0.04
0.294985
0.0480769
0.135417
0.22
0.0905172
0.0720721
0.347418
0.111111
0.0443038
0.221289
0.0979381
0.0638298
0.158416
0.0941558
0.292763
0.217172
0.0561224
0.265306
0.141509
0.197368
0.473485
0.40113
0.0390879
0.0360825
0.0669456
0.259649
0.100346
0.11236
0.466377
0.422764
0.210702
0.0734745
0.252366
0.364407
0.1575
0.218978
0.149178
0.274637
0.133245
0.296262
0.158294
0.152685
0.0475
0.252941
0.0692124
0.172775
0.0277778
0.2657
0.0601504
0.233429
0.384658
0.148292
0.243228
0.133515
0.193894
0.220921
0.384658
0.148292
0.243228
0.133515
0.193894
0.220921
0.384658
0.148292
0.243228
0.133515
0.193894
0.220921
0.15568
0.175102
0.177794
0.261905
0.248
0.266573
0.153689
0.198818
0.157191
0.245091
0.346797
0.182518
0.2011
0.184923
0.148205
0.10394
0.2875
0.13422
0.154435
0.126945
0.193095
0.212121
0.238007
0.194427
0.149949
0.347044
0.326263
0.252336
0.125668
0.0803629
0.20877
0.226835
0.226412
0.32188
0.150915
0.113159
0.264151
0.385593
0.135135
0.0766807
0.194898
0.205972
0.111111
0.0877193
0.406326
0.147573
0.199008
0.20941
0.364326
0.174134
0.280385
0.179359
0.175039
0.174807
0.140152
0.169295
0.127159
0.167247
0.119522
0.149448
0.239642
0.358374
0.183562
0.115641
0.0573199
0.390875
0.15635
0.352332
0.159974
0.174186
0.175831
0.210714
0.0914198
0.222222
0.0955529
0.102606
0.201966
0.259756
0.270531
0.108756
0.14107
0.161504
0.121433
0.0994603
0.184
0.156018
0.246612
0.161302
0.110928
0.0912191
0.239827
0.168194
0.138015
0.142955
0.127249
0.167398
0.198851
0.0955154
0.134027
0.191445
0.162574
0.0897436
0.2097
0.0995872
0.242991
0.130521
0.0603175
0.154937
0.0958084
0.224242
0.246862
0.151341
0.122927
0.141154
0.202434
0.0769231
0.114312
0.15261
0.0910334
0.213007
0.103987
0.130809
0.110521
0.101519
0.112919
0.233851
0.139728
0.0397644
0.257093
0.0989625
0.0890439
0.200168
0.23811
0.146617
0.0787172
0.0988372
0.0816558
0.101462
0.0940257
0.211889
0.0655514
0.194559
0.0373529
0.102715
0.0980769
0.147975
0.0615873
0.245902
0.0875
0.112113
0.0759131
0.10121
0.142043
0.0611074
0.0506523
0.182257
0.132643
0.112162
0.0955691
0.0860855
0.205984
0.10213
0.129245
0.0487616
0.0456253
0.0525337
0.0360238
0.0578674
0.0423387
0.0722135
0.064758
0.0684449
0.0542005
0.0590886
0.0760599
0.0532544
0.0527651
0.135081
0.160763
0.0849057
0.0511247
0.04224
0.0731604
0.0741497
0.0932009
0.0413086
0.0405108
0.0516693
0.0688776
0.0713502
0.0686792
0.0836417
0.120409
0.0293713
0.0435239
0.0947937
0.0415584
0.039505
0.1161
0.0689127
0.0493827
0.0762565
0.0477885
0.0451658
0.094199
0.0852713
0.0635546
0.0631741
0.0569378
0.0778098
0.176
0.117199
0.0202429
0.198813
0.185714
0.0292588
0.0853659
0.214997
0.0945946
0.0829146
0.0831974
0.103175
0.0275624
0.0424028
0.165877
0.0275591
0.133333
0.0592992
0.0909091
0.0444444
0.243685
0.238342
0.0157233
0.106908
0.0308642
0.127572
0.110054
0.0619765
0.039604
0.0868347
0.0516432
0.0860215
0.109827
0.170213
0.0367454
0.216769
0.128571
0.106695
0.0809717
0.0769231
0.354839
0.0888158
0.833333
0.0239726
0.0567686
0.0107817
0.0852018
0.0789474
0.266667
0.226562
0.116788
0.0663507
0.0957447
0.100478
0.0491228
0.05
0.0567376
0.333333
0.163636
0.0419162
0.120944
0.0318066
0.317708
0.0662021
0.0884354
0.0364238
0.028169
0.044289
0.107256
0.5625
0.171014
0.0489396
0.0348101
0.116725
0.0335196
0.0708263
0.0608496
0.0873786
0.0961538
0.113402
0.0317726
0.0895522
0.0530035
0.0430906
0.0417827
0.129283
0.109777
0.110619
0.098513
0.0986842
0.079
0.0462585
0.0881971
0.0918728
0.126551
0.0467706
0.122995
0.0584551
0.0762829
0.0439367
0.0437063
0.084507
0.0545004
0.0209699
0.129604
0.0725664
0.18595
0.184615
0.0264706
0.10729
0.223118
0.0621118
0.0322581
0.170811
0.0954617
0.0421348
0.0763889
0.100877
0.0279255
0.115108
0.118227
0.0924276
0.0253566
0.333333
0.0315985
0.0459184
0.077193
0.136223
0.0290698
0.0499139
0.0917874
0.0753846
0.0347305
0.0582822
0.104418
0.0769231
0.132514
0.03298
0.341954
0.0601002
0.151125
0.22449
0.0957792
0.0602637
0.299065
0.304009
0.0554307
0.0421394
0.0226415
0.0313765
0.0473047
0.0255102
0.0452986
0.0781929
0.0491991
0.0285481
0.0550847
0.0687086
0.0656604
0.118182
0.0979827
0.142322
0.015528
0.0395137
0.0474407
0.0441176
0.0149626
0.0436242
0.0962264
0.0416667
0.0379638
0.153657
0.0916473
0.0318332
0.0352941
0.0600775
0.0369928
0.0493151
0.0677711
0.0309278
0.0515192
0.132886
0.0203562
0.0289256
0.0340909
0.0981789
0.115442
0.290491
0.221823
0.12094
0.119977
0.559701
0.0829804
0.160175
0.168066
0.100194
0.166505
0.154203
0.237582
0.191081
0.156481
0.0592096
0.0500287
0.0830805
0.13828
0.0743964
0.152314
0.0721575
0.085576
0.152071
0.0844783
0.0932157
0.0433285
0.285884
0.158863
0.116746
0.0920502
0.139463
0.301887
0.139966
0.230769
0.222403
0.193732
0.33882
0.10833
0.279808
0.0775327
0.111448
0.0574748
0.0754505
0.11446
0.0469412
0.0631012
0.0494388
0.0556054
0.048187
0.0895976
0.0621693
0.0679502
0.0505902
0.0525307
0.135795
0.125
0.155738
0.0519529
0.0861079
0.083
0.241557
0.0651675
0.126635
0.19598
0.177153
0.134387
0.13772
0.141503
0.026738
0.107234
0.0932401
0.220911
0.056338
0.0709343
0.193642
0.121419
0.223209
0.0361446
0.152139
0.0956897
0.248157
0.0883234
0.118006
0.0466578
0.201796
0.188184
0.0742438
0.298707
0.249498
0.0864765
0.103936
0.263491
0.154329
0.111541
0.0495196
0.192267
0.0441624
0.0833333
0.189937
0.149318
0.116715
0.0884638
0.31201
0.143713
0.0821999
0.231509
0.119555
0.0552486
0.208978
0.10541
0.278515
0.623188
0.113255
0.167256
0.140182
0.13323
0.269231
0.120467
0.164524
0.115088
0.262295
0.112676
0.0523311
0.571429
0.946429
0.142857
0.666667
0.368421
0
0.47619
0
0.352941
0.648649
0.25
0.75
0.5
0
0.545455
0
0.136364
1
0.25
0.586957
0
0.125
0
0.0833333
0.25
0
0.166667
0
0.557196
0.666667
0
0
0
0
0.142857
0.555556
0.5
0
0
0
0.692308
0
0
0
0
0
0.666667
0
0
0
0.0571429
0.856102
0.2
0.5
0
0.166667
0.304348
0.5
0
0.142857
0
0.288462
0.309278
0.0397727
0.203883
0.0657895
0.311688
0.138158
0.460432
0.616117
0.142857
0.128205
0.227053
0.0526316
0.224138
0.148936
0.179487
0.0594595
0.0105263
0.150327
0.0392157
0.429268
0.244681
0.142857
0.12963
0.027972
0.176471
0.395349
0.0774194
0.0138889
0.414097
0.277778
0.0408163
0.117647
0.0384615
0.148148
0.235294
0.323353
0.347222
0.045977
0.0930233
0.181818
0.0757576
0.252525
0.0740741
0.0322581
0.0135135
0.134328
0.44
0.164835
0.301205
0.144578
0.141026
0.494382
0.131148
0.0677966
0.221519
0.0105263
0.213592
0.286667
0.12844
0.0598291
0.220779
0.246753
0.163934
0.0573066
0.267241
0.361702
0.0533333
0.325397
0.325581
0.142857
0.313492
0.146497
0.303797
0.0315789
0.0806452
0.146789
0.0916667
0.0576923
0.2
0.037037
0.12766
0.25
0.288136
0.191011
0.0952381
0.174757
0.0657895
0.291667
0.112676
0.25
0.0238095
0.214286
0.113636
0.101695
0.172414
0
0.130435
0
0.075
0.111111
0.0816327
0
0.213333
0.0576923
0.185185
0.333333
0.12963
0.104478
0.471429
0
0.25
0.25
0.333333
0.0694444
0.480519
0.242105
0.307692
0.0333333
0.1625
0.142857
0.056
0.492063
0.170886
0.219512
0.1
0.173077
0.0361446
0.164179
0.0810811
0.08
0.306818
0.40583
0.191489
0
0.168675
0.0833333
0.0416667
0.137931
0.0588235
0.384615
0.136364
0.176471
0.037037
0.25
0
0.08
0.181818
0.04
0.0344828
0.148148
0.210526
0.0833333
0.0833333
0.00540541
0.285714
0.222222
0.225806
0.0357143
0
0.0769231
0.0153846
0.125
0.0465116
0.0769231
0.28125
0.0277778
0.12
0.214286
0.166667
0.192308
0.310345
0.0666667
0.0810811
0.181818
0
0.0952381
0.03125
0.047619
0.0952381
0.153846
0
0
0.0714286
0.03125
0.0909091
0.075
0
0.0246914
0.2
0.181818
0.0384615
0.142857
0.111111
0.2
0.125
0.0555556
0.125708
0.0683297
0.205108
0.259352
0.184032
0.0786571
0.182573
0.130526
0.0603015
0.0402685
0.0874525
0.106897
0.0752688
0.0759219
0.189349
0.153017
0.0846395
0.0556569
0.138386
0.0782396
0.254386
0.138144
0.123737
0.0777935
0.0807899
0.187151
0.0482456
0.801044
0
0
0
0.25
0
0.333333
0.166667
0
0
0
0
0
0
0
0
0
0.4
0
0
0.111111
0.0185185
0.0277778
0.294118
0.136364
0.166667
0.115385
0.0543478
0.104478
0.371429
0.181818
0.333333
0.242424
0.351852
0.0833333
0.117647
0.0769231
0.204082
0
0.0309278
0.0555556
0.0980392
0.0631579
0.0181818
[truncated: 6,854 more rows]

## Sheet: ACE TUB DC
Ace Tub DC/Total	Bull 1	Bull 2	Bull 3	Bull 4	Bull 5	Bull 6
0.234694	0.75	0.71	0.23	0.4	0.51	0.97		Bins	0.05	0.15	0.25	0.35	0.45	0.55	0.65	0.75	0.85	0.95
0.571429	1	0.49	0.57	0.41	0.42	0.35			0	.1-.2	.2-.3	.3-.4	.4-.5	.5-.6	.6-.7	.7-.8	.8-.9	.9-1
0.473684	1	0.71	0.47	0.49	0.46	0.74			116	81	147	502	985	1420	1872	1863	1241	625	8852
0.573529	0.5	0.84	0.57	0.37	0.5	0.96			0.0131044	0.00915047	0.0166064	0.0567103	0.111274	0.160416	0.211478	0.210461	0.140194	0.0706055
0.484163	0.6	0.8	0.48	0.41	0.45	0.87
0.451923	0.1	0.63	0.45	0.4	0.48	0.98
0.666667	0.89	0.77	0.67	0.49	0.45	0.61		Bull 1	0.05	0.15	0.25	0.35	0.45	0.55	0.65	0.75	0.85	0.95
0.732394	0.5	0.64	0.73	0.34	0.52	0.77			18	26	33	68	84	117	159	167	144	60	876
0.73913	0.5	0.73	0.74	0.31	0.44	0.26			0.0205479	0.0296804	0.0376712	0.0776256	0.0958904	0.133562	0.181507	0.190639	0.164384	0.0684932
0.755102	0.88	0.74	0.76	0.71	0.45	0.89
0.728814	0.81	0.76	0.73	0.57	0.48	1
0.384298	0.67	0.77	0.38	0.3	0.49	0.08		Bull 2	0.05	0.15	0.25	0.35	0.45	0.55	0.65	0.75	0.85	0.95
0.696335	0.96	0.58	0.7	0.46	0.41	0.94			1	3	12	48	112	180	99	95	57	17	624
0.36	0.66	0.71	0.36	0.48	0.47	0.46			0.00160256	0.00480769	0.0192308	0.0769231	0.179487	0.288462	0.158654	0.152244	0.0913462	0.0272436
0.438312	0.75	0.78	0.44	0.39	0.44	0.02
0.565217	0.4	0.82	0.57	0.48	0.49	0.73
0.687273	0.78	0.85	0.69	0.49	0.44	0.94		Bull 3	0.05	0.15	0.25	0.35	0.45	0.55	0.65	0.75	0.85	0.95
0.467442	0.67	0.85	0.47	0.44	0.47	0.5			11	21	23	43	68	112	142	101	45	22	588
0.627273	0.5	0.57	0.63	0.36	0.52	0.85			0.0187075	0.0357143	0.0391156	0.0731293	0.115646	0.190476	0.241497	0.171769	0.0765306	0.037415
0.58209	0.38	0.78	0.58	0.52	0.73	1
0.82659	1	0.78	0.83	0.47	0.46	0.92
0.734694	1	0.67	0.73	0.44	0.58	1		Bull 4	0.05	0.15	0.25	0.35	0.45	0.55	0.65	0.75	0.85	0.95
0.568653	0.38	0.67	0.57	0.46	0.77	0.84			0	1	13	63	145	71	9	3	2	0	307
0.692308	0.95	0.74	0.69	0.37	0.38	0.7			0	0.00325733	0.0423453	0.205212	0.472313	0.23127	0.029316	0.00977199	0.00651466	0
0.73494	0.4	0.7	0.73	0.47	0.43	0.77
0.566092	0.64	0.77	0.57	0.5	0.39	0.58
0.819048	0.43	0.75	0.82	0.41	0.48	0.96		Bull 5	0.05	0.15	0.25	0.35	0.45	0.55	0.65	0.75	0.85	0.95
0.766667	0.85	0.81	0.77	0.4	0.46	0.79			0	0	12	71	159	88	8	2	0	0	340
0.592593	0.44	0.88	0.59	0.4	0.56	0.73			0	0	0.0352941	0.208824	0.467647	0.258824	0.0235294	0.00588235	0	0
0.692308	0.86	0.78	0.69	0.51	0.47	0.67
0.6	0.19	0.84	0.6	0.41	0.55	0.89
0.709091	0.65	0.9	0.71	0.47	0.67	1		Bull 6	0.05	0.15	0.25	0.35	0.45	0.55	0.65	0.75	0.85	0.95
0.7	0.56	0.94	0.7	0.48	0.56	0.79			13	20	28	38	39	56	59	77	68	31	429
0.337931	0.15	0.88	0.34	0.42	0.57	0.8			0.030303	0.04662	0.0652681	0.0885781	0.0909091	0.130536	0.137529	0.179487	0.158508	0.0722611
0.209302	0.92	0.83	0.21	0.43	0.48	0.15
0.262799	0.92	0.88	0.26	0.49	0.34	0.78
0.590164	0.23	0.76	0.59	0.49	0.68	0.88
0.608108	0.67	0.84	0.61	0.33	0.45	0.84
0.779528	0.54	0.68	0.78	0.57	0.45	0.86
0.711864	0.28	0.77	0.71	0.41	0.43	0.87
0.822335	0.8	0.69	0.82	0.49	0.52	1
0.324022	0.6	0.74	0.32	0.31	0.49	0.58
0.271028	0.42	0.83	0.27	0.37	0.44	0.84
0.71875	0.75	0.8	0.72	0.53	0.51	1
0.547945	1	0.6	0.55	0.44	0.52	0.59
0.512438	1	0.67	0.51	0.44	0.42	0.3
0.813084	0.5	0.79	0.81	0.45	0.55	0.23
0.510526	0.6	0.78	0.51	0.58	0.39	0.84
0.355932	0.1	0.75	0.36	0.34	0.44	0.37
0.606742	0.89	0.79	0.61	0.4	0.47	0.96
0.494118	0.5	0.68	0.49	0.44	0.35	1
0.200663	0.5	0.71	0.2	0.55	0.42	0.33
0.58816	0.88	0.63	0.59	0.4	0.52	0.52
0.528302	0.81	0.88	0.53	0.36	0.52	0.19
0.555	0.67	0.88	0.56	0.41	0.49	0.22
0.554839	0.96	0.32	0.55	0.51	0.46	0.64
0.523077	0.66	0.71	0.52	0.43	0.21	0.31
0.725	0.75	0.73	0.73	0.43	0.52	0.31
0.578544	0.4	0.89	0.58	0.39	0.52	0.81
0.723577	0.78	0.72	0.72	0.48	0.41	0.37
0.904762	0.67	0.84	0.9	0.58	0.28	0.73
0.56	0.5	0.79	0.56	0.45	0.41	0.76
0.733333	0.38	0.91	0.73	0.46	0.36	0.79
0.649682	1	0.74	0.65	0.61	0.48	0.61
0.866667	1	0.84	0.87	0.37	0.4	0.73
0.573248	0.38	0.7	0.57	0.54	0.45	0.53
0.525773	0.95	0.83	0.53	0.51	0.48	0.88
0.75	0.4	0.82	0.75	0.4	0.4	0.56
0.680851	0.64	0.82	0.68	0.51	0.49	0.91
0.59204	0.43	0.88	0.59	0.48	0.38	0.92
0.533333	0.85	0.85	0.53	0.3	0.5	0.86
0.84	0.44	0.88	0.84	0.4	0.42	0.93
0.201923	0.86	0.46	0.2	0.44	0.51	0.75
0.5	0.19	0.82	0.5	0.56	0.46	0.67
0.712329	0.65	0.65	0.71	0.58	0.43	0.91
0.679558	0.56	0.8	0.68	0.52	0.51	0.74
0.550562	0.15	0.76	0.55	0.52	0.52	0.88
0.675	0.92	0.94	0.68	0.47	0.54	0.85
0.632653	0.92	0.84	0.63	0.38	0.52	0.72
0.545455	0.23	0.66	0.55	0.37	0.53	0.66
0.756757	0.67	0.77	0.76	0.51	0.58	0.85
0.704225	0.54	0.8	0.7	0.53	0.49	0.86
0.666667	0.28	0.86	0.67	0.58	0.4	0.81
0.714286	0.8	0.8	0.71	0.52	0.46	0.76
0.555556	0.6	0.83	0.56	0.47	0.41	0.7
1	0.42	0.9	1	0.58	0.44	0.83
0.666667	0.5	0.84	0.67	0.4	0.45	0.88
0.652174	1	0.61	0.65	0.48	0.53	0.85
1	0.67	0.84	1	0.34	0.42	0.92
0.1875	0.12	0.72	0.19	0.39	0.51	0.9
0.724138	0.44	0.78	0.72	0.66	0.53	0.78
0.923077	0.79	0.92	0.92	0.44	0.54	0.75
0.627907	0.82	0.81	0.63	0.43	0.4	0.86
1	1	0.62	1	0.33	0.54	0.89
0.76	0.54	0.72	0.76	0.56	0.58	0.79
0.7	0.51	0.82	0.7	0.49	0.46	0.85
1	0.71	0.72	1	0.44	0.44	0.78
0.613636	0.5	0.92	0.61	0.58	0.52	0.65
0.779412	0.63	0.85	0.78	0.48	0.52	0.75
0.666667	0.07	0.69	0.67	0.49	0.41	0.74
0.736842	0.79	0.68	0.74	0.47	0.42	0.79
1	0.91	0.89	1	0.54	0.38	0.84
0.156331	0.76	0.56	0.16	0.43	0.41	0.82
0.583815	0.16	0.84	0.58	0.59	0.54	0.76
0.784861	0.84	0.93	0.78	0.44	0.45	0.75
0.543726	1	0.77	0.54	0.47	0.35	0.91
0.726667	0.84	0.5	0.73	0.47	0.46	0.65
0.671233	0.71	0.87	0.67	0.49	0.55	0.71
0.328173	0.56	0.72	0.33	0.52	0.54	0.93
0.511628	0.57	0.61	0.51	0.43	0.46	0.9
0.847826	0.83	0.8	0.85	0.44	0.48	0.45
0.868421	0.3	0.85	0.87	0.33	0.52	0.86
0.478873	0.83	0.83	0.48	0.52	0.44	0.74
0.8	1	0.93	0.8	0.45	0.44	0.77
0.60989	0.09	0.76	0.61	0.5	0.54	0.84
0.668571	0.2	0.8	0.67	0.45	0.45	0.73
0.564516	0.53	0.92	0.56	0.49	0.41	0.69
0.60199	0.91	0.94	0.6	0.53	0.48	0.8
0.547619	0.81	0.97	0.55	0.43	0.42	0.86
0.685714	0.54	0.91	0.69	0.53	0.41	0.71
0.632184	0.65	0.86	0.63	0.46	0.5	0.73
0.501805	0.71	0.77	0.5	0.37	0.5	0.91
0.923077	0.92	0.83	0.92	0.56	0.39	0.82
0.674419	0.29	0.86	0.67	0.52	0.5	0.77
0.5	0.7	0.83	0.5	0.51	0.58	0.8
0.378849	0.75	0.76	0.38	0.49	0.53	0.74
0.47	0.32	0.7	0.47	0.48	0.43	0.6
0.166667	0.6	0.78	0.17	0.58	0.52	0.81
0.886364	0.5	0.81	0.89	0.49	0.43	0.8
0.631579	0.44	0.73	0.63	0.36	0.39	0.86
0.68	0.8	0.76	0.68	0.5	0.47	0.78
0.526316	0.71	0.65	0.53	0.46	0.47	0.61
0.170732	0.76	0.65	0.17	0.49	0.51	0.62
0.35	0.79	0.84	0.35	0.54	0.48	0.67
0.6875	0.43	0.8	0.69	0.56	0.36	0.85
0.519481	0.61	0.62	0.52	0.57	0.44	0.76
0.365854	0.71	0.78	0.37	0.5	0.53	0.8
0.8	0.26	0.8	0.8	0.46	0.54	0.76
0.5	0.54	0.7	0.5	0.48	0.38	0.89
0.078125	0.9	0.5	0.08	0.52	0.52	0.9
0.833333	0.35	0.51	0.83	0.45	0.51	0.84
0.583333	0.71	0.67	0.58	0.59	0.52	0.87
0.941176	0.88	0.75	0.94	0.51	0.56	0.93
0.538462	0.14	0.7	0.54	0.6	0.47	0.88
0.5	0.57	0.7	0.5	0.35	0.52	0.78
0.848485	0.38	0.64	0.85	0.43	0.31	0.71
0.819672	0.83	0.8	0.82	0.41	0.46	0.39
0.595745	0.13	0.67	0.6	0.47	0.45	0.83
0.488889	0.09	0.62	0.49	0.39	0.34	0.75
0.754717	0.8	0.71	0.75	0.49	0.52	0.8
0.583333	0.43	0.8	0.58	0.5	0.46	0.64
0.62963	0.43	0.75	0.63	0.41	0.54	0.7
0.677778	0.86	0.43	0.68	0.43	0.51	0.92
0.684211	0.1	0.86	0.68	0.49	0.62	0.92
0.589286	0.64	0.72	0.59	0.63	0.41	0.82
0.5	0.52	0.68	0.5	0.4	0.59	0.1
0.666667	0.57	0.58	0.67	0.49	0.5	0.65
0.514019	0.75	0.77	0.51	0.45	0.57	0.66
0.491803	0.91	0.68	0.49	0.49	0.52	0.54
0.851852	0.75	0.76	0.85	0.43	0.51	0.23
0.521739	0.73	0.75	0.52	0.48	0.5	0.44
0.666667	0.8	0.46	0.67	0.41	0.57	0.67
0.648649	0.21	0.76	0.65	0.54	0.46	0.54
0.793103	0.57	0.63	0.79	0.46	0.52	0.47
0.607843	0.81	0.66	0.61	0.43	0.54	0.22
0.842105	0.17	0.8	0.84	0.48	0.45	0.52
0.793103	0.55	0.78	0.79	0.59	0.55	0.63
0.307692	0.79	0.74	0.31	0.7	0.46	0.5
0.642857	0.75	0.46	0.64	0.52	0.49	0.38
0.714286	0.87	0.77	0.71	0.52	0.47	0.09
0.746269	0.61	0.75	0.75	0.38	0.53	0.33
0.66129	0.93	0.65	0.66	0.38	0.47	0.58
0.842105	0.48	0.78	0.84	0.5	0.4	0.46
0.516129	0.33	0.51	0.52	0.45	0.47	0.28
0.590361	0.36	0.51	0.59	0.41	0.4	0.8
0.657895	0.56	0.94	0.66	0.43	0.61	0.5
0.705882	0.55	0.62	0.71	0.42	0.5	0.47
0.65	0.11	0.64	0.65	0.44	0.55	0.38
0.692308	0.64	0.91	0.69	0.34	0.47	0.51
0.833333	0.75	0.81	0.83	0.43	0.38	0.49
0.113139	0.73	0.43	0.11	0.48	0.52	0.22
0.804348	0.83	0.87	0.8	0.52	0.4	0.23
0.878788	0.78	0.56	0.88	0.43	0.4	0.52
0.6	0.35	0.78	0.6	0.48	0.45	0.1
0.53012	0.88	0.86	0.53	0.36	0.44	0.17
0.62	0.51	0.77	0.62	0.55	0.4	0.68
0.764706	0.74	0.42	0.76	0.53	0.42	0.61
0.705263	0.8	0.86	0.71	0.25	0.38	0.24
0.560976	0.79	0.94	0.56	0.46	0.27	0.53
1	0.5	0.32	1	0.45	0.26	0.46
0.666667	0.83	0.74	0.67	0.51	0.42	0.54
0.411765	0.75	0.65	0.41	0.54	0.46	0.47
0.625	0.63	0.71	0.63	0.26	0.35	0.73
0.6875	0.53	0.15	0.69	0.38	0.41	0.58
0.655738	0.72	0.98	0.66	0.58	0.33	0.32
0.666667	0.57	0.54	0.67	0.56	0.47	0.89
0.633333	0.72	0.6	0.63	0.54	0.53	0.76
0.5625	0.76	0.66	0.56	0.44	0.47	0.56
0.958333	0.7	0.76	0.96	0.46	0.57	0.6
0.585366	0.76	0.8	0.59	0.48	0.3	0.56
0.648148	0.61	0.78	0.65	0.49	0.58	0.48
0.47541	0.79	0.57	0.48	0.45	0.35	0.4
0.65625	0.6	0.72	0.66	0.44	0.59	0.49
0.8125	0.26	0.84	0.81	0.47	0.37	0.44
0.6	0.61	0.62	0.6	0.42	0.44	0.3
0.603448	0.42	0.66	0.6	0.42	0.51	0.38
0.777778	0.63	0.92	0.78	0.4	0.51	0.34
0.573529	0.58	0.9	0.57	0.51	0.42	0.43
0.478261	0.47	0.58	0.48	0.28	0.54	0.25
0.642857	0.56	0.72	0.64	0.33	0.34	0.35
0.740741	0.77	0.69	0.74	0.41	0.38	0.09
0.536585	0.72	0.53	0.54	0.75	0.43	0.44
0.6	0.44	0.87	0.6	0.48	0.31	0.42
0.6	0.69	0.75	0.6	0.28	0.47	0.26
0.95	0.87	0.83	0.95	0.48	0.46	0.52
0.633333	0.8	0.81	0.63	0.52	0.35	0.18
0.76	0.63	0.52	0.76	0.3	0.36	0.13
0.517241	0.62	0.49	0.52	0.21	0.39	0.27
0.553571	0.75	0.72	0.55	0.24	0.45	0.24
0.95	0.62	0.92	0.95	0.45	0.47	0.26
0.710526	0.65	0.7	0.71	0.39	0.51	0.32
0.175439	0.72	0.87	0.18	0.18	0.67	0.02
0.176471	0.75	0.72	0.18	0.45	0.47	0.21
0.666667	0.75	0.23	0.67	0.42	0.43	0.23
1	0.42	0.42	1	0.4	0.43	0.15
1	0.73	0.73	1	0.38	0.34	0.25
0.727273	0.66	0.64	0.73	0.36	0.47	0.19
0.610619	0.86	0.41	0.61	0.42	0.49	0.81
0.555556	0.78	0.44	0.56	0.59	0.45	0.85
0.255814	0.73	0.42	0.26	0.52	0.58	0.56
0.508475	0.62	0.5	0.51	0.42	0.42	0.34
0.710526	0.6	0.4	0.71	0.52	0.5	0.7
0.777778	0.75	0.48	0.78	0.42	0.49	0.78
0.375	0.78	0.56	0.38	0.6	0.51	0.71
0.4375	0.76	0.31	0.44	0.33	0.4	0.9
0.383929	0.57	0.42	0.38	0.39	0.69	0.71
0.692308	0.57	0.41	0.69	0.51	0.51	0.35
0.375	0.76	0.58	0.38	0.43	0.42	0.6
0.607843	0.49	0.46	0.61	0.46	0.43	0.7
0.693333	0.65	0.36	0.69	0.48	0.51	0.13
0.941176	0.52	0.46	0.94	0.36	0.44	0.08
0.538462	0.63	0.37	0.54	0.51	0.55	0.56
0.5	0.78	0.28	0.5	0.53	0.43	0.34
0.848485	0.58	0.55	0.85	0.81	0.42	0.65
0.819672	0.74	0.18	0.82	0.85	0.51	0.63
0.595745	0.69	0.51	0.6	0.39	0.33	0.17
0.488889	0.76	0.46	0.49	0.43	0.39	0.57
0.754717	0.64	0.46	0.75	0.34	0.37	0.48
0.583333	0.7	0.59	0.58	0.3	0.51	0.12
0.62963	0.62	0.49	0.63	0.56	0.42	0.8
0.677778	0.58	0.39	0.68	0.45	0.41	0.23
0.684211	0.73	0.56	0.68	0.78	0.47	0.73
0.589286	0.62	0.66	0.59	0.42	0.51	0.32
0.5	0.69	0.51	0.5	0.66	0.55	0.9
0.666667	0.67	0.57	0.67	0.41	0.39	0.13
0.514019	0.6	0.73	0.51	0.62	0.46	0.25
0.491803	0.88	0.59	0.49	0.24	0.3	0
0.851852	0.57	0.45	0.85	0.42	0.48	0.29
0.521739	0.88	0.57	0.52	0.43	0.47	0.16
0.666667	0.41	0.65	0.67	0.6	0.49	0.78
0.648649	0.34	0.32	0.65	0.35	0.44	0.37
0.793103	0.66	0.55	0.79	0.57	0.46	0.5
0.607843	0.68	0.1	0.61	0.44	0.39	0.4
0.842105	0.73	0.67	0.84	0.58	0.58	0.14
0.793103	0.61	0.46	0.79	0.4	0.38	0.14
0.307692	0.63	0.42	0.31	0.4	0.23	0.64
0.642857	0.94	0.54	0.64	0.42	0.44	0.2
0.714286	0.76	0.5	0.71	0.4	0.43	1
0.746269	0.67	0.42	0.75	0.41	0.47	0.68
0.66129	0.68	0.41	0.66	0.29	0.51	0.34
0.583893	0.56	0.64	0.61	0.63	0.39	0.2
0.672316	0.39	0.51	0.67	0.44	0.46	0.17
0.741935	0.7	0.66	0.35	0.34	0.43	0.59
0.748201	0.85	0.3	0.64	0.61	0.4	0.24
0.901186	0.86	0.53	0.73	0.5	0.57	0
0.832669	0.71	0.62	0.75	0.3	0.64	0.71
0.758065	0.75	0.55	0.21	0.36	0.35	0.29
0.696296	0.86	0.34	0.69	0.32	0.36	0
0.58209	0.67	0.38	0.79	0.34	0.42	0.54
0.619355	0.86	0.51	0.42	0.54	0.39	0.44
0.735294	0.6	0.51	0.58	0.36	0.54	0.2
0.746032	0.54	0.34	0.32	0.51	0.5	0.42
0.614379	0.45	0.35	0.63	0.55	0.69	0.33
0.676282	0.35	0.59	0.31	0.45	0.47	0.54
0.823864	0.58	0.37	0.34	0.41	0.51	0.72
0.698473	0.77	0.58	0.18	0.43	0.54	0.95
0.695312	0.47	0.35	0.64	0.47	0.41	0.59
0.923729	0.55	0.32	0.61	0.44	0.5	0.64
0.42654	0.59	0.55	0.13	0.42	0.47	0.66
0.773585	0.71	0.57	0.49	0.61	0.45	0.66
0.819549	0.82	0.57	0.22	0.37	0.43	0.66
0.659459	0.69	0.66	0.71	0.53	0.4	0.62
0.558685	0.74	0.7	0.67	0.32	0.42	0.47
0.854839	0.71	0.45	0.56	0.45	0.39	0.81
0.537879	0.85	0.48	0.63	0.44	0.43	0.69
0.758755	0.7	0.63	0.75	0.37	0.4	0.9
0.871921	0.03	0.77	0.19	0.42	0.41	0.77
0.784314	0.96	0.38	0.26	0.48	0.34	0.66
0.808511	0.78	0.76	0.49	0.51	0.44	0.57
0.767635	0.66	0.38	0.84	0.43	0.5	0.88
0.852113	0.41	0.74	0.2	0.46	0.46	0.77
0.761538	0.8	0.57	0.88	0.34	0.37	0.84
0.784314	0.54	0.6	0.35	0.39	0.54	0.86
0.707692	0.38	0.38	0.75	0.43	0.48	0.53
0.657025	0.91	0.62	0.4	0.55	0.45	0.65
0.686486	0.14	0.61	0.58	0.46	0.47	0.27
0.6875	0.75	0.48	0.5	0.48	0.52	0.31
0.341346	0.07	0.53	0.71		0.35	0.54
0.855615	0.67	0.54	0.46		0.34	0.23
0.58835	1	0.46	0.4		0.28	0.87
0.503597	0.21	0.45	0.4		0.39	0.43
0.460637	0.33	0.59	0.67		0.29	0.76
0.713514	0.71	0.63	0.56		0.28	0.63
0.611009	0.14	0.61	0.47		0.28	0.89
0.582773	0.32	0.59	0.36		0.42	0.57
0.688095	0.89	0.61	0.36		0.29	0.34
0.831731	0.28	0.47	0.3		0.34	0.62
0.853846	0.32	0.45	0.87		0.34	0.52
0.689076	0.57	0.56	0.35		0.4	0.67
0.730769	0.4	0.43	0.89		0.32	0.56
0.609756	0.34	0.35	0.43		0.32	0.49
0.867424	0.23	0.6	0.67		0.38	0.99
0.651376	0.71	0.54	0.89		0.36	0.56
0.470588	0.9	0.42	0.3		0.47	0.57
0.792746	0.7	0.5	0.74		0.48	0.77
0.543582	0.5	0.34	0.71		0.44	0.37
0.702857	0.71	0.45	0.6		0.44	0.63
0.727891	1	0.67	0.61		0.39	0.61
0.584296	0.59	0.41	0.53		0.34	0.29
0.428571	0.43	0.68	0.35		0.48	0.8
0.780645	0.41	0.54	0.7		0.56	0.51
0.787162	0.08	0.57	0.4		0.35	0.54
0.733119	0.82	0.57	0.44		0.54	0.67
0.791209	0.69	0.53	0.69		0.37	0.99
0.62064	0.64	0.58	0.64		0.35	0.15
0.62069	0.61	0.47	0.86		0.44	0.81
0.550764	0.81	0.62	0.53		0.36	0.88
0.701099	0.79	0.44	0.24		0.38	0.58
0.599662	0.21	0.53	0.06		0.45	0.63
0.592413	0.83	0.53	0.89		0.42	0.55
0.468787	0.3	0.59	0.55			0.83
0.672762	0.44	0.52	0.84			0.56
0.674648	0.88	0.63	0.6			0.57
0.753401	0.22	0.56	0.43			0.81
0.655989	0.86	0.57	0.5			0.71
0.316456	0.82	0.43	0.63			0.33
0.861842	0.27	0.5	0.46			0.33
0.678161	0.67	0.55	0.28			0.69
0.05	0.9	0.44	0.26			0.53
0.933333	0.53	0.48	0.37			0.7
0.928571	0.94	0.55	0.56			0.54
0.869863	0.88	0.57	0.3			0.51
0.789916	0.74	0.52	0.37			0.56
0.464706	0.71	0.56	0.19			0.86
0.867647	0.88	0.51	0.31			0.88
0.5	0.39	0.51	0.13			0.62
0.614035	0.69	0.6	0.38			0.51
0.803738	0.84	0.53	0.36			0.6
0.844156	0.11	0.57	0.67			0.74
0.859504	0.9	0.54	0.19			0.26
0.662338	0.76	0.55	0.47			0.63
0.745455	0.95	0.51	0.38			0.72
0.783133	0.89	0.63	0.44			0.66
1	0.73	0.55	0.14			0.82
0.6	0.87	0.56	0			0.08
0.981132	0.48	0.67	0.52			0.7
0.917808	0.25	0.59	0.58			0.43
0.837838	0.92	0.42	0.53			0.31
0.719745	0.28	0.52	0.18			0.33
0.773006	0.32	0.53	0.41			0.52
0.890411	0.57	0.57	0.56			0.78
0.721461	0.4	0.55	0.79			0.47
0.733766	0.34	0.59	0.62			0.6
0.798246	0.23	0.42	0.52			0.49
0.848485	0.71	0.39	0.58			0.41
0.878788	0.9	0.51	0.96			0.47
0.706667	0.7	0.5	0.43			0.8
0.578182	0.5	0.46	0.52			0.65
0.666667	0.71	0.61	0.86			0.47
0.609756	1	0.54	0.21			0.7
0.405751	0.59	0.44	0.53			0.56
0.748899	0.43	0.53	0.46			0.83
0.618143	0.41	0.52	0.46			0.88
0.577624	0.08	0.45	0.58			0.41
0.635294	0.82	0.49	0.17			0.63
0.809187	0.69	0.55	0.24			0.05
0.632911	0.64	0.41	0.49			0.63
0.593449	0.61	0.56	0.54			0.82
0.681934	0.81	0.56	0.36			0.69
0.833795	0.79	0.39	0.63			0.79
0.814516	0.21	0.66	0.4			0.64
0.774327	0.83	0.51	0.49			0.82
0.707692	0.3	0.52	0.29			0.42
0.802941	0.44	0.53	0.56			0.31
0.75873	0.88	0.47	0.47			0.75
0.718681	0.22	0.54	0.68			0.41
0.656315	0.63	0.61	0.1			0.53
0.479853	0.24	0.51	0.54			0.71
0.630631	0.45	0.41	0.6			0.8
0.772563	1	0.5	0.77			0.48
0.774336	0.88	0.45	0.25			0.39
0.624434	0.12	0.51	0.48			0.52
0.663609	0.11	0.46	0.63			0.37
0.676647	0.83	0.55	0.31			0.73
0.514286	0.78	0.57	0.59			0.56
0.532895	0.09	0.56	0.36			0.73
0.948718	0.65	0.55	0.41			0.68
0.576132	0.54	0.64	0.29			0.48
0.872449	0.55	0.55	0.68			0.87
0.709239	0	0.47	0.24			0.69
0.616216	1	0.57	0.4			0.49
0.638249	1	0.54	0.44			0.76
0.751843	0.06	0.52	0.63			0.36
0.697674	0.41	0.55	0.52			0.79
0.754414	1	0.56	0.45			0.86
1	1	0.56	0.42			0.2
0.952941	1	0.57	0.45			0.55
0.525581	0.65	0.49	0.66			0.75
0.806604	0.59	0.46	0.73			0.38
0.669291	0.51	0.51	0.75			0.76
0.740741	0.6	0.44	0.64			0.65
0.522727	0.74	0.49	0.59			0.51
0.859848	0.46	0.48	0.74			0.45
0.67541	0.69	0.42	0.76			0.36
0.701299	0.7	0.57	0.67			0.64
0.819444	0.69	0.48	0.55			0.94
0.59507	0.82	0.52	0.73			0.49
0.650602	0.58	0.56	0.68			0.73
0.537037	0.78	0.45	0.71			0.32
0.448773	0.72	0.52	0.66
0.807692	0.63	0.43	0.73
0.634715	0.6	0.53	0.74
0.47166	0.62	0.56	0.63
0.570755	0.66	0.51	0.77
0.746512	0.71	0.6	0.77
0.847518	0.69	0.51	0.77
0.577549	0.5	0.52	0.85
0.822272	0.58	0.55	0.7
0.574485	0.73	0.48	0.74
0.699898	0.67	0.56	0.75
0.666667	0.69	0.55	0.92
0.46873	0.72	0.57	0.77
0.601664	0.62	0.55	0.59
0.611881	0.67	0.53	0.64
0.684382	0.54	0.41	0.7
0.707006	0.8	0.47	0.66
0.610697	0.56	0.54	0.69
0.625835	0.39	0.53	0.63
0.523944	0.66	0.44	0.76
0.651528	0.35	0.64	0.62
0.677645	0.44	0.58	0.62
0.615385	0.69	0.5	0.69
0.575993	0.68	0.39	0.64
0.63026	0.59	0.53	0.75
0.489987	0.64	0.57	0.76
0.660443	0.76	0.31	0.75
0.710561	0.75	0.43	0.8
0.575993	0.75	0.57	0.83
0.63026	0.65	0.56	0.71
0.489987	0.54	0.6	0.44
0.660443	0.83	0.55	0.64
0.710561	0.67	0.38	0.84
0.257426	0.71	0.53	0.7
0.510204	0.69	0.51	0.63
0.343284	0.75	0.58	0.74
0.743169	0.84	0.52	0.69
0.784946	0.8	0.45	0.55
0.538462	0.64	0.53	0.63
0.663636	0.49	0.58	0.68
0.578947	0.88	0.5	0.36
0.491713	0.68	0.6	0.47
0.765306	0.66	0.5	0.65
0.680851	0.73	0.48	0.72
0.333333	0.72	0.51	0.71
0.761905	0.58	0.39	0.72
0.508772	0.6	0.58	0.79
0.703349	0.57	0.74	0.85
0.383212	0.76	0.42	0.58
0.518519	0.7	0.57	0.47
0.740741	0.7	0.63	0.6
0.676923	0.61	0.56	0.27
0.682292	0.57	0.54	0.66
0.692308	0.79	0.57	0.53
0.28	0.63	0.57	0.68
0.695238	0.66	0.39	0.55
0.830769	0.57	0.49	0.66
0.348592	0.48	0.37	0.68
0.769912	0.56	0.63	0.55
0.695652	0.55	0.68	0.83
0.603448	0.76	0.62	0.81
0.657143	0.82	0.22	0.68
0.666667	0.6	0.49	0.66
0.894737	0.67	0.57	0.56
0.54902	0.64	0.45	0.42
0.129032	0.51	0.57	0.86
0.777778	0.63	0.51	0.52
0.892857	0.57	0.37	0.66
0.651515	0.83	0.6	0.5
0.577778	0.56	0.3	0.78
0.711111	0.62	0.16	0.68
0.551724	0.51	0.67	0.83
0.421053	0.66	0.32	0.63
0.448276	0.75	0.47	0.41
0.55814	0.59	0.3	0.67
0.742515	0.36	0.68	0.46
0.575758	0.32	0.52	0.7
0.633758	0.38	0.53	0.46
0.589041	0.44	0.46	0.73
0.890625	0.38	0.42	0.67
0.866667	0.42	0.41	0.69
0.842105	0.55	0.71	0.5
0.610619	0.57	0.5	0.46
0.68	0.7	0.58	0.76
0.599789	0.32	0.41	0.78
0.398799	0.46	0.34	0.83
0.462756	0.37	0.51	0.77
0.62645	0.49	0.55	0.79
0.676471	0.46	0.64	0.55
0.621344	0.57	0.68	0.71
0.799508	0.51	0.56	0.68
0.64214	0.64	0.57	0.73
0.734607	0.69	0.64	0.44
0.637168	0.65	0.49	0.65
0.578674	0.62	0.55	0.37
0.792899	0.67	0.47	0.63
0.680431	0.59	0.39	0.68
0.616	0.35	0.35	0.53
0.246875	0.6	0.4	0.68
0.32084	0.47	0.47	0.66
0.615385	0.4	0.55	0.71
0.789731	0.64	0.37	0.6
0.444126	0.48	0.52	0.56
0.787302	0.62	0.59	0.68
0.744444	0.41	0.55	0.74
0.635266	0.37	0.6	0.53
0.592593	0.31	0.56	0.82
0.660256	0.61	0.53	0.53
0.63961	0.58	0.74	0.78
0.606796	0.63	0.7	0.57
0.508361	0.55	0.58	0.73
0.737864	0.65	0.64	0.64
0.572008	0.35	0.66	0.74
0.567961	0.46	0.63	0.24
0.677632	0.72	0.56	0.6
0.615196	0.65	0.54	0.28
0.604651	0.63	0.62	0.65
0.560345	0.52	0.72	0.82
0.608414	0.61	0.67	0.71
0.80597	0.47	0.61	0.47
0.803774	0.62	0.73	0.53
0.723464	0.39	0.52	0.82
0.919192	0.27	0.57	0.43
0.741433	0.62	0.52	0.36
0.64	0.45	0.77	0.37
0.519231	0.33	0.49	0.7
0.756881	0.35	0.56	0.79
0.64554	0.57	0.44	0.79
0.676617	0.19	0.46	0.51
0.588921	0.37	0.35	0.59
0.654709	0.38	0.68	0.5
0.712838	0.46	0.41	0.58
0.800459	0.36	0.54	0.83
0.546961	0.79	0.43	0.2
0.700405	0.54	0.53	0.48
0.632153	0.6	0.54	0.61
0.805654	0.43	0.31	0.77
0.720339	0.56	0.21	0.44
0.877551	0.43	0.42	0.5
0.514286	0.46	0.4	0.16
0.776358	0.73	0.41	1
0.861035	0.62	0.48	0.7
0.680934	0.7	0.4	0.7
0.714286	0.6	0.56	0.63
0.590038	0.7	0.56	0.8
0.522659	0.28	0.73	0.5
0.717822	0.6	0.34	0.67
0.683673	0.46	0.69	1
0.838174	0.64	0.22	0
0.665517	0.53	0.71	1
0.622517	0.6	0.64	0
0.748646	0.6	0.35	0
0.546154	0.52	0.43	0
0.597252	0.51	0.43	1
0.606776	0.59	0.77	1
0.60916	0.38	0.35	0
0.695703	0.62	0.48	0
0.69708	0.37	0.6	0
0.635988	0.69	0.64	0.4
0.688	0.74	0.27
0.851852	0.54	0.44
0.565217	0.31	0.56
0.564815	0.65	0.65
0.857143	0.52	0.45
0.75	0.36	0.34
0.473054	0.39	0.6
0.7375	0.61	0.43
0.745455	0.71	0.41
0.851852	0.44	0.61
0.736842	0.34	0.33
0.61875	0.4	0.31
0.693878	0.5	0.46
0.62963	0.35	0.66
0.75	0.71	0.62
0.333333	0.79	0.45
0.88	0.93	0.82
0.619718	0.85	0.63
0.476636	0.88	0.7
0.835443	0.87	0.42
0.849765	0.91	0.53
0.852941	0.62	0.63
0.933333	0.84	0.23
0.846154	0.88	0.34
0.587097	0.86	0.71
0.611111	0.81	0.39
0.96124	0.76	0.46
0.913043	0.48	0.54
0.47619	0.67	0.63
0.902913	0.81	0.38
0.642105	0.84	0.29
0.521401	0.53	0.6
0.810526	0.89	0.61
0.8	0.87	0.62
0.682927	0.7	0.63
0.885714	0.79	0.25
0.695793	0.8
0.78022	0.95
0.89404	0.81
0.892857	0.91
0.906667	0.85
0.511628	0.9
0.654676	0.75
0.864865	0.84
0.9	0.87
0.675	0.44
0.851064	0.8
0.985294	0.87
0.734597	0.85
0.863636	0.86
0.618182	0.71
0.968254	0.82
0.819672	0.81
0.814815	0.62
0.909091	0.35
0.825	0.72
0.695122	0.72
0.973684	0.63
0.686275	0.8
0.76699	0.71
0.730769	0.79
0.765957	0.73
0.871429	0.59
0.682927	0.83
0.690476	0.94
0.818182	0.89
0.833333	0.76
0.755396	0.67
0.829787	0.56
0.888889	0.86
0.916667	0.65
0.972973	0.56
0.888889	0.9
0.609756	0.9
0.722222	0.73
0.26087	0.86
0.837838	0.76
0.708333	0.91
0.741935	0.74
0.862069	0.77
0.911765	0.76
0.876404	0.74
0.869565	0.85
0.714286	0.75
0.953488	0.7
0.96875	0.64
0.959184	0.74
0.916667	0.87
0.96	0.86
0.857143	1
0.947368	0.59
0.72973	0.66
0.538462	0.59
0.678571	0.2
0.793103	0.62
0.869565	0.68
0.810811	0.85
0.875	0.86
0.783784	0.7
0.814815	0.76
0.829787	0.85
0.871287	0.54
0.827586	0.87
0.83871	0.73
0.902778	0.69
0.755725	0.9
0.867925	0.82
0.694737	0.84
0.744186	0.86
0.52	0.91
0.387097	0.77
0.454545	0.69
0.959184	0.81
0.857143	0.89
0.625	0.68
0.68254	0.96
0.67907	0.75
0.666667	0.91
0.705882	0.63
0.928571	0.73
0.833333	0.86
0.846154	0.8
0.809524	0.61
0.878049	0.68
0.833333	0.53
0.921875	0.97
0.878378	0.81
0.789474	0.83
0.936508	0.91
0.885965	0.77
0.813725	0.7
0.807692	0.71
0.753247	0.65
0.745763	0.8
0.779412	0.92
0.537162	0.85
0.907895	0.68
0.77451	0.87
0.895833	0.91
0.738095	0.84
0.954545	0.61
0.92	0.78
0.840909	0.74
0.809524	0.87
0.935897	0.68
0.871795	0.7
0.906667	0.87
0.924051	0.64
0.979592	0.83
0.817073	0.61
0.866667	0.71
0.777778	0.8
0.869198	0.85
0.909091	0.7
0.602941	0.71
0.825	0.85
0.90411	0.34
0.833333	0.8
0.87037	0.91
1	0.8
0.868421	0.68
0.87234	0.76
0.727273	0.78
0.478261	0.83
0.857143	0.83
0.98	0.9
0.903226	0.81
0.833333	0.89
0.850746	0.86
0.690476	0.86
0.121951	0.71
0.586667	0.85
0.862745	0.96
0.733333	0.89
0.428571	0.83
0.302013	0.77
0.909091	0.82
0.697674	0.92
0.533333	0.83
0.780822	0.87
0.623529	0.76
0.904762	0.76
0.458333	0.84
0.671233	0.88
0.761194	0.88
0.86	0.9
0.568421	0.83
0.86	0.89
0.493671	0.72
0.880952	0.85
0.576087	0.86
0.883117	0.83
0.74359	0.8
0.8	0.82
0.926471	0.71
0.701923	0.91
0.826667	0.74
0.777778	0.93
0.555556	0.65
0.536765	0.51
0.615819	0.77
1	0.84
0.73913	0.75
0.822222	0.5
0.686275	0.8
0.666667	0.86
0.526316	0.79
0.846154	0.78
0.72	0.81
0.847458	0.73
0.847458	0.77
0.892857	0.3
0.645833	0.43
0.90566	0.57
0.688889	0.54
0.919355	0.39
0.571429	0.74
0.821918	0.68
0.717949	0
0.846154	0.75
0.397394	0.35
0.595745	0.21
0.746269	0.83
0.795455	0.16
0.59596	0.12
0.973684	0.04
0.743243	0.41
0.448718	0.33
0.692308	0.32
0.484375	0.39
0.699588	0.2
0.656716	0.42
0.78	0.34
0.927273	0.27
0.827586	0.87
0.526316	0.4
0.78125	0.28
0.590909	0.51
0.916667	0.25
0.918033	0.47
0.769231	0.46
0.25098	0.39
0.768293	0.31
0.829268	0.14
0.534884	0.6
0.702703	0.18
0.639344	0.57
0.914894	0.6
0.681818	0.13
0.891892	0.5
0.781362	0.74
0.552941	0.74
0.785016	0.81
0.645706	0.91
0.654762	0.48
0.517123	0.32
0.598214	0.57
0.278846	0.44
0.368664	0.87
0.528205	0.29
0.80625	0.47
0.258242	0.05
0.834586	0.13
0.658228	0.78
0.714286	0.49
0.848297	0.31
0.6	0.48
0.26875	0.69
0.737179	0.62
0.643498	0.56
0.770642	0.62
0.77439	0.46
0.793269	0.07
0.737589	0.52
0.595092	0.61
0.687075	0.68
0.673077	0.66
0.75	0.41
0.605096	0.36
0.807377	0.58
0.68018	0.13
0.421053	0.72
0.696296	0.44
0.73385	0.28
0.783784	0.22
0.705882	0.63
0.53125	0.51
0.83871	0.09
0.75
0.52459
0.343173
0.592949
0.771429
0.664516
0.734463
0.645933
0.786802
0.685315
0.744125
0.519824
0.801205
0.715686
0.628571
0.812865
0.637681
0.755172
0.740196
0.744444
0.611529
0.657267
0.416129
0.665414
0.640751
0.746544
0.70418
0.701887
0.768362
0.5
0.65285
0.693654
0.693396
0.659794
0.613636
0.648148
0.549133
0.744745
0.591331
0.727592
0.694444
0.581699
0.388626
0.463235
0.749141
0.701087
0.619753
0.724359
0.651515
0.75
0.550971
0.559809
0.720406
0.713382
0.398637
0.665788
0.240691
0.406844
0.594059
0.511312
0.711945
0.791718
0.723297
0.667862
0.604787
0.368506
0.67815
0.603537
0.464115
0.513921
0.342402
0.524867
0.479569
0.416066
0.518154
0.567055
0.449165
0.347854
0.513264
0.427463
0.386364
0.659091
0.360825
0.462725
0.654212
0.548011
0.48105
0.425926
0.303333
0.626316
0.487603
0.495544
0.45271
0.440035
0.559882
0.614051
0.491395
0.466849
0.663209
0.628431
0.751307
0.631127
0.65441
0.695585
0.754035
0.740951
0.635477
0.574537
0.753471
0.708883
0.763577
0.511927
0.532847
0.639309
0.486696
0.521267
0.590244
0.488354
0.553068
0.504603
0.66024
0.383989
0.574018
0.41806
0.586974
0.592334
0.298122
0.459847
0.604278
0.581642
0.477183
0.402985
0.532787
0.496124
0.626536
0.6841
0.58156
0.511396
0.513109
0.458537
0.417874
0.48
0.653061
0.310714
0.383648
0.632184
0.761693
0.446429
0.537313
0.573913
0.437063
0.637755
0.529563
0.665848
0.493298
0.581081
0.654321
0.569892
0.557522
0.423077
0.692308
0.474048
0.312925
0.634921
0.540179
0.693878
0.447552
0.620155
0.704762
0.746154
0.534653
0.544444
0.533333
0.575843
0.459459
0.539519
0.431655
0.707395
0.536913
0.487654
0.433155
0.721713
0.643293
0.740088
0.654321
0.55618
0.358423
0.467033
0.424658
0.6
0.459459
0.539519
0.431655
0.707395
0.536913
0.487654
0.433155
0.721713
0.643293
0.740088
0.654321
0.55618
0.358423
0.467033
0.424658
0.6
0.477876
0.467949
0.619792
0.4
0.478448
0.657658
0.396714
0.574074
0.727848
0.607843
0.721649
0.567376
0.438119
0.535714
0.450658
0.434343
0.683673
0.581633
0.641509
0.440789
0.287879
0.340866
0.697068
0.561856
0.711297
0.536842
0.543253
0.606742
0.414317
0.430894
0.508361
0.686177
0.400631
0.480508
0.57125
0.554745
0.586599
0.418417
0.695251
0.403738
0.602844
0.553691
0.2675
0.647059
0.73747
0.696335
0.376984
0.478261
0.721805
0.622478
0.356764
0.672109
0.460168
0.623274
0.593537
0.617969
0.356764
0.672109
0.460168
0.623274
0.593537
0.617969
0.356764
0.672109
0.460168
0.623274
0.593537
0.617969
0.758766
0.688773
0.723512
0.679067
0.564
0.631186
0.733607
0.737238
0.714381
0.65606
0.519499
0.749313
0.562816
0.667845
0.742552
0.796312
0.572917
0.773881
0.760051
0.669571
0.511509
0.655914
0.622386
0.748575
0.781155
0.553985
0.547475
0.676296
0.629679
0.82372
0.646034
0.680675
0.698345
0.580065
0.592593
0.541298
0.484277
0.489407
0.757576
0.859244
0.722449
0.715926
0.590395
0.699123
0.36983
0.712621
0.75
0.702491
0.535104
0.712595
0.524669
0.701403
0.705651
0.652956
0.760101
0.682158
0.532182
0.637631
0.750598
0.64995
0.592385
0.603448
0.739726
0.727947
0.754454
0.491985
0.799617
0.506477
0.75576
0.643632
0.72568
0.704762
0.838611
0.616162
0.770433
0.763029
0.746202
0.653659
0.637681
0.774122
0.80542
0.684366
0.733455
0.740941
0.71
0.745914
0.634146
0.558009
0.694021
0.757033
0.615584
0.768325
0.523002
0.709302
0.756033
0.736111
0.733981
0.839837
0.813923
0.736568
0.721423
0.829772
0.657632
0.783798
0.649755
0.705211
0.849735
0.742647
0.876248
0.593939
0.603347
0.697957
0.731707
0.770625
0.702987
0.791777
0.750343
0.714494
0.715965
0.494816
0.771429
0.672117
0.716893
0.743439
0.674641
0.672008
0.754367
0.929308
0.565721
0.815642
0.732868
0.537426
0.528753
0.649624
0.730321
0.702326
0.667139
0.654893
0.781699
0.660594
0.733015
0.685078
0.712059
0.784299
0.678846
0.754268
0.474286
0.467213
0.743403
0.739437
0.82454
0.765472
0.684982
0.84315
0.767076
0.720347
0.8033
0.799215
0.827541
0.8281
0.711162
0.661933
0.759434
0.696594
0.756844
0.571827
0.472373
0.517555
0.674059
0.592622
0.713701
0.549572
0.691599
0.738608
0.736908
0.747929
0.60071
0.734879
0.702997
0.615385
0.720348
0.4928
0.650787
0.655102
0.565317
0.451899
0.706297
0.600556
0.704082
0.625686
0.730566
0.685048
0.622966
0.783387
0.718406
0.662083
0.545974
0.594955
0.66068
0.733538
0.772634
0.532062
0.626843
0.51482
0.689196
0.762274
0.730596
0.78942
0.8
0.62536
0.612
0.729072
0.582186
0.64095
0.79
0.822497
0.536585
0.711347
0.806306
0.699749
0.763458
0.753175
0.771748
0.893993
0.829384
0.885827
0.808889
0.867925
0.83871
0.777778
0.753343
0.689119
0.764151
0.871711
0.895062
0.806584
0.697011
0.904523
0.8
0.893557
0.920188
0.897849
0.867052
0.595745
0.884514
0.648262
0.842857
0.824268
0.82996
0.771635
0.580645
0.888158
0.166667
0.938356
0.840611
0.878706
0.845291
0.897661
0.666667
0.734375
0.821168
0.895735
0.37234
0.818182
0.922807
0.9
0.829787
0
0.781818
0.898204
0.766962
0.926209
0.59375
0.902439
0.840136
0.748344
0.890141
0.440559
0.585174
0.4375
0.768116
0.918434
0.903481
0.850174
0.909497
0.809444
0.854191
0.901526
0.833916
0.835052
0.702341
0.823881
0.89576
0.888559
0.846797
0.766355
0.809605
0.789823
0.801115
0.865132
0.809
0.859864
0.863813
0.819788
0.799007
0.868597
0.68984
0.792276
0.869626
0.845343
0.926573
0.8482
0.824938
0.925295
0.830832
0.854867
0.756198
0.744615
0.914706
0.825309
0.653226
0.664596
0.537634
0.772973
0.826291
0.880618
0.865741
0.855263
0.763298
0.798561
0.756979
0.792873
0.944532
0.666667
0.929368
0.892857
0.863158
0.811146
0.921512
0.922547
0.797101
0.893846
0.91976
0.735174
0.819277
0.883013
0.84153
0.890459
0.612069
0.904841
0.800643
0.673469
0.800325
0.885122
0.694704
0.294543
0.773034
0.404376
0.79717
0.73583
0.772277
0.710204
0.625944
0.755864
0.708238
0.765905
0.612994
0.737583
0.683774
0.595455
0.716138
0.805243
0.795031
0.826748
0.905119
0.512443
0.637157
0.795302
0.681132
0.759921
0.548749
0.532457
0.800464
0.749726
0.610588
0.757752
0.690931
0.663014
0.78012
0.762887
0.663144
0.743624
0.552163
0.688017
0.499126
0.813143
0.757188
0.606281
0.638909
0.695589
0.736832
0.375
0.78995
0.747092
0.734489
0.75307
0.750035
0.654436
0.671019
0.665998
0.764869
0.472656
0.730694
0.752859
0.691821
0.75144
0.634783
0.751042
0.729344
0.614082
0.715413
0.75524
0.744137
0.635231
0.724895
0.760306
0.781904
0.711835
0.620845
0.70223
0.554945
0.522727
0.490028
0.532917
0.778882
0.575962
0.196761
0.622559
0.594314
0.692568
0.622811
0.439431
0.539438
0.347141
0.684305
0.542939
0.725133
0.663029
0.737259
0.731872
0.521472
0.75219
0.576487
0.596245
0.578397
0.693685
0.529333
0.650563
0.86324
0.764625
0.740064
0.687233
0.72859
0.770467
0.759318
0.855615
0.693617
0.389277
0.688589
0.8
0.750865
0.711946
0.73397
0.687381
0.879518
0.754358
0.717241
0.653563
0.748503
0.732452
0.360026
0.638735
0.71043
0.824473
0.624192
0.640803
0.439742
0.786593
0.647934
0.74655
0.786987
0.789357
0.731462
0.803553
0.818137
0.603774
0.731103
0.766571
0.816497
0.465299
0.721557
0.743347
0.678894
0.728452
0.887293
0.679567
0.850746
0.546419
0.246377
0.723993
0.739694
0.762202
0.660728
0.606593
0.7437
0.753856
0.781754
0.62623
0.728688
0.885823
0.428571
0.0178571
0.714286
0.166667
0.578947
0.571429
0.238095
1
0.647059
0.162162
0.5
0.25
0.5
0.2
0.454545
0.714286
0.818182
0
0.5
0.326087
0.5
0.625
0.571429
0.916667
0.625
0
0.833333
0.125
0.442804
0
1
1
1
0.833333
0.428571
0.444444
0.5
1
1
0
0.230769
0.333333
0.5
0.923077
0.363636
0
0.333333
1
1
0.666667
0.942857
0.142077
0.8
0
1
0.666667
0.521739
0.5
0.5
0.428571
1
0.711538
0.680412
0.676136
0.757282
0.815789
0.597403
0.809211
0.510791
0.375824
0.404762
0.794872
0.7343
0.763158
0.767241
0.765957
0.717949
0.389189
0.831579
0.581699
0.901961
0.502439
0.712766
0.730159
0.740741
0.0734266
0.764706
0.387597
0.851613
0.945437
0.572687
0.685185
0.795918
0.823529
0.807692
0.833333
0.729412
0.437126
0.625
0.896552
0.465116
0.818182
0.454545
0.363636
0.740741
0.677419
0.864865
0.626866
0.426667
0.681319
0.674699
0.807229
0.641026
0.421348
0.868852
0.847458
0.594937
0.0105263
0.553398
0.686667
0.600917
0.777778
0.779221
0.74026
0.762295
0.144699
0.543103
0.638298
0.933333
0.563492
0.666667
0.785714
0.551587
0.630573
0.658228
0.863158
0.790323
0.550459
0.791667
0.903846
0.74
0.740741
0.808511
0.6
0.661017
0.786517
0.702381
0.805825
0.486842
0.645833
0.147887
0.519231
0.5
0.75
0.363636
0.576271
0.758621
0.846154
0.869565
0.941176
0.925
0.888889
0.836735
0.790698
0.693333
0.923077
0.592593
0.617284
0.851852
0.61194
0.428571
0
0.7
0.714286
0.622222
0.194444
0.454545
0.673684
0.692308
0.933333
0.8375
0.821429
0.896
0.465608
0.696203
0.646341
0.7
0.807692
0.903614
0.731343
0.837838
0.8
0.579545
0.35426
0.404255
0
0.771084
0.791667
0.9375
0.724138
0.705882
0.307692
0.818182
0.823529
0.962963
0.75
1
0.92
0.818182
0.84
0.931034
0.851852
0.789474
0.916667
0.416667
0.0648649
0.714286
0.777778
0.774194
0.964286
0.973684
0.923077
0.323077
0.875
0.930233
0.897436
0.71875
0.861111
0.88
0.785714
0.833333
0.807692
0.689655
0.933333
0.918919
0.69697
0.875
0.738095
0.9375
0.952381
0.873016
0.846154
1
1
0.928571
0.96875
0.772727
0.925
0.933333
0.308642
0.8
0.818182
0.961538
0.678571
0.537037
0.7
0.875
0.944444
0.619479
0.775488
0.604948
0.638404
0.597429
0.42542
0.683817
0.635789
0.829146
0.899329
0.821293
0.768966
0.388889
0.741866
0.692308
0.786638
0.802508
0.334854
0.344316
0.853301
0.644737
0.754639
0.808081
0.492221
0.682226
0.662011
0.453947
0.190772
0.916667
1
1
0.75
1
0.638889
0.833333
1
1
1
1
0.363636
0.75
0
1
0.16129
0.6
0.8
0.833333
0.777778
0.703704
0.388889
0.588235
0.556818
0.761905
0.826923
0.75
0.447761
0.485714
0.790909
0.518519
0.545455
0.481481
0.666667
0.188235
0.769231
0.510204
0.96875
0.938144
0.847222
0.705882
0.652632
0.454545
[truncated: 6,854 more rows]

## Sheet: ACE TUB Ax
Ace Tub Ax/Total	Bull 1	Bull 2	Bull 3	Bull 4	Bull 5	Bull 6
0.673469	0.25	0	0.67	0.15	0.09	0.03		Bins	0.05	0.15	0.25	0.35	0.45	0.55	0.65	0.75	0.85	0.95
0.0952381	0	0.42	0.1	0.24	0.24	0.58			0	.1-.2	.2-.3	.3-.4	.4-.5	.5-.6	.6-.7	.7-.8	.8-.9	.9-1
0.22807	0	0.09	0.23	0.14	0.2	0			4040	2650	1248	443	246	84	52	39	25	25	8852
0.132353	0	0	0.13	0.22	0.1	0			0.456394	0.299367	0.140985	0.0500452	0.0277903	0.00948938	0.00587438	0.00440578	0.00282422	0.00282422
0.108597	0	0.06	0.11	0.19	0.13	0.04
0.230769	0.1	0.16	0.23	0.12	0.33	0
0.333333	0.11	0.02	0.33	0.15	0.13	0.23		Bull 1	0.05	0.15	0.25	0.35	0.45	0.55	0.65	0.75	0.85	0.95
0.028169	0	0.04	0.03	0.14	0.16	0.03			553	150	52	31	34	21	10	14	8	3	876
0.0434783	0.25	0.09	0.04	0.28	0.29	0.64			0.631279	0.171233	0.0593607	0.0353881	0.0388128	0.0239726	0.0114155	0.0159817	0.00913242	0.00342466
0.0510204	0	0.02	0.05	0.09	0.18	0.02
0.135593	0	0.02	0.14	0.08	0.15	0
0.0206612	0.17	0.07	0.02	0.23	0.17	0.91		Bull 2	0.05	0.15	0.25	0.35	0.45	0.55	0.65	0.75	0.85	0.95
0.0366492	0	0.28	0.04	0.16	0.3	0.01			402	140	58	13	6	3	1	0	1	0	624
0.015	0.31	0.09	0.02	0.22	0.18	0.38			0.644231	0.224359	0.0929487	0.0208333	0.00961538	0.00480769	0.00160256	0	0.00160256	0
0.417208	0.13	0.1	0.42	0.19	0.15	0.97
0.0807453	0.1	0.05	0.08	0.25	0.13	0
0.0509091	0	0.01	0.05	0.25	0.21	0.01		Bull 3	0.05	0.15	0.25	0.35	0.45	0.55	0.65	0.75	0.85	0.95
0.0255814	0.33	0	0.03	0.17	0.2	0.25			448	80	24	15	4	4	5	3	4	1	588
0.318182	0.5	0.19	0.32	0.35	0.21	0.06			0.761905	0.136054	0.0408163	0.0255102	0.00680272	0.00680272	0.0085034	0.00510204	0.00680272	0.00170068
0.104478	0.62	0.07	0.1	0.15	0.12	0
0.141618	0	0.02	0.14	0.22	0.3	0
0.0255102	0	0.15	0.03	0.19	0.32	0		Bull 4	0.05	0.15	0.25	0.35	0.45	0.55	0.65	0.75	0.85	0.95
0.185233	0.05	0.19	0.19	0.25	0.06	0.01			32	124	122	16	10	3	0	0	0	0	307
0.205128	0	0.05	0.21	0.19	0.09	0.1			0.104235	0.403909	0.397394	0.0521173	0.0325733	0.00977199	0	0	0	0
0.186747	0.36	0.12	0.19	0.17	0.09	0.14
0.00574713	0	0.04	0.01	0.24	0.42	0
0.0190476	0.14	0.03	0.02	0.28	0.15	0		Bull 5	0.05	0.15	0.25	0.35	0.45	0.55	0.65	0.75	0.85	0.95
0.122222	0.09	0.03	0.12	0.49	0.27	0.01			55	155	109	13	5	3	0	0	0	0	340
0.0679012	0.56	0.03	0.07	0.28	0.07	0.13			0.161765	0.455882	0.320588	0.0382353	0.0147059	0.00882353	0	0	0	0
0.0230769	0	0.05	0.02	0.2	0.22	0.07
0.0413793	0.8	0.01	0.04	0.21	0.08	0.02
0.0181818	0.35	0.03	0.02	0.24	0.17	0		Bull 6	0.05	0.15	0.25	0.35	0.45	0.55	0.65	0.75	0.85	0.95
0.1625	0.28	0.03	0.16	0.23	0.17	0			338	51	13	8	6	5	4	1	1	2	429
0.193103	0.85	0.01	0.19	0.24	0.28	0.1			0.787879	0.118881	0.030303	0.018648	0.013986	0.011655	0.00932401	0.002331	0.002331	0.004662
0.232558	0.08	0.05	0.23	0.21	0.22	0.01
0.62116	0	0.01	0.62	0.14	0.15	0
0.0327869	0.44	0.04	0.03	0.18	0.03	0
0.22973	0	0.01	0.23	0.44	0.18	0
0	0.42	0.06	0	0.14	0.17	0.02
0.059322	0.13	0.07	0.06	0.23	0.26	0.01
0.0253807	0	0.19	0.03	0.18	0.13	0
0.592179	0.2	0.04	0.59	0.11	0.17	0
0	0.58	0.03	0	0.23	0.13	0.16
0.125	0.25	0.14	0.13	0.25	0.17	0
0.0410959	0	0.03	0.04	0.17	0.13	0.14
0.293532	0	0.22	0.29	0.31	0.4	0.47
0.00934579	0	0.03	0.01	0.24	0.14	0.6
0.178947	0	0.15	0.18	0.22	0.11	0
0.0169492	0.1	0.1	0.02	0.15	0.2	0.05
0.0224719	0.11	0.07	0.02	0.24	0.26	0.01
0.0352941	0	0.02	0.04	0.17	0.27	0
0.31675	0.25	0.16	0.32	0.19	0.39	0.33
0.267696	0	0.1	0.27	0.15	0.16	0.03
0.27673	0	0	0.28	0.31	0.09	0.71
0.055	0.17	0.02	0.06	0.27	0.18	0.36
0.174194	0	0.55	0.17	0.08	0.16	0.31
0.189744	0.31	0.13	0.19	0.21	0.24	0.08
0.15	0.13	0.03	0.15	0.25	0.21	0.64
0.0344828	0.1	0.03	0.03	0.16	0.12	0.17
0.0487805	0	0.03	0.05	0.16	0.2	0.22
0.0238095	0.33	0.01	0.02	0.2	0.39	0
0.26	0.5	0.05	0.26	0.25	0.16	0.21
0.111111	0.62	0	0.11	0.37	0.11	0.09
0.0382166	0	0.11	0.04	0.28	0.18	0.01
0.1	0	0.01	0.1	0.17	0.08	0
0.044586	0.05	0.21	0.04	0.17	0.15	0.01
0.113402	0	0.11	0.11	0.19	0.22	0
0.05	0.36	0.02	0.05	0.25	0.19	0.11
0.0638298	0	0.08	0.06	0.24	0.23	0.07
0.0348259	0.14	0	0.03	0.46	0.14	0
0.0592593	0.09	0.05	0.06	0.26	0.15	0.12
0.02	0.56	0	0.02	0.21	0.25	0.04
0.588141	0	0.31	0.59	0.19	0.12	0.19
0.03125	0.8	0	0.03	0.37	0.08	0.1
0.0547945	0.35	0.15	0.05	0.34	0.29	0.02
0.0441989	0.28	0	0.04	0.13	0.23	0.02
0.0674157	0.85	0.13	0.07	0.21	0.16	0.06
0.108333	0.08	0.02	0.11	0.02	0.3	0.04
0	0	0.09	0	0.15	0.16	0.12
0.0584416	0.44	0.15	0.06	0.23	0.12	0.05
0.0540541	0	0.08	0.05	0.19	0.15	0.03
0.028169	0.42	0.1	0.03	0.19	0.12	0.02
0.0833333	0.13	0.04	0.08	0.08	0.11	0.14
0.142857	0	0.15	0.14	0.25	0.19	0.16
0.111111	0.2	0.04	0.11	0.45	0.29	0.16
0	0.58	0.01	0	0.19	0.17	0.01
0	0.4	0.03	0	0.23	0.11	0.03
0	0	0.01	0	0.04	0.22	0.04
0	0	0.02	0	0.28	0.36	0.01
0.6875	0.86	0.08	0.69	0.29	0.16	0.03
0.0344828	0	0.04	0.03	0.16	0.21	0.02
0	0.21	0	0	0.18	0.21	0.02
0.0232558	0	0.1	0.02	0.23	0.26	0.02
0	0	0.07	0	0.49	0.23	0.01
0.04	0.27	0	0.04	0.04	0.18	0.07
0	0.19	0.01	0	0.16	0.23	0.06
0	0.27	0.13	0	0.24	0.23	0.01
0	0.19	0.01	0	0.17	0.12	0.02
0	0.25	0.02	0	0.2	0.2	0.08
0.111111	0.93	0.14	0.11	0.19	0.36	0.08
0.131579	0.07	0.15	0.13	0.12	0.41	0.05
0	0.03	0.02	0	0.26	0.32	0.05
0.807494	0.15	0.17	0.81	0.23	0.56	0.08
0.106936	0	0	0.11	0.22	0.21	0.15
0.0517928	0.07	0.02	0.05	0.19	0.25	0.07
0.0608365	0	0.03	0.06	0.21	0.27	0.04
0.0533333	0.15	0.41	0.05	0.22	0.18	0.09
0.0273973	0.02	0.01	0.03	0.1	0.15	0.09
0.606811	0.4	0.18	0.61	0.14	0.17	0.03
0.284436	0.43	0.26	0.28	0.19	0.15	0.08
0.0869565	0.08	0.02	0.09	0.26	0.24	0.12
0.0789474	0.2	0.03	0.08	0.44	0.24	0.05
0.399061	0.17	0.12	0.4	0.37	0.16	0.05
0	0	0	0	0.35	0.22	0.08
0.120879	0.82	0.08	0.12	0.14	0.13	0.05
0.00571429	0.75	0.03	0.01	0.21	0.15	0.12
0	0.18	0.05	0	0.09	0.15	0.05
0.124378	0	0.01	0.12	0.25	0.19	0
0.0380952	0	0.03	0.04	0.25	0.24	0.02
0.114286	0.18	0.04	0.11	0.21	0.17	0.07
0.0383142	0	0.06	0.04	0.19	0.14	0.04
0.400722	0.29	0.13	0.4	0.34	0.2	0.02
0.0384615	0.08	0.08	0.04	0.17	0.26	0.03
0.0697674	0.57	0.03	0.07	0.21	0.22	0.13
0.03125	0.17	0.08	0.03	0.24	0.14	0.12
0.00803213	0.08	0.03	0.01	0.19	0.09	0.18
0.0533333	0.16	0.21	0.05	0.27	0.25	0.02
0.833333	0.1	0.09	0.83	0.28	0.22	0.01
0.0227273	0.1	0.02	0.02	0.25	0.25	0.06
0.105263	0.01	0	0.11	0.23	0.23	0.05
0.08	0.08	0.05	0.08	0.2	0.22	0.01
0.210526	0.21	0.16	0.21	0.26	0.28	0.03
0.707317	0.1	0.03	0.71	0.28	0.19	0.2
0.55	0.13	0	0.55	0.16	0.19	0.26
0.03125	0.56	0.05	0.03	0.12	0.55	0.02
0.168831	0.31	0.03	0.17	0.08	0.24	0.02
0.0243902	0.03	0.1	0.02	0.15	0.14	0.02
0	0.68	0.06	0	0.18	0.18	0.08
0	0.02	0.08	0	0.21	0.19	0.04
0.828125	0	0.14	0.83	0.09	0.24	0.02
0	0.13	0.36	0	0.19	0.19	0.05
0	0	0.03	0	0.24	0.26	0.02
0	0	0.08	0	0.27	0.15	0.01
0.0384615	0.79	0.19	0.04	0.12	0.17	0.08
0.125	0	0.16	0.13	0.09	0.23	0.05
0	0.25	0.17	0	0.21	0.54	0.17
0	0.17	0.01	0	0.25	0.17	0.12
0.0141844	0.22	0.18	0.01	0.28	0.19	0.05
0.0222222	0.61	0.16	0.02	0.27	0.29	0.07
0.0188679	0.1	0.03	0.02	0.42	0.21	0.14
0	0.39	0.03	0	0.24	0.24	0.1
0	0.03	0.06	0	0.25	0.28	0.09
0.0333333	0.01	0.19	0.03	0.21	0.17	0.03
0.131579	0.84	0.03	0.13	0.19	0.1	0.02
0.0178571	0.05	0.08	0.02	0.12	0.27	0.09
0.338462	0.42	0	0.34	0.17	0.14	0.01
0.151515	0.3	0.17	0.15	0.27	0.21	0
0.0280374	0	0.08	0.03	0.31	0.16	0.02
0.106557	0.02	0.07	0.11	0.48	0.19	0
0	0.05	0.09	0	0.23	0.3	0.02
0.0217391	0.21	0.07	0.02	0.21	0.24	0.01
0.222222	0.07	0.4	0.22	0.27	0.2	0
0.0540541	0.71	0.01	0.05	0.22	0.19	0.02
0	0.11	0	0	0.2	0.17	0.05
0.0980392	0.17	0.1	0.1	0.15	0.14	0.01
0.0526316	0.67	0.01	0.05	0.23	0.23	0.01
0	0.23	0.03	0	0.27	0.1	0.07
0.0769231	0	0.08	0.08	0.04	0.27	0
0.0510204	0.09	0.02	0.05	0.14	0.23	0
0.047619	0.04	0.1	0.05	0.07	0.23	0
0.0447761	0.01	0.09	0.04	0.28	0.32	0
0.0322581	0	0.07	0.03	0.28	0.25	0.01
0.105263	0.03	0.01	0.11	0.09	0.26	0
0.0645161	0.47	0.35	0.06	0.31	0.24	0.01
0.0120482	0.03	0.35	0.01	0.27	0.2	0.02
0.144737	0.13	0.04	0.14	0.39	0.17	0
0	0.15	0.27	0	0.2	0.18	0
0.1	0	0.09	0.1	0.22	0.22	0
0.102564	0.11	0.01	0.1	0.28	0.21	0
0.0277778	0.02	0	0.03	0.28	0.15	0
0.821168	0.03	0.14	0.82	0.25	0.12	0.02
0.0869565	0.05	0.04	0.09	0.14	0.3	0.01
0	0	0.33	0	0.21	0.22	0.1
0.1	0.43	0.07	0.1	0.24	0.07	0.01
0.0361446	0.03	0	0.04	0.19	0.23	0.01
0.02	0.34	0.17	0.02	0.18	0.26	0.01
0.0392157	0	0.02	0.04	0.15	0.18	0.02
0.0736842	0.04	0.01	0.07	0.1	0.23	0.01
0.121951	0.03	0.02	0.12	0.26	0.22	0.02
0	0.18	0.64	0	0.2	0.14	0.13
0.119048	0.01	0	0.12	0.23	0.14	0.02
0.0117647	0.03	0.14	0.01	0.13	0.28	0.01
0.125	0.08	0.2	0.13	0.55	0.27	0.02
0.0208333	0.03	0.84	0.02	0.41	0.23	0.03
0.0655738	0.14	0	0.07	0.18	0.23	0.02
0.333333	0.26	0.42	0.33	0.16	0.21	0.04
0.166667	0.04	0.08	0.17	0.18	0.18	0.03
0.125	0.06	0.28	0.13	0.2	0.26	0.03
0	0.07	0.06	0	0.3	0.16	0
0.292683	0.02	0.17	0.29	0.23	0.09	0.01
0.0185185	0.19	0.01	0.02	0.25	0.08	0.02
0.131148	0.05	0.02	0.13	0.23	0.24	0.01
0.0625	0.23	0.11	0.06	0.39	0.23	0
0.0625	0.43	0.03	0.06	0.21	0.24	0.01
0.4	0.24	0.2	0.4	0.27	0.23	0
0.0344828	0.11	0.04	0.03	0.28	0.02	0.12
0.0740741	0.06	0	0.07	0.2	0.08	0.05
0.117647	0.08	0.07	0.12	0.23	0.38	0
0.130435	0.08	0	0.13	0.18	0.09	0
0	0.11	0.22	0	0.23	0.2	0.02
0.111111	0.05	0.01	0.11	0.28	0.16	0
0.170732	0.13	0.37	0.17	0	0.07	0.02
0.0285714	0.2	0.09	0.03	0.24	0.46	0
0.266667	0.2	0.01	0.27	0.26	0.22	0
0.05	0.01	0.05	0.05	0.17	0.21	0
0	0.04	0.08	0	0.12	0.19	0
0.08	0.04	0.28	0.08	0.2	0.3	0.01
0.0344828	0.1	0.42	0.03	0.23	0.15	0
0.0803571	0.1	0	0.08	0.26	0.12	0.02
0	0.04	0.04	0	0.1	0.18	0
0.0789474	0.1	0.07	0.08	0.24	0.11	0
0.754386	0.03	0.03	0.75	0.21	0.07	0
0	0.02	0.18	0	0.19	0.14	0.01
0	0.03	0.29	0	0.23	0.11	0
0	0.13	0.09	0	0.33	0.14	0.04
0	0.06	0.05	0	0.3	0.25	0.02
0.0909091	0.12	0.19	0.09	0.2	0.13	0.03
0.168142	0.04	0.02	0.17	0.26	0.23	0
0.0185185	0.01	0.02	0.02	0.16	0.16	0
0.0581395	0.02	0.04	0.06	0.35	0.06	0.02
0.135593	0.16	0.02	0.14	0.19	0.19	0.06
0.0789474	0.16	0.01	0.08	0.07	0.1	0
0	0.05	0.03	0	0.27	0.19	0
0.541667	0	0.06	0.54	0.15	0.1	0
0	0.04	0.02	0	0.17	0.27	0
0.00892857	0.02	0.06	0.01	0.35	0.08	0.05
0	0.17	0.1	0	0.04	0.1	0
0.25	0.02	0.05	0.25	0.21	0.24	0.04
0.117647	0.01	0.02	0.12	0.18	0.22	0
0.0666667	0.13	0.04	0.07	0.07	0.26	0.06
0	0.22	0	0	0.19	0.22	0.08
0.0384615	0.04	0.05	0.04	0.23	0.11	0.02
0.125	0.05	0.01	0.13	0.13	0.1	0
0	0.09	0.02	0	0.05	0.17	0
0	0.03	0.22	0	0.06	0.08	0
0.0141844	0.12	0.04	0.01	0.47	0.15	0
0.0222222	0.03	0.03	0.02	0.25	0.24	0.05
0.0188679	0.08	0.1	0.02	0.51	0.28	0.05
0	0.04	0	0	0.19	0.11	0.02
0	0.11	0.02	0	0.15	0.18	0.04
0.0333333	0.1	0.03	0.03	0.11	0.15	0
0.131579	0.03	0.04	0.13	0	0.08	0.07
0.0178571	0.07	0.01	0.02	0.07	0.1	0
0.338462	0.05	0.07	0.34	0.19	0.18	0
0.151515	0.15	0.02	0.15	0.56	0.13	0.13
0.0280374	0.03	0.03	0.03	0.19	0.14	0
0.106557	0.1	0.01	0.11	0.19	0.14	0.2
0	0.06	0	0	0.13	0.05	0.01
0.0217391	0.03	0.01	0.02	0.19	0.15	0.01
0.222222	0.03	0.04	0.22	0.19	0.08	0.01
0.0540541	0	0	0.05	0.3	0.29	0
0	0.01	0.07	0	0.18	0.25	0
0.0980392	0.02	0	0.1	0.09	0.17	0.05
0.0526316	0.07	0.01	0.05	0.13	0.11	0.07
0	0.07	0.01	0	0.17	0.13	0
0.0769231	0.03	0.03	0.08	0.23	0.49	0
0.0510204	0.01	0.03	0.05	0.1	0.14	0
0.047619	0.04	0.05	0.05	0.15	0.21	0
0.0447761	0.01	0	0.04	0.28	0.11	0
0.0322581	0.05	0.18	0.03	0.13	0.18	0.03
0.38255	0.02	0.05	0.03	0.29	0.11	0
0.107345	0.01	0.04	0.17	0.12	0.17	0
0.0645161	0.05	0.01	0.26	0.17	0.2	0
0.158273	0.1	0.02	0	0.08	0.08	0
0.0316206	0	0.04	0.02	0.15	0.1	0
0.0956175	0.02	0	0.06	0.2	0.13	0
0.185484	0.03	0.03	0.03	0.16	0.31	0
0.214815	0.03	0.08	0.06	0.15	0.05	0
0.19403	0.03	0	0	0.28	0.2	0.08
0.135484	0.02	0.01	0.04	0.23	0.28	0.01
0.107843	0.1	0.05	0	0.21	0.15	0.01
0.126984	0	0.16	0	0.22	0.36	0
0.189542	0.26	0.01	0.04	0.05	0.1	0.18
0.157051	0.01	0.01	0.03	0.09	0.25	0.03
0.0681818	0.01	0.01	0.02	0.18	0.27	0.01
0.137405	0.03	0.01	0.02	0.15	0.05	0.02
0.0898438	0.36	0.02	0	0.16	0.15	0.01
0.0169492	0.04	0.06	0	0.2	0.13	0.17
0.14218	0	0	0.13	0.12	0.28	0.06
0.100629	0.04	0.02	0.05	0.15	0.13	0.07
0.150376	0.11	0.01	0	0.16	0.14	0.03
0.0864865	0.11	0.06	0.14	0.23	0.1	0.05
0.413146	0.01	0	0	0.24	0.28	0.02
0.104839	0.03	0	0.08	0.14	0.14	0.01
0.159091	0.09	0.01	0.02	0.03	0.12	0.13
0.140078	0.08	0.01	0	0.23	0.42	0.03
0.0788177	0	0.03	0.04	0.28	0.25	0.01
0.0718954	0	0.35	0.05	0.09	0.23	0.01
0.106383	0.03	0.05	0.07	0.11	0.1	0.04
0.0705394	0.28	0.24	0	0.14	0.09	0
0.056338	0.41	0.03	0.06	0.13	0.12	0.02
0.0769231	0	0.06	0.04	0.16	0.15	0.02
0.0392157	0.38	0.19	0.09	0.19	0.06	0.02
0.0115385	0.42	0.01	0.07	0.21	0.22	0
0.0206612	0	0.03	0.02	0.15	0.36	0.02
0.102703	0.29	0.02	0	0.2	0.25	0.15
0.145833	0.08	0.43	0.5	0.17	0.06	0.26
0.0144231	0.93	0.01	0.03		0.12	0.01
0.0695187	0	0.05	0		0.1	0.08
0.16699	0	0.07	0		0.1	0.07
0.145324	0.13	0.1	0		0.06	0.02
0.163543	0.67	0	0.33		0.27	0.04
0.118919	0	0.02	0.06		0.16	0
0.148624	0.03	0.03	0.07		0.08	0
0.0444145	0.06	0.02	0.07		0.28	0.03
0.047619	0.08	0.02	0		0.11	0.04
0.110577	0.31	0.02	0.1		0.15	0.03
0.0538462	0.49	0.01	0		0.16	0
0.0588235	0.29	0.03	0		0.08	0
0.224359	0.56	0.12	0.06		0.16	0.15
0.259146	0.52	0.02	0		0.17	0.03
0.0568182	0.69	0.06	0.03		0.09	0
0.247706	0.1	0.02	0.03		0.12	0.01
0.411765	0.1	0.07	0.3		0.05	0
0.119171	0.3	0.01	0		0.08	0.02
0.0935024	0.45	0.01	0		0.16	0.01
0.165714	0.15	0.02	0		0.16	0.01
0.102041	0	0.03	0.05		0.15	0.04
0.122402	0	0.05	0.04		0.17	0
0.463415	0.07	0.14	0.02		0.24	0
0.141935	0.51	0.11	0.2		0.09	0.14
0.108108	0.9	0.21	0.2		0.22	0.05
0.11254	0.18	0.26	0.06		0.1	0
0.0274725	0.13	0.18	0.01		0.16	0
0.236919	0.23	0.2	0.01		0.14	0.82
0.0623974	0.16	0.12	0.03		0.17	0.13
0.066487	0.11	0.17	0.01		0.16	0.02
0.116484	0.08	0.29	0		0.14	0.05
0.273649	0.75	0.28	0.91		0.1	0
0.0917512	0.04	0.17	0.05		0.08	0
0.433451	0.31	0.08	0.04			0
0.053898	0	0.16	0			0.01
0.140845	0.06	0.17	0.03			0.01
0.130952	0.44	0.17	0.05			0
0.144847	0.07	0.18	0			0.02
0.632911	0.18	0.18	0			0
0.0789474	0.57	0.12	0.08			0.01
0.298851	0.09	0.22	0			0
0.000961538	0	0.38	0.04			0
0	0.07	0.2	0			0.01
0.0714286	0.02	0.22	0.03			0.25
0.00684932	0	0.15	0.04			0
0.0756303	0.13	0.23	0			0.07
0.494118	0.04	0.14	0.03			0
0.0294118	0	0.21	0.13			0
0.166667	0.12	0.17	0.06			0.18
0.00877193	0.23	0.19	0.04			0.06
0.0560748	0.08	0.24	0.03			0.04
0.038961	0.41	0.21	0.02			0.02
0.0165289	0.02	0.11	0.04			0.37
0.0779221	0.11	0.09	0.17			0.09
0.145455	0	0.17	0.07			0.05
0.0722892	0.03	0.1	0			0.13
0	0.07	0.12	0			0.13
0.17037	0	0.16	0			0.43
0	0.38	0.13	0			0.13
0	0	0.22	0			0.13
0.126126	0.08	0.29	0			0.53
0.0127389	0.31	0.17	0.41			0.08
0.0797546	0.49	0.22	0.05			0.38
0.0684932	0.29	0.16	0.02			0.05
0.0365297	0.56	0.15	0.02			0.29
0.12987	0.52	0.1	0.03			0.16
0.00877193	0.69	0.23	0.03			0.01
0.0227273	0.1	0.25	0.16			0.04
0.030303	0.1	0.34	0.02			0.2
0.0933333	0.3	0.13	0.01			0.04
0.116364	0.45	0.27	0.09			0.04
0.045977	0.15	0.19	0.02			0.26
0.146341	0	0.2	0			0.09
0.474441	0	0.14	0.04			0.22
0.030837	0.07	0.15	0.29			0.03
0.0654008	0.51	0.21	0.06			0.03
0.191674	0.9	0.21	0.17			0.09
0.129412	0.18	0.23	0.04			0.17
0.0530035	0.13	0.25	0			0.2
0.0237342	0.23	0.46	0			0.11
0.0578035	0.16	0.21	0			0
0.0305344	0.11	0.05	0			0.07
0.0443213	0.08	0.15	0.02			0.14
0.0201613	0.75	0.12	0			0.29
0.0289855	0.04	0.17	0.05			0.06
0.135385	0.31	0.23	0.04			0.48
0.0294118	0	0.24	0.13			0.62
0.0412698	0.06	0.24	0			0.12
0.0483516	0.44	0.23	0			0.14
0.0269151	0.13	0.19	0			0.15
0.351648	0.72	0.22	0.02			0.15
0.12973	0.55	0.2	0.07			0.14
0.0830325	0	0.2	0.15			0.05
0.0884956	0	0.33	0			0.53
0.0452489	0.87	0.19	0.03			0.04
0.0795107	0.42	0.28	0.05			0.07
0.00598802	0	0.19	0.01			0.01
0.0395604	0	0.22	0.11			0.03
0.0986842	0.75	0.17	0.14			0.08
0.025641	0.05	0.21	0			0.04
0.345679	0.38	0.1	0.06			0.21
0.0459184	0	0.19	0			0.05
0.0298913	0.8	0.14	0.11			0.02
0.178378	0	0.13	0.03			0.45
0.0391705	0	0.22	0.02			0.04
0.0589681	0.93	0.16	0			0.63
0.124736	0.05	0.24	0.02			0.05
0.0481541	0	0.14	0.02			0.09
0	0	0.14	0.01			0.2
0.0117647	0	0.24	0.02			0.09
0.0465116	0.02	0.2	0			0.01
0.0849057	0.05	0.33	0.05			0.49
0.23622	0.03	0.17	0			0.04
0.133333	0.17	0.3	0.05			0.16
0.0909091	0.09	0.19	0.06			0.33
0.0227273	0.19	0.23	0.02			0.32
0.0229508	0.06	0.17	0			0.55
0.0822511	0	0.19	0.01			0.03
0.0601852	0.13	0.22	0.02			0.03
0.137324	0.02	0.16	0			0.45
0.0401606	0.23	0.13	0.02			0.06
0.345679	0.12	0.09	0.02			0.27
0.468975	0.06	0.11	0
0.0384615	0.03	0.33	0.05
0.129534	0.08	0.16	0
0.082996	0.15	0.14	0.02
0.358491	0.15	0.18	0
0.0488372	0.04	0.18	0.1
0.0283688	0.09	0.12	0
0.122536	0.43	0.13	0.01
0.0348706	0.02	0.14	0.06
0.287639	0.12	0.11	0
0.133266	0.08	0.11	0.04
0.0906667	0.13	0.17	0
0.137331	0.2	0.19	0.01
0.139556	0	0.15	0.06
0.116832	0.03	0.15	0.01
0.20282	0.05	0.3	0.01
0.144904	0.09	0.11	0.01
0.122546	0.18	0.15	0.03
0.0668151	0.06	0.18	0.03
0.112676	0.04	0.13	0
0.158079	0.47	0.15	0.03
0.0908184	0.23	0.17	0.01
0.141583	0.08	0.18	0
0.121762	0.19	0.27	0.07
0.0787825	0.24	0.19	0.02
0.0921228	0.05	0.14	0.01
0.0793466	0.03	0.22	0
0.0677966	0.04	0.09	0.03
0.121762	0.17	0.12	0
0.0787825	0.01	0.12	0.04
0.0921228	0.02	0.15	0.36
0.0793466	0.05	0.17	0.09
0.0677966	0.02	0.14	0.01
0.445545	0.07	0.15	0.01
0.22449	0.13	0.25	0.04
0.626866	0.05	0.16	0.01
0.114754	0.01	0.27	0.02
0.0322581	0.04	0.23	0.19
0.130769	0.02	0.15	0.05
0.0454545	0.19	0.14	0.02
0.184211	0.02	0.22	0.47
0.0994475	0.09	0.17	0.25
0.142857	0.09	0.22	0.18
0.170213	0.03	0.17	0.07
0.0641026	0.03	0.05	0.1
0.126984	0.12	0	0.03
0.350877	0.08	0.01	0.03
0.105263	0.11	0.01	0.02
0.521898	0.22	0	0.18
0.185185	0.03	0.06	0.1
0.111111	0.13	0.01	0.08
0.215385	0.01	0.03	0.05
0.130208	0.2	0.03	0.07
0.192308	0.03	0.06	0.01
0.48	0.13	0.02	0.12
0.047619	0.18	0.01	0.08
0.0769231	0.12	0	0.03
0.53169	0.35	0.06	0.1
0.106195	0.13	0	0.09
0.108696	0.09	0.05	0
0.0862069	0.1	0.02	0.01
0.285714	0.04	0.52	0
0.148148	0.22	0.03	0.11
0.0789474	0.07	0.01	0
0.215686	0.07	0.13	0.06
0.83871	0.18	0.05	0.01
0.111111	0.11	0.01	0.17
0.0357143	0.01	0	0.03
0.151515	0.04	0	0.35
0.255556	0.05	0.01	0.1
0.177778	0.05	0	0
0.126437	0.02	0.06	0.01
0.526316	0.04	0.12	0.06
0.241379	0.05	0.02	0.06
0.0232558	0.1	0.02	0.04
0.239521	0.08	0	0.04
0.217172	0.07	0.02	0.01
0.0573248	0.1	0	0.36
0.164384	0.14	0	0.11
0.046875	0.07	0.05	0.02
0.0666667	0.15	0.01	0.01
0.0526316	0.18	0.01	0.15
0.0973451	0.09	0.04	0.05
0.08	0.08	0.01	0.02
0.286167	0.07	0.01	0.04
0.118318	0.31	0.03	0.03
0.141126	0.07	0	0.03
0.182135	0.06	0.02	0.05
0.122718	0.01	0.02	0.11
0.120158	0.09	0.01	0.16
0.0418204	0.04	0.01	0.12
0.110368	0.02	0	0.03
0.059448	0.02	0.02	0.04
0.215339	0.08	0.01	0.03
0.0923277	0.04	0.03	0.28
0.153846	0.12	0.01	0.11
0.0574506	0.06	0.02	0.1
0.092	0.1	0.02	0.23
0.096875	0.07	0	0.07
0.458771	0.21	0.04	0.07
0.207977	0.01	0.02	0.07
0.0537897	0.03	0.04	0.15
0.426934	0.11	0.06	0.02
0.0793651	0.07	0.01	0.1
0.0722222	0.04	0.01	0.05
0.123188	0.15	0.05	0.02
0.140212	0.19	0	0
0.0128205	0.03	0.01	0.12
0.0941558	0.09	0.02	0.01
0.11165	0.05	0.03	0.28
0.0936455	0.11	0.02	0.05
0.0582524	0.06	0	0.05
0.168357	0.05	0.06	0.01
0.140777	0.1	0.02	0.74
0.203947	0.03	0.01	0.03
0.117647	0.11	0.05	0
0.143411	0.15	0.01	0.08
0.329741	0.03	0.01	0.04
0.158576	0.06	0.07	0.03
0.134328	0.1	0.01	0.01
0.0603774	0.06	0.01	0
0.0642458	0.18	0.01	0.05
0.010101	0.09	0.02	0.03
0.0436137	0.05	0.01	0
0.23	0.15	0.02	0
0.0576923	0.03	0	0
0.0366972	0.26	0.05	0
0.0985915	0.11	0.02	0.03
0.0746269	0.03	0.04	0.1
0.0699708	0.42	0.04	0.12
0.2287	0.08	0.01	0.06
0.108108	0.32	0.01	0
0.0917431	0.27	0	0
0.118785	0.15	0	0.4
0.0708502	0.29	0	0.4
0.0653951	0.11	0	0.03
0.113074	0.05	0.01	0.07
0.0529661	0.2	0	0.24
0.108844	0.13	0.13	0.19
0.185714	0.06	0	0.65
0.108626	0.03	0	0
0.0626703	0.03	0.01	0.1
0.180934	0.06	0.06	0
0.115764	0.02	0	0.06
0.164751	0.12	0.03	0
0.175227	0.08	0	0
0.118812	0.16	0	0.08
0.160714	0.43	0	0
0.0954357	0.19	0	0
0.2	0.05	0	0
0.108609	0.08	0.12	0
0.16143	0.07	0.03	0
0.363077	0.12	0.03	0
0.203426	0.25	0	0
0.275154	0.14	0	0
0.308397	0.16	0.52	0
0.127758	0.14	0	0
0.114355	0.18	0	0
0.109617	0.13	0.05	0
0.024	0.07	0.12
0.0740741	0.22	0
0.121739	0.14	0.01
0.0740741	0.12	0.02
0.0357143	0.06	0.01
0.0714286	0.3	0.28
0.263473	0.06	0
0.1	0.03	0
0.145455	0.03	0.01
0.0740741	0.1	0
0.0263158	0.18	0.07
0.0625	0.1	0.01
0.204082	0.34	0
0.0740741	0.09	0.03
0.125	0.03	0.02
0.166667	0	0.03
0.04	0	0.03
0.183099	0.04	0.03
0.102804	0	0.15
0.126582	0.01	0.02
0.0516432	0.03	0
0.0294118	0.01	0
0.0533333	0.09	0.29
0.0769231	0	0.01
0.174194	0	0.06
0.203704	0.01	0
0.00775194	0.01	0.01
0.0289855	0	0.04
0.272109	0.13	0.12
0.0582524	0.01	0.03
0.121053	0.04	0.11
0.136187	0.01	0
0.0631579	0	0.01
0.025	0	0.02
0.280488	0.14	0.01
0.0571429	0	0.26
0.0776699	0.07
0.175824	0
0.0397351	0.02
0.0803571	0.04
0.04	0
0.232558	0.03
0.0647482	0.1
0.027027	0.03
0.05	0
0.308333	0.5
0.0638298	0
0	0.03
0.0758294	0.06
0.106061	0.01
0.181818	0.01
0.031746	0
0.180328	0.01
0.0925926	0.09
0.038961	0.23
0.15	0.03
0.0487805	0.02
0.0131579	0.13
0.0784314	0.06
0.0776699	0
0.192308	0.02
0.191489	0.02
0.0571429	0
0.0487805	0.05
0.166667	0
0.0909091	0
0.0416667	0.03
0.0143885	0
0.12766	0
0.0634921	0
0.0208333	0
0.027027	0.27
0.0740741	0.08
0.146341	0.04
0.203704	0.07
0.173913	0
0.0810811	0.02
0	0
0.0645161	0.02
0.0344828	0.02
0.0441176	0.08
0.0224719	0.04
0.0652174	0.02
0	0
0.0232558	0.04
0.03125	0.01
0.0204082	0.01
0.0833333	0.06
0	0.1
0.142857	0
0.0526316	0.21
0.0810811	0.12
0.0512821	0.02
0	0.71
0.0689655	0.11
0.130435	0.24
0	0
0	0.04
0.216216	0.08
0.0555556	0.02
0.0638298	0.02
0.039604	0.17
0.0862069	0.02
0.0107527	0.04
0.0277778	0.02
0.00763359	0
0.0188679	0
0.0526316	0
0.255814	0.02
0.28	0
0.0967742	0.02
0.393939	0.06
0	0
0.0357143	0
0.175	0.04
0.111111	0
0.0767442	0
0.0166667	0
0.0196078	0.03
0.0714286	0
0.0416667	0
0.153846	0.08
0.142857	0.01
0.0243902	0
0.0666667	0.4
0.015625	0.03
0.027027	0.03
0.0526316	0
0.047619	0.05
0.0175439	0.03
0.0294118	0.1
0.153846	0.03
0.0909091	0
0.101695	0.03
0.0147059	0.05
0.141892	0.03
0.0394737	0
0.0196078	0.04
0.0208333	0.03
0.047619	0.02
0.0454545	0.05
0	0.12
0.0909091	0.07
0.119048	0.02
0.0128205	0
0.0384615	0.02
0.0133333	0.02
0.0379747	0
0.0102041	0.01
0.170732	0.31
0.0666667	0.03
0.0793651	0.03
0.0590717	0.02
0.0519481	0.02
0.0588235	0
0.05	0.01
0.0547945	0.53
0.0277778	0.02
0.0555556	0.04
0	0.05
0.0263158	0
0.0212766	0.1
0.127273	0
0.0869565	0
0.0357143	0.05
0	0
0	0.02
0.166667	0
0.0149254	0
0	0.01
0.0487805	0.09
0.1	0
0.0980392	0
0.266667	0
0.0571429	0.01
0.436242	0.02
0.0454545	0.02
0.0465116	0
0.0666667	0.12
0.0547945	0
0.0588235	0.03
0.0952381	0.01
0.05	0
0.109589	0.05
0.0298507	0
0	0.01
0.203509	0
0.12	0.03
0.101266	0.01
0.0714286	0.03
0.0869565	0.01
0.0649351	0.01
0.025641	0.05
0	0.01
0.0220588	0
0.105769	0.01
0.0266667	0
0	0.03
0.111111	0.01
0.0514706	0.47
0.305085	0.01
0	0
0.0869565	0.18
0.0666667	0.41
0.0588235	0.02
0.333333	0.02
0	0
0.0769231	0.01
0.1	0.01
0	0
0.0338983	0
0.0714286	0.41
0.0416667	0.25
0.0188679	0.08
0.111111	0
0.0483871	0.3
0.0204082	0.08
0.0273973	0.13
0.0512821	0.5
0.0576923	0
0.482085	0.09
0.0531915	0.72
0.0298507	0.13
0.0909091	0.16
0.0909091	0.51
0.0263158	0.71
0.0405405	0.07
0.102564	0.43
0.0769231	0.11
0	0
0.0452675	0.79
0.0746269	0.16
0.18	0.34
0.0181818	0.15
0	0.02
0.0263158	0.53
0.0625	0.57
0.0681818	0.15
0.0833333	0.19
0.0655738	0.37
0.0128205	0.12
0.0313725	0.1
0.0487805	0.43
0.0487805	0.58
0.0465116	0.05
0	0.4
0.0655738	0.3
0	0.2
0.0681818	0.63
0.027027	0.16
0.168459	0.08
0.276471	0.12
0.0521173	0.04
0.110429	0
0.224206	0.2
0.119863	0.06
0.122024	0.17
0.0673077	0.11
0.276498	0.02
0.117949	0
0.1125	0.41
0.142857	0.08
0.0526316	0.61
0.151899	0.13
0.0844156	0.11
0.0835913	0.19
0.323077	0.14
0.66875	0.01
0.0833333	0.03
0.311659	0.26
0.087156	0.03
0.0365854	0.06
0.0480769	0
0.131206	0.08
0.187117	0
0.204082	0.16
0.192308	0.03
0.197917	0.49
0.117834	0.16
0.0983607	0.05
0.162162	0.53
0.526316	0
0.185185	0.04
0.170543	0.53
0.0810811	0.37
0.147059	0.15
0.328125	0.28
0.0322581	0.13
0.12
0.216393
0.498155
0.0961538
0.171429
0.187097
0.163842
0.186603
0.101523
0.20979
0.174935
0.414097
0.0722892
0.156863
0.238095
0.0760234
0.231884
0.148276
0.102941
0.122222
0.160401
0.0542299
0.170968
0.180451
0.190349
0.0967742
0.167203
0.090566
0.0508475
0.111111
0.0811744
0.0743982
0.103774
0.123711
0.0454545
0.101852
0.176301
0.0660661
0.241486
0.105448
0.141667
0.0915033
0.327014
0.276961
0.147766
0.100543
0.11358
0.150641
0.115152
0.0522727
0.235437
0.282297
0.109099
0.114842
0.218058
0.135794
0.208777
0.240811
0.00630063
0.281189
0.231399
0.0865266
0.177778
0.0911047
0.240426
0.158543
0.25295
0.121592
0.355502
0.226335
0.529784
0.214389
0.246657
0.475504
0.248109
0.276239
0.239757
0.432415
0.302768
0.262995
0.522727
0.13961
0.40378
0.377892
0.226374
0.28738
0.110787
0.191358
0.375556
0.224342
0.320248
0.247772
0.316684
0.188093
0.257899
0.271898
0.316914
0.220096
0.133748
0.171806
0.118508
0.201719
0.15842
0.167644
0.121059
0.179192
0.191271
0.112712
0.115321
0.206564
0.151184
0.313761
0.159257
0.25162
0.359202
0.333032
0.272195
0.319876
0.256219
0.358996
0.256905
0.149254
0.246224
0.181159
0.262907
0.341463
0.58216
0.391969
0.281895
0.266549
0.416667
0.404741
0.389344
0.317829
0.233415
0.0502092
0.280142
0.19943
0.131086
0.278049
0.309179
0.28
0.270408
0.0535714
0.465409
0.155172
0.146993
0.107143
0.0646766
0.26087
0.286713
0.204082
0.303342
0.211302
0.265416
0.297297
0.238683
0.27957
0.380531
0.480769
0.16568
0.321799
0.394558
0.164021
0.401786
0.285714
0.493007
0.27907
0.27619
0.230769
0.306931
0.355556
0.257778
0.224719
0.412162
0.264605
0.503597
0.26045
0.134228
0.450617
0.470588
0.207951
0.29878
0.242291
0.277778
0.235955
0.209677
0.313187
0.465753
0.36
0.412162
0.264605
0.503597
0.26045
0.134228
0.450617
0.470588
0.207951
0.29878
0.242291
0.277778
0.235955
0.209677
0.313187
0.465753
0.36
0.227139
0.483974
0.244792
0.38
0.431034
0.27027
0.255869
0.314815
0.227848
0.170868
0.180412
0.368794
0.403465
0.37013
0.256579
0.348485
0.260204
0.153061
0.216981
0.361842
0.238636
0.258004
0.263844
0.402062
0.221757
0.203509
0.356401
0.280899
0.119306
0.146341
0.280936
0.240349
0.347003
0.155085
0.27125
0.226277
0.264223
0.306947
0.171504
0.3
0.238863
0.293624
0.685
0.1
0.193317
0.13089
0.595238
0.256039
0.218045
0.144092
0.258577
0.179599
0.296604
0.24321
0.212569
0.16111
0.258577
0.179599
0.296604
0.24321
0.212569
0.16111
0.258577
0.179599
0.296604
0.24321
0.212569
0.16111
0.085554
0.136126
0.0986938
0.0590278
0.188
0.102241
0.112705
0.0639441
0.128428
0.098849
0.133705
0.0681693
0.236084
0.147232
0.109244
0.0997485
0.139583
0.0918984
0.0855137
0.203485
0.295396
0.131965
0.139606
0.0569981
0.0688956
0.0989717
0.126263
0.0713679
0.244652
0.095917
0.145195
0.0924895
0.0752431
0.0980551
0.256492
0.345543
0.251572
0.125
0.107289
0.0640756
0.0826531
0.0781011
0.298493
0.213158
0.223844
0.139806
0.0509915
0.0880996
0.100569
0.113271
0.194946
0.119238
0.119309
0.172237
0.0997475
0.148548
0.340659
0.195122
0.12988
0.200602
0.167973
0.0381773
0.0767123
0.156412
0.188226
0.117139
0.0440332
0.141192
0.084266
0.182182
0.0984894
0.0845238
0.0699694
0.161616
0.134014
0.134365
0.051832
0.0865854
0.0917874
0.117122
0.0535094
0.15413
0.145112
0.159599
0.106
0.0980684
0.119241
0.280689
0.195052
0.151748
0.144589
0.0634817
0.338983
0.147743
0.116718
0.0964912
0.0671675
0.0646476
0.0520494
0.0719875
0.116003
0.0804843
0.132668
0.116615
0.107254
0.164268
0.0899471
0.102416
0.0279441
0.181818
0.149791
0.150702
0.145366
0.0882213
0.0945796
0.1313
0.135345
0.132895
0.193002
0.292177
0.124585
0.197074
0.172585
0.155041
0.21244
0.0941412
0.105905
0.0309278
0.177186
0.0853951
0.178088
0.262405
0.233136
0.203759
0.190962
0.198837
0.251205
0.243645
0.124275
0.127517
0.201434
0.120363
0.250588
0.112986
0.223077
0.0977569
0.464127
0.286885
0.169097
0.148451
0.0995464
0.133318
0.172975
0.0957423
0.182272
0.0973963
0.0640569
0.0886222
0.0768897
0.0858148
0.0828539
0.235937
0.111321
0.254644
0.197531
0.375639
0.491603
0.424577
0.283602
0.335165
0.221541
0.381983
0.254201
0.202303
0.187032
0.198817
0.346525
0.13004
0.13624
0.29971
0.228528
0.46496
0.276053
0.270748
0.341482
0.506792
0.253192
0.347774
0.227041
0.302964
0.200755
0.23131
0.256625
0.187242
0.23807
0.243124
0.412468
0.36554
0.22322
0.19755
0.177984
0.391681
0.325369
0.440014
0.216605
0.152455
0.205849
0.147406
0.143062
0.29683
0.212
0.153729
0.397571
0.160237
0.0242857
0.148244
0.378049
0.0736563
0.0990991
0.217337
0.153344
0.143651
0.200689
0.0636042
0.00473934
0.0866142
0.0577778
0.0727763
0.0703812
0.177778
0.00297177
0.0725389
0.220126
0.0213816
0.0740741
0.0658436
0.192935
0.0335008
0.160396
0.0196078
0.028169
0.016129
0.0231214
0.234043
0.0787402
0.134969
0.0285714
0.0690377
0.0890688
0.151442
0.0645161
0.0230263
0
0.0376712
0.10262
0.110512
0.0695067
0.0233918
0.0666667
0.0390625
0.0620438
0.0379147
0.531915
0.0813397
0.0280702
0.05
0.113475
0.666667
0.0545455
0.0598802
0.112094
0.0419847
0.0885417
0.0313589
0.0714286
0.215232
0.0816901
0.515152
0.307571
0
0.0608696
0.0326264
0.0617089
0.033101
0.0569832
0.11973
0.0849598
0.0110957
0.0699301
0.0515464
0.265886
0.0865672
0.0512367
0.0683507
0.111421
0.104361
0.0806175
0.0995575
0.100372
0.0361842
0.112
0.0938776
0.0479896
0.0883392
0.0744417
0.0846325
0.187166
0.149269
0.0540915
0.110721
0.0297203
0.0672926
0.120562
0.0537353
0.0395634
0.0725664
0.0578512
0.0707692
0.0588235
0.0674003
0.123656
0.273292
0.430108
0.0562162
0.0782473
0.0772472
0.0578704
0.0438596
0.208777
0.0863309
0.124795
0.114699
0.0301109
0
0.0390335
0.0612245
0.0596491
0.0526316
0.0494186
0.0275387
0.111111
0.0307692
0.045509
0.206544
0.0763052
0.0400641
0.0259563
0.0765607
0.045977
0.0350584
0.0482315
0.102041
0.103896
0.0546139
0.00623053
0.401448
0.171536
0.553485
0.180189
0.232794
0.180418
0.264286
0.328758
0.165943
0.242563
0.205546
0.331921
0.193709
0.250566
0.286364
0.185879
0.0524345
0.189441
0.133739
0.0474407
0.443439
0.34788
0.161074
0.222642
0.198413
0.413287
0.313887
0.107889
0.218441
0.354118
0.182171
0.272076
0.287671
0.152108
0.206186
0.285337
0.12349
0.427481
0.283058
0.466783
0.0886778
0.12737
0.103228
0.139268
0.183471
0.143192
0.0652985
0.12707
0.0927331
0.0974453
0.146736
0.0834604
0.191361
0.0913994
0.142921
0.0786505
0.468135
0.219277
0.164061
0.169899
0.174164
0.212903
0.1768
0.18508
0.233848
0.200109
0.151544
0.212535
0.0788849
0.116242
0.122948
0.126046
0.148702
0.0772686
0.157804
0.214286
0.25487
0.316239
0.128263
0.112787
0.144231
0.725706
0.265993
0.348212
0.231982
0.262729
0.513628
0.397461
0.603421
0.26009
0.408874
0.18527
0.274802
0.19479
0.217538
0.425997
0.112015
0.298513
0.248017
0.369651
0.220207
0.387667
0.10788
0.0715925
0.108741
0.0639561
0.135614
0.137022
0.0918133
0.0991788
0.117647
0.199149
0.517483
0.0905003
0.143662
0.178201
0.0944123
0.144611
0.0894103
0.0843373
0.0935024
0.187069
0.0982801
0.163174
0.149542
0.593316
0.15947
0.101386
0.101283
0.0771006
0.109699
0.473781
0.109471
0.0885746
0.0991217
0.101472
0.161123
0.0762712
0.152284
0.0985294
0.206289
0.119579
0.116715
0.0950389
0.222692
0.134731
0.174453
0.0895971
0.151993
0.0574586
0.111455
0.0438433
0.175066
0.130435
0.162752
0.0930506
0.0976163
0.206042
0.124176
0.135833
0.0816195
0.103158
0.111475
0.158636
0.0618459
0
0.0357143
0.142857
0.166667
0.0526316
0.428571
0.285714
0
0
0.189189
0.25
0
0
0.8
0
0.285714
0.0454545
0
0.25
0.0869565
0.5
0.25
0.428571
0
0.125
0
0
0.875
0
0.333333
0
0
0
0.166667
0.428571
0
0
0
0
0
0.0769231
0.666667
0.5
0.0769231
0.636364
0
0
0
0
0.333333
0
0.00182149
0
0.5
0
0.166667
0.173913
0
0.5
0.428571
0
0
0.0103093
0.284091
0.038835
0.118421
0.0909091
0.0526316
0.028777
0.00805861
0.452381
0.0769231
0.0386473
0.184211
0.00862069
0.0851064
0.102564
0.551351
0.157895
0.267974
0.0588235
0.0682927
0.0425532
0.126984
0.12963
0.898601
0.0588235
0.217054
0.0709677
0.0406746
0.0132159
0.037037
0.163265
0.0588235
0.153846
0.0185185
0.0352941
0.239521
0.0277778
0.0574713
0.44186
0
0.469697
0.383838
0.185185
0.290323
0.121622
0.238806
0.133333
0.153846
0.0240964
0.0481928
0.217949
0.0842697
0
0.0847458
0.183544
0.978947
0.23301
0.0266667
0.270642
0.162393
0
0.012987
0.0737705
0.797994
0.189655
0
0.0133333
0.111111
0.00775194
0.0714286
0.134921
0.22293
0.0379747
0.105263
0.129032
0.302752
0.116667
0.0384615
0.06
0.222222
0.0638298
0.15
0.0508475
0.0224719
0.202381
0.0194175
0.447368
0.0625
0.739437
0.230769
0.47619
0.0357143
0.522727
0.322034
0.0689655
0.153846
0
0.0588235
0
0
0.0816327
0.209302
0.0933333
0.0192308
0.222222
0.0493827
0.0185185
0.283582
0.1
0
0.05
0.0357143
0.0444444
0.736111
0.0649351
0.0842105
0
0.0333333
0
0.0357143
0.048
0.042328
0.132911
0.134146
0.2
0.0192308
0.060241
0.104478
0.0810811
0.12
0.113636
0.23991
0.404255
1
0.060241
0.125
0.0208333
0.137931
0.235294
0.307692
0.0454545
0
0
0
0
0
0
0.12
0.0344828
0
0
0
0.5
0.92973
0
0
0
0
0.0263158
0
0.661538
0
0.0232558
0.025641
0
0.111111
0
0
0
0
0
0
0
0.121212
0.125
0.166667
0.03125
0
0.031746
0
0
0
0
0
0.136364
0
0.0666667
0.666667
0
0
0
0.178571
0.351852
0.1
0
0
0.254813
0.156182
0.189944
0.102244
0.218539
0.495923
0.13361
0.233684
0.110553
0.0604027
0.0912548
0.124138
0.535842
0.182213
0.118343
0.0603448
0.112853
0.609489
0.517298
0.0684597
0.100877
0.107216
0.0681818
0.429986
0.236984
0.150838
0.497807
0.008184
0.0833333
0
0
0
0
0.0277778
0
0
0
0
0
0.636364
0.25
0
0
0.83871
0
0.2
0.166667
0.111111
0.277778
0.583333
0.117647
0.306818
0.0714286
0.0576923
0.195652
0.447761
0.142857
0.0272727
0.148148
0.212121
0.166667
0.25
0.694118
0.153846
0.285714
0.03125
0.0309278
0.0972222
0.196078
0.284211
0.527273
[truncated: 6,854 more rows]

## Sheet: POC1B PC
POC1B PC/Total	Bull 1	Bull 2	Bull 3	Bull 4	Bull 5	Bull 6
0		0.16			0.25	0.28		Bins	0.05	0.15	0.25	0.35	0.45	0.55	0.65	0.75	0.85	0.95
		0.13			0.25	0.16			0	.1-.2	.2-.3	.3-.4	.4-.5	.5-.6	.6-.7	.7-.8	.8-.9	.9-1
		0.13			0	0.48			502	2209	1663	288	42	8	2	0	2	3	4719
		0.16			0.11	0.27			0.106378	0.468108	0.352405	0.0610299	0.00890019	0.00169527	0.000423819	0	0.000423819	0.000635728
		0.18			0.06	0.25
		0.17			0.27	0.25
		0.13			0	0.31		Bull 1	0.05	0.15	0.25	0.35	0.45	0.55	0.65	0.75	0.85	0.95
		0.16			0.17	0.26			98	209	88	16	2	2	0	0	1	0	416
		0.13			0.12	0.32			0.235577	0.502404	0.211538	0.0384615	0.00480769	0.00480769	0	0	0.00240385	0
		0.31			0.23	0.32
		0.24			0	0.18
		0.16			0	0.22		Bull 2	0.05	0.15	0.25	0.35	0.45	0.55	0.65	0.75	0.85	0.95
		0.15			0.32	0.36			36	168	53	15	4	2	0	0	0	0	278
		0.12			0.21	0.26			0.129496	0.604317	0.190647	0.0539568	0.0143885	0.00719424	0	0	0	0
		0.13			0.17	0.49
		0.19			0.2	0.3
		0.16			0	0.32		Bull 3	0.05	0.15	0.25	0.35	0.45	0.55	0.65	0.75	0.85	0.95
		0.14			0.33	0.3			102	200	60	18	8	0	1	0	0	1	390
		0.17			0.09	0.35			0.261538	0.512821	0.153846	0.0461538	0.0205128	0	0.0025641	0	0	0.0025641
		0.12			0.38	0.3
		0.18			0.23	0.28
		0.14			0.22	0.49		Bull 4	0.05	0.15	0.25	0.35	0.45	0.55	0.65	0.75	0.85	0.95
		0.2			0.18	0.33			3	44	67	18	7	0	0	1	1	0	141
		0.16			0.41	0.25			0.0212766	0.312057	0.475177	0.12766	0.0496454	0	0	0.0070922	0.0070922	0
		0.25			0.37	0.21
		0.12			0.35	0.14
		0.18			0.36	0.29		Bull 5	0.05	0.15	0.25	0.35	0.45	0.55	0.65	0.75	0.85	0.95
					0.28	0.34			11	50	70	18	1	1	0	0	0	0	151
					0.31	0.17			0.0728477	0.331126	0.463576	0.119205	0.00662252	0.00662252	0	0	0	0
					0.34	0.2
					0.29	0.34
					0.3	0.31		Bull 6	0.05	0.15	0.25	0.35	0.45	0.55	0.65	0.75	0.85	0.95
					0.28	0.39			10	85	74	34	12	3	1	0	0	0	219
					0.26	0.48			0.0456621	0.388128	0.3379	0.155251	0.0547945	0.0136986	0.00456621	0	0	0
					0.28	0.3
					0.32	0.21
					0.3	0.34
					0.28	0.38
					0.21	0.26
					0.27	0.3
					0.27	0.35
					0.28	0.48
					0.26	0.24
					0.17	0.13
					0.31	0.57
					0.33	0.23
					0.26	0.5
					0.3	0.3
					0.12	0.34
					0.16	0.34
					0.3	0.19
					0.26	0.23
						0.3
						0.44
						0.38
						0.17
						0.6
						0.14
						0.29
						0.46
						0.22
						0.18
0.149775			0.15			0.23
0.127182			0.13			0.49
0.134904			0.13			0.35
0.0968944			0.1			0.25
0.0913174			0.09			0.26
0.116615			0.12			0.15
0.0901722			0.09			0.2
0.168464			0.17			0.34
0.121925			0.12			0.26
0.151208			0.15			0.28
0.192593			0.19			0.33
0.172566			0.17
0.121951			0.12
0.107399			0.11
0.125781			0.13
0.13113			0.13		0.09
0.15559			0.16		0.16
0.206101			0.21		0.31
0.167616			0.17		0.23
0.0551559			0.06		0.27
0.130112			0.13		0.28
0.0819672			0.08		0.11
0.0921053			0.09		0.27
0.197674			0.2		0.26
0.164706			0.16		0.23
0.0717703			0.07		0.24
0.0708447			0.07		0.2
0.158055			0.16		0.23
0.0807175			0.08		0.2
0.153094			0.15		0.21
0.188889			0.19	0.24	0.28
0.121277			0.12	0.35	0.3
0.0790191			0.08	0.38	0.24
0.0942857			0.09	0.24	0.24
0.181141			0.18	0.18	0.27
0.144262			0.14	0.21	0.3
0.0755396			0.08	0.26	0.11
0.143836			0.14	0.21	0.28
0.161172			0.16	0	0.3
0.0510949			0.05	0.2	0.37
				0.38	0.14
				0.23	0.35
				0.29	0.19
				0.22	0.24
				0.23	0.2
				0.26	0.15
				0.23	0.16
				0.22	0.16
				0.15	0.17
				0.32	0.12
				0.12	0.29
				0.18	0.16
				0.49	0.26
				0.23	0.3
				0.28	0.27
				0.14	0.2
				0.19	0.29
				0.31	0.25
				0.26	0.22
				0.47	0.18
				0.19	0.26
				0.17	0.2
				0.21	0.26
				0.21	0.24
				0.21	0.23
				0.19	0.21
		0.16		0.21	0.16
		0.16		0.3	0.17
		0.13		0.21	0.18
		0.13		0.29	0.11
		0.19		0.11	0.09
		0.16		0.3	0.25
		0.19		0.22	0.14
		0.11		0.16	0.31
		0.13		0.18	0.2
		0.17		0.26	0.16
		0.1		0.34	0.28
		0.18		0.13	0.23
		0.13		0.19	0.17
		0.14		0.38	0.23
0.147971		0.15	0.15	0.23	0.16
0.298405		0.13	0.3	0.22	0.22
0.228632		0.11	0.23	0.81	0.22
0.0911458		0.11	0.09	0.4	0.22
0.188811		0.17	0.19	0.26	0.33
0.2263		0.24	0.23	0.22	0.4
0.14557		0.17	0.15	0.21	0
0.225974		0.24	0.23	0.22	0.11
0.0854167		0.16	0.09	0.27	0.24
0.212121		0.16	0.21	0.28	0.14
0.139276		0.12	0.14	0.14	0.11
0.168906		0.18	0.17	0.15	0.18
0.297935		0.13	0.3	0.47	0.18
0.136646		0.21	0.14	0.36	0.17
0.207039		0.16	0.21	0.26	0.39
0.145985		0.1	0.15	0.22	0.11
0.0692641		0.16	0.07	0.31	0.2
0.143351		0.26	0.14	0.27	0.18
0.0981211		0.18	0.1	0.21	0.21
0.162218		0.15	0.16	0.19	0.11
0.122271		0.15	0.12	0.22	0.24
0.0904762		0.19	0.09	0.33	0.23
0.128146		0.13	0.13	0.36	0.17
0.167702		0.21	0.17	0.26	0.23
0.0981595		0.15	0.1	0.11	0.18
0.117773		0.2	0.12	0.18	0.09
0.134831		0.2	0.13	0.2	0.25
0.146919		0.14	0.15	0.23	0.26
0.185096		0.19	0.19	0.26	0.13
0.0992908		0.21	0.1	0.19	0.15
0.155125		0.24	0.16	0.44	0.24
0.0955056		0.16	0.1	0.14	0.26
0.0902439		0.16	0.09	0.27	0.11
0.101099		0.17	0.1	0.15	0.6
0.163666		0.12	0.16	0.25
0.087108	0.12	0.16	0.09	0.22
0.077821	0.19	0.09	0.08	0.28
0.113586	0.16	0.23	0.11	0.17
0.141361	0.22	0.33	0.14	0.22
0.1275	0.13	0.22	0.13	0.22
0.144538	0.25	0.18	0.14	0.19
0.0929825	0.22	0.13	0.09	0.19
0.154506	0.06	0.15	0.15	0.46
0.118881	0.19	0.11	0.12	0.27
0.22288	0.1	0.19	0.22	0.22
0.196517	0.1	0.07	0.2	0.32
0.167756	0.18	0.21	0.17	0.23
0.0891304	0.17	0.1	0.09	0.24
0.0620301	0.15	0.21	0.06	0.17
0.0928571	0.17	0.07	0.09	0.22
0.180645	0.17	0.18	0.18	0.21
0.0752033	0.21	0.08	0.08	0.5
0.165517	0.14	0.19	0.17	0.28
0.0920635	0.1	0.15	0.09	0.2
0.14693	0.25	0.15	0.15	0.16
0.130024	0.09	0.12	0.13	0.13
0.151181	0.14	0.13	0.15	0.18
0.177419	0.18	0.09	0.18	0.12
0.0957944	0.19	0.18	0.1	0.23
0.154545	0.16	0.22	0.15	0.23
0.0866873	0.32	0.12	0.09	0.18
0.0814941	0.23	0.1	0.08	0.21
0.1875	0.22	0.22	0.19	0.2
0.113402	0.2	0.15	0.11	0.16
0.144444	0.11	0.19	0.14
0.136729	0.23	0.09	0.14
0.1	0.22	0.13	0.1
0.127451	0.17	0.17	0.13
0.124334	0.16	0.22	0.12
0.137331	0.08	0.21	0.14
0.142617	0.17	0.14	0.14
0.189189	0.14	0.18	0.19
0.18949	0.14	0.13	0.19
0.17734	0.16	0.13	0.18
0.258652	0.3	0.13	0.26
0.158416	0.21	0.08	0.16
0.162791	0.18	0.15	0.16
0.0786517	0.15	0.1	0.08
0.208723	0.11	0.13	0.21
0.12439	0.15	0.08	0.12
0.158242	0.21	0.17	0.16
0.172646	0.12	0.14	0.17
0.119617	0.22	0.1	0.12
0.2	0.1	0.17	0.2
0.100209	0.19	0.13	0.1
0.219949	0.14	0.37	0.22
0.104235	0.18		0.1
0.230352	0.18		0.23
0.112903	0.21		0.11
0.178571	0.25		0.18
0.150327	0.23		0.15
0.115854	0.19		0.12
0.143813	0.14		0.14
0.114754	0.1		0.11
0.0993377	0.15		0.1	0.23
0.168161	0.23		0.17	0.17
0.220957	0.24		0.22	0.2
0.160377	0.2		0.16	0.22
0.147971	0.21		0.15	0.32
0.298405	0.22		0.3	0.26
0.228632	0.13		0.23	0.31
0.0911458	0.82		0.09	0.21
0.188811	0.24		0.19	0.19
0.2263	0.19		0.23	0.33
0.14557	0.18		0.15	0.13
0.225974	0.28		0.23	0.24
0.0854167	0.08		0.09	0.33
0.212121	0.01		0.21	0.1
0.139276	0.17		0.14	0.16
0.168906	0.12		0.17	0.25
0.297935	0.18		0.3	0.29
0.136646	0.1		0.14	0.22
0.207039	0.2		0.21	0.13
0.145985	0.16		0.15	0.04
0.0692641	0.08		0.07	0.72
0.143351	0.17		0.14	0.19
0.0981211	0.14		0.1	0.5
0.162218	0.32		0.16	0.14
0.122271	0.19		0.12	0.26
0.0904762	0.11		0.09	0.25
0.128146	0.18		0.13	0.33
0.167702	0.2		0.17
0.0981595	0.17		0.1
0.117773	0.16		0.12
0.134831	0.06		0.13
0.146919	0.24		0.15
0.185096	0.13		0.19
0.0992908	0.2		0.1
	0.18		0.3
	0.18		0.48
	0.27		0.3
	0.21		0.38
	0.27		0.23
	0.09		0.17
	0.16		0.61
	0.14		0.13
	0.14		0.15
	0.12		0.16
	0.24		0.12
	0.23		0.18
	0.17		0.23
	0.19		0.43			0.1
	0.21		0.21			0.17
	0.17		0.3			0.21
	0.19		0.05			0.31
	0.2		0.17			0.26
	0.21		0.5			0.15
	0.18		0.3			0.2
	0.16		0.26			0.32
	0.17		0.26			0.16
	0.12		0.92			0.14
	0.14		0.19			0.1
	0.1		0.28			0.2
	0.09		0.17			0.11
			0.37			0.28
			0.16			0.29
			0.41			0.25
			0.33			0.28
			0.43			0.19
			0.3			0.23
			0.21			0.17
			0.17			0.14
			0.19			0.17
			0.12			0.26
			0.5			0.25
			0.2			0.26
			0.14			0.39
			0.22			0.16
			0.28			0.33
			0.25			0.36
			0.31			0.2
			0.37			0.34
			0.31			0.21
			0.16			0.33
			0.22			0.17
			0.12			0.23
			0.16			0.27
			0.17			0.1
			0.33			0.14
			0.15			0.19
			0.05			0.18
			0.19			0.26
			0.26			0.18
			0.14			0.18
			0.13			0.2
			0.08			0.26
			0.23			0.43
			0.15			0.1
			0.03			0.24
			0.31			0.21
			0.13			0.12
			0.08			0.31
			0.15			0.38
			0.26			0.16
			0.09			0.38
			0.22			0.24
			0.25			0.08
			0.03			0.18
			0.49			0.21
			0.11			0.23
			0.17			0.16
			0.35			0.22
	0.17		0			0.31
	0.13		0.24			0.6
0.168943	0.19		0.26			0.22
0.235049	0.24		0.35			0.21
0.263353	0.3		0.32			0.2
0.212347	0.24		0.17			0.24
0.241758	0.21		0.12			0.28
0.263279	0.18		0.12			0.12
0.178548	0.17		0.13			0.22
0.12611	0.13		0.18			0.16
0.152911	0.11		0.17			0.16
0.261285	0.26		0.47			0.25
0.0974659	0.21		0.15			0.25
0.218655	0.22		0.13			0.27
0.231722	0.25		0.13			0.16
0.262438	0.18		0.18			0.11
0.201461	0.2		0.08			0.18
0.144981	0.21		0.18			0.63
0.144977	0.29		0.13			0.13
0.150585	0.21		0.38			0.17
0.160757	0.2		0			0.38
0.239316	0.26		0.09			0.05
0.222298	0.28		0.12			0.22
0.190844	0.18		0.22			0.14
0.233732			0.13			0.09
0.224028			0.24			0.14
0.125714			0.13			0.16
0.207193			0.14			0.14
0.120036			0.2			0.13
0.235429			0.18			0.13
0.244618			0.2			0.14
0.26473			0.21			0.18
0.129412			0.13			0.23
0.270738			0.18			0.15
0.176916			0.11			0.2
0.200758			0.29			0.15
0.227671			0.17			0
0.195946			0.19			0.13
			0.13			0.13
			0.22			0.11
			0.24			0.07
			0.18			0.15
			0.34			0.2
			0.26			0.1
			0.26			0.15
			0.16			0.22
			0.26			0.15
			0.39			0.18
			0.19			0.21
			0.16			0.19
			0.31			0.11
			0.19			0.15
			0.32			0.35
			0.09			0.17
			0.19			0.22
			0.15			0.15
			0.2			0.21
			0.18			0.19
			0.16			0.13
			0.2			0.23
			0.13			0.16
			0.31			0.19
			0.11			0.19
			0.12			0.25
			0.22			0.21
			0.23			0.36
			0.21			0.25
			0.29			0.17
			0.25			0.5
			0.16			0.11
			0.15			0.17
			0.17			0.46
			0.3			0.14
	0.2		0.21			0.15
	0.13					0.27
	0.15					0.14
0.151515	0.1					0.18
0.044586	0.15					0.13
0.027027	0.17					0.24
0.0731707	0.23					0.26
0.221198	0.15					0.16
0.188525	0.12					0.23
0.220077	0.19					0.16
0.271429	0.14					0.29
0.272727	0.16					0.13
0.104	0.15
0.0841584	0.23
0.28877	0.24
0.248485	0.13
0.138211	0.21
0.165644	0.22
0.0645161	0.09
	0.11
	0.19
	0.23
	0.21
	0.17
	0.15
	0.3
	0.15
	0.19
	0.09
	0.24
	0.23
	0.22
	0.18
	0.17
	0.1
	0.19
	0.14
	0.09
	0.18
	0.22
	0.13
	0.28
	0.25
	0.19
	0.19
0.193548	0.11
0.117647	0.21
0.15873	0.11
0.193333	0.11
0.181818	0.1
0.182692	0.18
0.142857	0.26		0.14
0.091954	0.14		0.07
0.118519	0.13		0.05
0.222826	0.19		0.11
0.144385	0.09		0.15
0.248366	0.24	0.27	0.07
0.0442478	0.16	0.37	0.12
0.1	0.14	0.15	0.05
0.065	0.21	0.12	0.05
0.137615	0.1	0.23	0.2
0.211111	0.14	0.18	0.11
0.102041	0.16	0.23	0.16
0.233184	0.2	0.24	0.14
0.231183	0.13	0.25	0.15
0.220096	0.12	0.28	0.11
0.222222	0.21	0.17	0.04
0.165829	0.16	0.33	0.12
0.287611	0.34	0.2	0.07
0.144144	0.22	0.36	0.12
0.1	0.16	0.27	0.14
0.175	0.32	0.07	0.03
0.15	0.2	0.3	0.08
0.125683	0.11	0.27	0.07
0.21875	0.2	0.19	0.09
0.125	0.15	0.14	0.14
0.0535714	0.14	0.23	0.06
0.0847458	0.23	0.17	0.16
0.178571	0.17	0.13	0.14
0.21547	0.29	0.4	0.18
0.105882	0.1	0.2	0
0.194805	0.16	0.54	0.08
0.119266	0.27	0.46	0.01
0.186047	0.38	0.12	0.04
0.124	0.29	0.45	0.03
0.1		0.37	0.15
0.114754		0.29	0.1
0.301887		0.36	0
0.0591398		0.44	0.05
0.181818		0.4	0.14
0.145299		0.36	0.14
0.146667		0.28	0.04
0.148649		0.19	0.07
0.217822		0.09	0.13
0.192982		0.17	0.01
0.0792079		0.13	0.09
		0.13	0.03
		0.28	0.03
		0.13	0.08
		0.25	0.09
		0.09	0.11
		0.14	0.15
		0.22	0.08
		0.09	0.02
		0.2	0.08
		0.28	0.15
		0.14	0.07
		0.2	0.06
		0.17	0.03
		0.16	0.08
		0.16	0.06
		0.2	0.08
		0.1	0.05
		0.13	0.09
		0.16	0.07
		0.24	0.1
		0.15	0.1
		0.11	0.12
		0.23	0.06
		0.09	0.4
		0.17	0.14
		0.19	0.13
		0.09	0.05
		0.09	0.19
		0.13	0.11
		0.17
		0.08
		0.2
		0.1
		0.12
		0.24
		0.13
		0.19
		0.2
		0.2
		0.14
		0.13
		0.22
		0.16
		0.32
		0.13
		0.26
		0.17
		0.19
		0.26
		0.24
		0.21
0.157895		0.21
0.211864		0.21
0.150685		0.46
0.0208333		0.28
0.125		0.51
0.172619		0.27
0.221477		0.38
0.207447		0.28
0.137931		0.14
0.193798		0.12
0.15873		0.06
0.138298		0.19
0.132597		0.13
0.251366		0.28
0.312775		0.12
0.153179		0.16
0.274962		0.13
0.173594		0.15
0.103896		0.09
0.0957447		0.1
0.198502		0.11
0.135897		0.12
0.152964		0.19
0.210744		0.2
		0.4
		0.23
		0.12
		0.11
		0.16
		0.11
		0.11
		0.27
		0.16
		0.2
		0.22
		0.21
		0.13
		0.08
		0.03
		0.17
0.194118		0.05
0.2723		0.26
0.192593		0.16
0.168919		0.11
0.152174		0.09
0.251462		0.1
0.157895		0.2
0.20297		0.17
0.248649		0.07
0.17037		0.21
0.274611		0.15
0.254717		0.11
0.101911		0.03
0.270833		0.09
0.172566		0.4
0.151685		0.16
0.22449		0.15
0.145299		0.08
0.216346		0.2
0.190476		0.16
0.193277
0.175373
0.253012
0.155738
0.246154
0.298077
0.216
0.46281
0.150794
0.0740741
0.159091
0.16129
0.164948
0.153846
0.18
0.159091
0.215909
0.0697674	0.09
0.19802	0.23
0.27907	0.09
0.21519	0.07
0.214286	0.04
0.133333	0.18
0.144578	0.15
0.138462	0.1
0.217391	0.14
0.192857	0.07
0.202454	0.16
0.163934	0.11
0.174603	0.03
0.15873	0.09
0.2	0.13
0.18254	0.06
0.289855	0.05
0.22619	0.03
0.181818	0.11
0.174757	0.02
0.118644	0.05
0.182927	0.07
0.313433	0.09
0.238636	0.15
	0.1
	0.14
	0.18
	0.14
	0.1
	0.09
	0.07
	0.07
	0.09
	0.14
	0.24
	0.19
	0.13
	0.11
	0.04
	0.14
	0.04
	0.13
	0.23
	0.13
	0.16
	0.19
	0.1
	0.11
	0.01
	0.1
	0.14
	0.08
	0.09
	0.11
	0.08
	0.04
	0.06
	0.06
	0.15
	0.1
	0.07
	0.1
	0.01
	0.13
	0.18
	0.18
	0.09
	0.13
	0.05
	0.25
	0.12
	0.09
	0.12
	0.16
	0.15
	0.17
	0.12
	0.37
	0.09
	0.13
	0.1
	0.13
	0.09
	0.21
	0.08
	0.07
	0.07
	0.17
	0.05
	0.27
	0.11
	0.12
	0.17
	0.02
	0.12
	0.21
	0.12
	0.02
	0.06
	0.08
	0.03
	0.16
	0.29
	0.06
	0.21
	0.02
	0.16
	0.18
	0.18
	0.05
	0.11
	0.32
	0.39
	0.09
	0.38
	0.29
	0.51
	0.19
	0.17
	0.29
	0.13
	0.08
	0.29
	0.31
	0.25
	0.36
	0.13
	0.41
	0.11
	0.33
	0.07
	0.2
	0.42
	0.52
	0.35
	0.2
	0.15
	0.19
	0.21
	0.14
	0.11
	0.31
	0.08
	0.3
	0.15
	0.23
	0.08
	0.13
	0.14
	0.12
0.254545	0.06
0.267857	0.06
0.205298	0.15
0.231579	0.15
0.271386	0.18
	0.16
	0.14
	0.15
	0.15
	0.2
	0.08
	0.25
0.0454545	0.18
0.185185	0.13
0.196809	0.18
0.179191	0.05
0.197802	0.05
0.333333	0.14
0.0645161	0.08
0.242991	0.08
0.136054	0.35
0.19598	0.37
0.15122	0.24
0.282353	0.16
0.130435	0.1
0.159091	0.15
0.107692	0.27
0.299145	0.2
0.209302	0.23
0.177419	0.04
0.2	0.12
0.18	0.01
0.207547	0.13
0.144231	0.1
0.0425532	0.04
0.145833	0.27
0.142857	0.1
0.244604	0.09
0.305085
0.165714
0.201183
0.227273
0.321429
0.121212
0.217391
0.204082
0.152
0.166667
0.140097
0.246575
0.0222222
0.12766
0.0363636
0.231884
0.0555556
0.115385
0.270531
0.298013
0.220588
0.267857
0.285714
0.220238
0.245552
0.219251
0.240964
0.357488
0.311688
0.22449
0.245211
0.247839
0.286853
0.318182
0.236559
0.252976
0.265683
0.279661
0.191667
0.232919
0.256098
0.261224
0.22973
0.228916
0.208333
0.287234
0.226619
0.232975
0.312821
0.342995
0.214602
0.310638
0.268771
0.202583
0.282998
0.372156
0.185262
0.242758
0.216606
0.169312
0.192895
0.238191
0.191217
0.220598
0.224903
0.152932
0.117857
0.16129
0.207424
0.264126
0.383299
0.22308
0.427854
0.188784
0.201339
0.269635
0.213052
0.203724
0.253112
0.139332
0.312195
0.275777
0.286624
0.249161
0.326425
0.274084
0.291764
0.297445
0.26778
0.331187
0.267586
0.224517
0.273381
0.230855
0.217192
0.285462
0.170548
0.298283
0.193416
0.225463
0.252301
0.248914
0.139145
0.184211
0.226502
0.166189
0.159794
0.272981
0.371476
0.235849
0.309859
0.11619
0.172535
0.168519
0.328704
0.526316
0.168224
0.257496
0.186047
0.261111
0.121581
0.267206
0.315271
0.245083
0.263158
0.221854
0.235955
0.156194
0.262357
0.309211
0.158451
0.076087
0.212121
0.0785124
0.23913
0.195335
0.214485
0.269231
0.334225
0.254545
0.369458
0.223602
0.122951
0.231818
0.266393
0.0208333
0.223188
0.209945
0.297674
0.393665
0.315934
0.0714286
0.215356
0.161616
0.225806
0.242553
0.240602
0.322835
0.222222
0.576087
1
0.0208333
0.223188
0.209945
0.297674
0.393665
0.315934
0.0714286
0.215356
0.161616
0.225806
0.242553
0.240602
0.322835
0.222222
0.576087
1
0.264423
0.142857
0.103448
0.157143
0.194896
0.193548
0.238916
0.422642
0.211886
0.247807
0.204819
0.217311
0.359504
0.310638
0.201258
0.175182
0.154472
0.203125
0.20339
0.312741
0.238095
0.364111
0.195531
0.176471
0.275072
0.242525
0.266106
0.309091
0.196825
0.233032
0.364238
0.339091
0.181646
0.201595
0.232007
0.186555
0.279443
0.176583
0.241147
0.187719
0.279352
0.27065
0.328889
0.254011
0.291954
0.342529
0.258964
0.287834
0.442724
0.376712
0.352827
0.222907
0.24748
0.244368
0.223668
0.25412
0.352827
0.222907
0.24748
0.244368
0.223668
0.25412
0.352827
0.222907
0.24748
0.244368
0.223668
0.25412
0.189591
0.308824
0.214979
0.194783
0.161111
0.0716113
0.210106
0.173808
0.396694
0.207101
0.086
0.237179
0.22
0.141852
0.333333
0.202811
0.239766
0.181818
0.19958
0.173735
0.156897
0.0892608
0.169661
0.216906
0.242215
0.232044
0.242116
0.11976
0.141608
0.25974
0.193548
0.199234
0.202365
0.219672
0.178894
0.228856
0.212
0.289076
0.189964
0.16
0.117043
0.278146
0.175
0.240473
0.225313
0.151107
0.164899
0.0611413
0.179487
0.102041
0.228873
0.135392
0.335821
0.0880231
0.2425
0.0880829
0.243421
0.201979
0.221215
0.1
0.172922
0.142857
0.182879
0.26634
0.188341
0.10989
0.143376
0.175189
0.173881
0.236549
0.144186
0.255467
0.253571
0.0969325
0.126027
0.168224
0.184885
0.151745
0.247537
0.0556492
0.27509
0.297832
0.218329
0.328259
0.295019
0.213688
0.275723
0.304519
0.265332
0.24077
0.292214
0.224242
0.273373
0.31383
0.25
0.250737
0.284101
0.241966
0.255565
0.253381
0.207824
0.113208
0.219243
0.273155
0.199711
0.280357
0.235756
0.141397
0.154989
0.341113
0.270789
0.00595238
0.239437
0.214123
0.1875
0.256956
0.0609756
0.274678
0.134658
0.226744
0.31221
0.210777
0.137778
0.107438
0.286174
0.309463
0.195388
0.175971
0.174757
0.120051
0.176387
0.234109
0.357143
0.202128
0.111111
0.280899
0.111111
0.284314
0.0588235
0.104938
0
0.213115
0.195652
0.408333
0.252033
0.15534
0.121212
0.202703
0.125
0.12931
0.177632
0.153846
0.166667
0.231441
0.131148
0.153846
0.188953
0.194175
0.177914
0.135021
0.297778
0.180147
0.246575
0.157895
0.253788
0.183267
0.110169
0.189024
0.182292
0.236948
0.214286
0.174556
0.22807
0.288095
0.164265
0.233645
0.331776
0.133588
0.0987261
0.0526316
0.172662
0.157692
0.130769
0.136986
0.231383
0.207595
0.156352
0.182836
0.137324
0.213376
0.2657
0.305755
0.218045
0.233716
0.198381
0.154472
0.372093
0.215054
0.189873
0.19322
0.16
0.217391
0.277372
0.320755
0.229358
0.159544
0
0.230769
0.160221
0.217143
0.227273
0.164319
0.146444
0.0990099
0.233766
0.133117
0.275862
0.253644
0.224658
0.186335
0.24918
0.336879
0.110092
0.451039
0.235294
0.211921
0.268293
0.194805
0.380256
0.23871
0.205058
0.228916
0.300515
0.224576
0.280145
0.431818
0.138223
0.295688
0.236818
0.178749
0.325536
0.278626
0.292135
0.214013
0.194543
0.206687
0.220388
0.25266
0.216518
0.166205
0.176259
0.166994
0.21144
0.22542
0.220118
0.202564
0.0512821
0.224906
0.203482
0.192258
0.196043
0.190379
0.212226
0.169014
0.203892
0.181818
0.250633
0.245868
0.238402
0.192701
0.037037
0.133836
0.308219
0.338264
0.142361
0.244592
0.153623
0.297393
0.300676
0.229167
0.265745
0.10241
0.276817
0.235474
0.181572
0.376702
0.280911
0.252567
0.219231
0.279632
0.205937
0.290754
0.20297
0.216545
0.186962
0.322722
0.192525
0.214176
0.209581
0.150202
0.0540037
0.178718
0.113452
0.181575
0.167256
0.0956221
0.220559
0.142023
0.206473
0.140376
0.105183
0.131213
0.123043
0.131931
0.1
0.0865562
0.100324
0.118943
0.235915
0.0583942
0.219277
0.0943739
0.123791
0.083871
0.103825
0.100291
0.146563
0.0875
0.0928105
0.131619
0.0726552
0.133971
0.172414
0.0662021
0.136461
0.0479616
0.20045
0.120755
0.140105
0.130159
0.0979112
0.0831266
0.0840544
0.0709677
0.101083
0.215385
0.0851419
0.142695
0.114545
0.225197
0.0910326
0.114334
0.101719
0.141304
0
0.100787
0.26087
0.146508
0.110187
0.116183
0.0673854
0.106157
0.287356
0.296296
0.213213
0.298387
0.2397
0.402062
0.136929
0.184818
0.241379
0.110119
0.134426
0.240157
0.156
0.133663
0.156489
0.151515
0.109422
0.114833
0.116216
0.187905
0.192837
0.182156
0.135338
0.109091
0.172632
0.157333
0.166197
0.157895
0.148368
0.187747
0.168803
0.08867
0.175637
0.229399
0.317935
0.130178
0.156328
0.0878378
0.09375
0.186472
0.109453
0.116592
0.150888
0.168367
0.211302
0.201923
0.181641
0.23913
0.162234
0.115068
0.094382
0.142857
0.157324
0.100817
0.231169
0.183908
0.178147
0.210173
0.142258
0.136405
0.181843
0.190447
0.189181
0.161421
0.281607
0.175542
0.175879
0.095843
0.128834
0.16254
0.117166
0.147679
0.141119
0.188494
0.194175
0.166667
0.192779
0.12132
0.225577
0.176017
0.243012
0.107612
0.15342
0.0951087
0.395425
0.060241
0.128571
0.261905
0.107011
0.121795
0.142857
0.170213
0.185841
0.114286
0.140909
0.170732
0.112403
0.187215
0.0487805
0.0877193
0.114583
0.330935
0.121212
0.160326
0.185315
0.124717
0.124409
0.148579
0.0572738
0.168831
0.157956
0.176313
0.088685
0.0782241
0.0912621
0.0350877
0.143066
0.0816993
0.152672
0.283091
0.263795
0.141176
0.103512
0.103417
0.219672
0.144061
0.114372
0.157143
0.224944
0.228231
0.182599
0.128755
0.111258
0.140984
0.0981461
0.105155
0.155646
0.12831
0.159931
0.119575
0.129062
0.161885
0.0943953
0.112985
0.104
0.087007
0.191827
0.231132
0.191327
0.11236
0.106892
0.124611
0.0973742
0.0985353
0.231917
0.123164
0.0900424
0.204715
0.124615
0.0960961
0.195122
0.0887218
0.13986
0.108374
0.10885
0.238516
0.108025
0.111855
0.0889328
0.121521
0.211803
0.123239
0.133545
0.105058
0.168842
0.160833
0.138842
0.25794
0.110487
0.133745
0.231057
0.331343
0.0868421
0.199637
0.0954774
0.0550847
0.106222
0.0950413
0.125
0.0815217
0.0630473
0.15928
0.104704
0.102719
0.0754986
0.148844
0.14
0.197867
0.096
0.185673
0.135566
0.19509
0.207746
0.268852
0.164265
0.102489
0.120833
0.144161
0.209738
0.135678
0.160207
0.202703
0.1875
0.142599
0.110874
0.180153
0.153846
0.2103
0.235622
0.219608
0.229927
0.201622
0.117562
0.115385
0.167717
0.209983
0.142163
0.2
0.182227
0.123737
0.159334
0.195498
0.223881
0.121532
0.198151
0.0921305
0.195804
0.137652
0.132701
0.161937
0.18109
0.212803
0.218861
0.1875
0.111111
0.189542
0.253438
0.19802
0.239899
0.149725
0.1398
0.210145
0.0715397
0.189153
0.134367
0.210604
0.179837
0.172131
0.293532
0.150592
0.213636
0.104895
0.103448
0.235849
0.144495
0.202991
0.240275
0.238356
0.160116
0.206951
0.135884
0.178977
0.137717
0.123077
0.25725
0.202232
0.221381
0.145993
0.163934
0.163592
0.260108
0.144444
0.168279
0.178082
0.152024
0.172264
0.21879
0.217344
0.169255
0.170103
0.219417
0.123518
0.106918
0.190176
0.112349
0.150345
0.215126
0.102362
0.113078
0.230971
0.125503
0.142185
0.236185
0.122021
0.133962
0.186865
0.223062
0.12334
0.177798
0.157556
0.192753
0.163097
0.206835
0.148754
0.126135
0.233304
0.131414
0.179632
0.186765
0.144251
0.221591
0.141501
0.165524
0.0246637
0.0793157
0.122093
0.0938628
0.0877627
0.0848287
0.208054
0.208443
0.205714
0.181336
0.131833
0.226244
0.178784
0.192503
0.0747065
0.107632
0.192683
0.146361
0.174147
0.158163
0.100539
0.181881
0.104183
0.189667
0.174691
0.19806
0.216817
0.216178
0.160752
0.172238
0.202643
0.203534
0.170364
0.19906
0.110078
0.127502
0.238893
0.201665
0.118399
0.146971
0.221053
0.163619
0.168333
0.0955618
0.191059
0.233025
0.156799
0.181061
0.148897
0.189797
0.211284
0.246984
0.228473
0.166504
0.192757
0.256788
0.218149
0.2005
0.274382
0.142346
0.145527
0.172719
0.156897
0.196298
0.196114
0.112903
0.124744
0.148284
0.0825942
0.141888
0.140528
0.205177
0.0722166
0.11561
0.0613052
0.132372
0.206024
0.22723
0.161667
0.0999075
0.233333
0.114642
0.197926
0.183985
0.147359
0.147679
0.178872
0.097337
0.124901
0.190638
0.120167
0.126043
0.0940265
0.274038
0.137864
0.158291
0.127418
0.184278
0.30131
0.212121
0.198312
0.168478
0.279373
0.1625
0.113636
0.136986
0.0744681
0.246914
0.195652
0.27044
0.179487
0.0985915
0.285714
0.125
0.181818
0.125
0.198473
0.209524
0.333333
0.2
0.0833333
0.0897436
0.168831
0.216981
0.28125
0.120482
0.237113
0.254386
0.195122
0.171429
0.278689
0.0952381
0.133333
0.106383
0.208333
0.276596
0.23
0.2
0.209877
0.133333
0.162393
0.150327
0.2
0.155039
0.149254
0.135922
0.0909091
0.267857
0.137255
0.202128
0.168831
0.233333
0.101449
0.234783
0.195122
0.222222
0.122222
0.155172
0.14
0.319149
0.14
0.213592
0.153846
0.211382
0.272727
0.139344
0.119718
0.165049
0.159292
0.227273
0.202899
0.181818
0.212291
0.282353
0.259259
0.267442
0.247619
0.134615
0.18
0.354839
0.267516
0.229885
0.291139
0.264286
0.25
0.186047
0.135417
0.151515
0.115942
0.192308
0.152778
0.198529
0.384615
0.273973
0.223077
0.255814
0.0708661
0.265306
0.185185
0.407407
0.177083
0.333333
0.210084
0.237288
0.262136
0.296
0.363636
0.156627
0.245283
0.174129
0.157407
0.220472
0.104
0.128713
0.234234
0.255556
0.132353
0.191011
0.169231
0.2
0.151079
0.292683
0.166667
0.384615
0.327869
0
0.215827
0.329218
0.274262
0.156028
0.180851
0.300429
0.343629
0.158192
0.295775
0.203252
0.198198
0.418919
0.196721
0.159664
[truncated: 3,162 more rows]

## Sheet: POC1B DC
POC1B DC/Total	Bull 1	Bull 2	Bull 3	Bull 4	Bull 5	Bull 6
0		0.83			0.75	0.71		Bins	0.05	0.15	0.25	0.35	0.45	0.55	0.65	0.75	0.85	0.95
		0.85			0.75	0.8			0	.1-.2	.2-.3	.3-.4	.4-.5	.5-.6	.6-.7	.7-.8	.8-.9	.9-1
		0.87			0.5	0.53			11	2	0	9	19	50	433	1733	2029	433	4719
		0.84			0.89	0.72			0.002331	0.000423819	0	0.00190718	0.00402628	0.0105955	0.0917567	0.367239	0.429964	0.0917567
		0.81			0.94	0.65
		0.82			0.73	0.74
		0.87			1	0.68		Bull 1	0.05	0.15	0.25	0.35	0.45	0.55	0.65	0.75	0.85	0.95
		0.84			0.83	0.72			0	1	0	0	2	4	21	112	206	70	416
		0.87			0.88	0.61			0	0.00240385	0	0	0.00480769	0.00961538	0.0504808	0.269231	0.495192	0.168269
		0.68			0.76	0.68
		0.76			1	0.81
		0.84			1	0.76		Bull 2	0.05	0.15	0.25	0.35	0.45	0.55	0.65	0.75	0.85	0.95
		0.85			0.68	0.62			0	0	0	0	2	8	12	68	163	25	278
		0.88			0.78	0.69			0	0	0	0	0.00719424	0.028777	0.0431655	0.244604	0.586331	0.0899281
		0.86			0.83	0.49
		0.81			0.8	0.68
		0.84			0	0.67		Bull 3	0.05	0.15	0.25	0.35	0.45	0.55	0.65	0.75	0.85	0.95
		0.86			0.67	0.69			2	1	0	1	5	5	29	59	207	81	390
		0.83			0.91	0.62			0.00512821	0.0025641	0	0.0025641	0.0128205	0.0128205	0.074359	0.151282	0.530769	0.207692
		0.88			0.61	0.7
		0.81			0.71	0.72
		0.86			0.76	0.51		Bull 4	0.05	0.15	0.25	0.35	0.45	0.55	0.65	0.75	0.85	0.95
		0.8			0.82	0.64			1	1	1	0	5	5	24	75	28	1	141
		0.84			0.58	0.75			0.0070922	0.0070922	0.0070922	0	0.035461	0.035461	0.170213	0.531915	0.198582	0.0070922
		0.75			0.62	0.76
		0.88			0.56	0.84
		0.82			0.64	0.7		Bull 5	0.05	0.15	0.25	0.35	0.45	0.55	0.65	0.75	0.85	0.95
					0.65	0.65			1	0	0	1	1	7	29	65	39	8	151
					0.68	0.82			0.00662252	0	0	0.00662252	0.00662252	0.0463576	0.192053	0.430464	0.258278	0.0529801
					0.62	0.79
					0.7	0.65
					0.68	0.68		Bull 6	0.05	0.15	0.25	0.35	0.45	0.55	0.65	0.75	0.85	0.95
					0.68	0.61			0	0	0	3	6	7	46	76	76	5	219
					0.53	0.47			0	0	0	0.0136986	0.0273973	0.0319635	0.210046	0.347032	0.347032	0.0228311
					0.6	0.67
					0.63	0.79
					0.69	0.65
					0.68	0.61
					0.77	0.72
					0.71	0.7
					0.73	0.63
					0.72	0.47
					0.74	0.76
					0.81	0.86
					0.69	0.41
					0.67	0.74
					0.73	0.49
					0.69	0.7
					0.88	0.66
					0.83	0.64
					0.68	0.81
					0.74	0.77
						0.68
						0.56
						0.61
						0.83
						0.4
						0.85
						0.71
						0.54
						0.77
						0.81
0.849099			0.85			0.76
0.871571			0.87			0.51
0.865096			0.87			0.65
0.898137			0.9			0.75
0.907186			0.91			0.74
0.883385			0.88			0.84
0.908815			0.91			0.79
0.830189			0.83			0.66
0.874866			0.87			0.73
0.848792			0.85			0.71
0.794239			0.79			0.66
0.826549			0.83
0.878049			0.88
0.892601			0.89
0.873437			0.87
0.86887			0.87		0.9
0.84441			0.84		0.82
0.787304			0.79		0.69
0.829943			0.83		0.75
0.944844			0.94		0.73
0.869888			0.87		0.71
0.918033			0.92		0.89
0.907895			0.91		0.7
0.802326			0.8		0.72
0.835294			0.84		0.76
0.923445			0.92		0.75
0.929155			0.93		0.76
0.841945			0.84		0.76
0.919283			0.92		0.79
0.846906			0.85		0.76
0.807407			0.81	0.76	0.71
0.878723			0.88	0.61	0.7
0.920981			0.92	0.62	0.75
0.902857			0.9	0.74	0.75
0.818859			0.82	0.81	0.71
0.855738			0.86	0.78	0.7
0.920863			0.92	0.74	0.84
0.856164			0.86	0.79	0.72
0.838828			0.84	0	0.68
0.948905			0.95	0.79	0.61
				0.53	0.84
				0.76	0.63
				0.71	0.8
				0.77	0.75
				0.75	0.8
				0.73	0.84
				0.76	0.84
				0.78	0.84
				0.8	0.82
				0.44	0.87
				0.86	0.7
				0.82	0.84
				0.49	0.74
				0.75	0.69
				0.72	0.73
				0.84	0.79
				0.81	0.69
				0.67	0.74
				0.74	0.77
				0.45	0.8
				0.8	0.73
				0.83	0.79
				0.78	0.74
				0.79	0.74
				0.78	0.76
				0.79	0.79
		0.84		0.79	0.82
		0.84		0.65	0.83
		0.87		0.78	0.81
		0.87		0.68	0.89
		0.81		0.88	0.91
		0.84		0.69	0.74
		0.81		0.78	0.85
		0.89		0.84	0.68
		0.86		0.81	0.79
		0.83		0.73	0.84
		0.9		0.66	0.72
		0.81		0.87	0.77
		0.86		0.81	0.83
		0.85		0.62	0.74
0.852029		0.85	0.85	0.77	0.83
0.699317		0.86	0.7	0.78	0.77
0.771368		0.87	0.77	0.19	0.78
0.903646		0.89	0.9	0.6	0.78
0.811189		0.83	0.81	0.74	0.6
0.7737		0.76	0.77	0.76	0.6
0.85443		0.83	0.85	0.79	1
0.774026		0.76	0.77	0.78	0.89
0.914583		0.84	0.91	0.72	0.75
0.787879		0.84	0.79	0.71	0.85
0.860724		0.88	0.86	0.85	0.87
0.831094		0.82	0.83	0.84	0.8
0.702065		0.87	0.7	0.52	0.81
0.863354		0.79	0.86	0.64	0.83
0.792961		0.84	0.79	0.73	0.56
0.854015		0.9	0.85	0.78	0.87
0.922078		0.84	0.92	0.67	0.79
0.851468		0.73	0.85	0.73	0.82
0.901879		0.82	0.9	0.79	0.78
0.837782		0.85	0.84	0.79	0.88
0.877729		0.85	0.88	0.77	0.74
0.909524		0.81	0.91	0.66	0.76
0.871854		0.87	0.87	0.63	0.79
0.832298		0.79	0.83	0.73	0.75
0.90184		0.84	0.9	0.87	0.82
0.882227		0.8	0.88	0.79	0.91
0.865169		0.8	0.87	0.78	0.75
0.853081		0.86	0.85	0.76	0.73
0.8125		0.81	0.81	0.71	0.85
0.895981		0.78	0.9	0.78	0.84
0.844875		0.75	0.84	0.54	0.76
0.904494		0.83	0.9	0.8	0.74
0.909756		0.83	0.91	0.71	0.84
0.898901		0.83	0.9	0.83	0.4
0.836334		0.88	0.84	0.74
0.912892	0.88	0.83	0.91	0.77
0.922179	0.81	0.91	0.92	0.69
0.886414	0.83	0.77	0.89	0.8
0.858639	0.77	0.67	0.86	0.76
0.8725	0.86	0.78	0.87	0.66
0.855462	0.74	0.82	0.86	0.79
0.907018	0.75	0.87	0.91	0.79
0.845494	0.93	0.85	0.85	0.53
0.881119	0.79	0.89	0.88	0.72
0.77712	0.89	0.81	0.78	0.77
0.800995	0.9	0.93	0.8	0.64
0.832244	0.82	0.79	0.83	0.75
0.91087	0.83	0.9	0.91	0.74
0.93797	0.84	0.79	0.94	0.82
0.907143	0.82	0.92	0.91	0.78
0.819355	0.83	0.82	0.82	0.7
0.924797	0.78	0.92	0.92	0.5
0.834483	0.84	0.8	0.83	0.7
0.907937	0.89	0.85	0.91	0.78
0.85307	0.75	0.85	0.85	0.82
0.869976	0.91	0.88	0.87	0.86
0.848819	0.85	0.87	0.85	0.79
0.822581	0.82	0.91	0.82	0.85
0.904206	0.8	0.82	0.9	0.77
0.845455	0.83	0.78	0.85	0.75
0.913313	0.67	0.88	0.91	0.78
0.916808	0.74	0.9	0.92	0.77
0.8125	0.77	0.78	0.81	0.77
0.886598	0.79	0.85	0.89	0.82
0.852778	0.89	0.81	0.85
0.86059	0.76	0.9	0.86
0.9	0.78	0.86	0.9
0.872549	0.83	0.82	0.87
0.875666	0.84	0.78	0.88
0.860735	0.92	0.78	0.86
0.852349	0.83	0.86	0.85
0.806543	0.85	0.82	0.81
0.81051	0.84	0.87	0.81
0.82266	0.84	0.87	0.82
0.741348	0.69	0.87	0.74
0.841584	0.78	0.92	0.84
0.834302	0.81	0.84	0.83
0.918539	0.85	0.9	0.92
0.791277	0.87	0.87	0.79
0.87561	0.84	0.92	0.88
0.841758	0.78	0.83	0.84
0.825112	0.88	0.86	0.83
0.880383	0.78	0.9	0.88
0.8	0.89	0.83	0.8
0.899791	0.81	0.86	0.9
0.774936	0.85	0.63	0.77
0.895765	0.82		0.9
0.769648	0.82		0.77
0.887097	0.78		0.89
0.821429	0.73		0.82
0.849673	0.77		0.85
0.884146	0.8		0.88
0.856187	0.86		0.86
0.885246	0.89		0.89
0.900662	0.84		0.9	0.77
0.831839	0.77		0.83	0.83
0.779043	0.75		0.78	0.8
0.839623	0.79		0.84	0.78
0.852029	0.78		0.85	0.66
0.699317	0.78		0.7	0.74
0.771368	0.86		0.77	0.69
0.903646	0.18		0.9	0.79
0.811189	0.76		0.81	0.81
0.7737	0.8		0.77	0.67
0.85443	0.81		0.85	0.87
0.774026	0.72		0.77	0.76
0.914583	0.71		0.91	0.67
0.787879	0.99		0.79	0.9
0.860724	0.8		0.86	0.84
0.831094	0.87		0.83	0.75
0.702065	0.82		0.7	0.69
0.863354	0.9		0.86	0.78
0.792961	0.8		0.79	0.87
0.854015	0.84		0.85	0.95
0.922078	0.92		0.92	0.25
0.851468	0.83		0.85	0.81
0.901879	0.86		0.9	0.47
0.837782	0.68		0.84	0.86
0.877729	0.81		0.88	0.7
0.909524	0.89		0.91	0.75
0.871854	0.82		0.87	0.67
0.832298	0.79		0.83
0.90184	0.83		0.9
0.882227	0.83		0.88
0.865169	0.94		0.87
0.853081	0.76		0.85
0.8125	0.87		0.81
0.895981	0.8		0.9
	0.82		0.7
	0.81		0.5
	0.73		0.7
	0.79		0.62
	0.73		0.73
	0.91		0.82
	0.83		0.39
	0.85		0.88
	0.85		0.83
	0.88		0.84
	0.75		0.88
	0.77		0.82
	0.82		0.77
	0.81		0.57			0.9
	0.78		0.79			0.83
	0.83		0.7			0.79
	0.8		0.95			0.68
	0.8		0.83			0.74
	0.79		0.44			0.85
	0.82		0.7			0.79
	0.83		0.73			0.68
	0.82		0.73			0.79
	0.88		0.08			0.84
	0.85		0.81			0.88
	0.9		0.72			0.8
	0.91		0.82			0.88
			0.63			0.72
			0.84			0.71
			0.59			0.75
			0.67			0.72
			0.57			0.8
			0.7			0.76
			0.79			0.83
			0.82			0.86
			0.81			0.83
			0.88			0.69
			0.5			0.73
			0.8			0.69
			0.86			0.61
			0.78			0.81
			0.73			0.67
			0.5			0.63
			0.69			0.8
			0.63			0.66
			0.67			0.79
			0.84			0.66
			0.78			0.83
			0.87			0.77
			0.84			0.73
			0.81			0.9
			0.67			0.86
			0.82			0.81
			0.95			0.79
			0.81			0.74
			0.74			0.82
			0.86			0.82
			0.87			0.79
			0.92			0.74
			0.77			0.57
			0.85			0.89
			0.97			0.76
			0.69			0.79
			0.87			0.88
			0.92			0.69
			0.85			0.61
			0.69			0.82
			0.91			0.62
			0.74			0.76
			0.17			0.92
			0.96			0.8
			0.5			0.79
			0.88			0.76
			0.82			0.84
			0.65			0.78
	0.83		0			0.69
	0.87		0.76			0.4
0.827462	0.81		0.72			0.78
0.764951	0.75		0.65			0.79
0.734421	0.7		0.65			0.8
0.786296	0.76		0.83			0.75
0.751177	0.79		0.87			0.72
0.727483	0.82		0.87			0.87
0.821452	0.82		0.87			0.78
0.865897	0.87		0.82			0.83
0.84453	0.88		0.83			0.84
0.736111	0.73		0.53			0.75
0.900585	0.77		0.85			0.74
0.774682	0.78		0.87			0.73
0.763321	0.74		0.87			0.84
0.735697	0.81		0.82			0.89
0.797931	0.79		0.92			0.82
0.852045	0.79		0.82			0.31
0.851598	0.71		0.87			0.86
0.849415	0.79		0.62			0.83
0.829787	0.8		1			0.63
0.760684	0.73		0.91			0.94
0.777022	0.7		0.87			0.78
0.798454	0.82		0.78			0.86
0.76162			0.88			0.91
0.775972			0.76			0.86
0.867619			0.87			0.84
0.789679			0.84			0.85
0.870939			0.8			0.86
0.763037			0.82			0.87
0.74364			0.8			0.84
0.723971			0.78			0.82
0.866436			0.87			0.77
0.722881			0.81			0.84
0.822138			0.89			0.79
0.799242			0.71			0.85
0.767075			0.83			1
0.797297			0.77			0.87
			0.87			0.87
			0.78			0.89
			0.76			0.92
			0.81			0.85
			0.65			0.78
			0.73			0.9
			0.73			0.85
			0.84			0.78
			0.73			0.85
			0.61			0.82
			0.79			0.79
			0.82			0.81
			0.69			0.88
			0.74			0.85
			0.68			0.65
			0.91			0.82
			0.81			0.77
			0.84			0.84
			0.8			0.79
			0.82			0.81
			0.83			0.86
			0.79			0.77
			0.87			0.84
			0.69			0.81
			0.89			0.81
			0.87			0.74
			0.78			0.79
			0.75			0.64
			0.79			0.75
			0.68			0.83
			0.73			0.5
			0.84			0.88
			0.85			0.83
			0.83			0.54
			0.7			0.86
	0.8		0.79			0.85
	0.87					0.72
	0.84					0.86
0.833333	0.89					0.81
0.949045	0.85					0.87
0.972973	0.83					0.76
0.890244	0.77					0.74
0.778802	0.84					0.83
0.811475	0.88					0.77
0.779923	0.8					0.83
0.728571	0.83					0.71
0.727273	0.82					0.87
0.884	0.85
0.915842	0.77
0.68984	0.76
0.69697	0.87
0.849593	0.78
0.828221	0.77
0.927419	0.88
	0.89
	0.8
	0.76
	0.79
	0.82
	0.84
	0.7
	0.84
	0.81
	0.9
	0.75
	0.73
	0.77
	0.8
	0.82
	0.89
	0.79
	0.85
	0.9
	0.81
	0.78
	0.87
	0.71
	0.75
	0.8
	0.8
0.693548	0.89
0.823529	0.78
0.84127	0.89
0.66	0.88
0.818182	0.9
0.75	0.8
0.761905	0.74		0.85
0.643678	0.86		0.93
0.748148	0.86		0.95
0.777174	0.78		0.89
0.84492	0.89		0.85
0.751634	0.76	0.73	0.93
0.946903	0.83	0.63	0.87
0.875	0.86	0.85	0.95
0.785	0.79	0.88	0.95
0.724771	0.89	0.77	0.8
0.788889	0.85	0.82	0.88
0.884354	0.84	0.77	0.84
0.766816	0.79	0.76	0.86
0.688172	0.87	0.75	0.85
0.69378	0.88	0.72	0.89
0.748148	0.78	0.82	0.96
0.834171	0.84	0.67	0.88
0.712389	0.66	0.8	0.93
0.774775	0.77	0.64	0.88
0.809091	0.84	0.73	0.86
0.825	0.68	0.93	0.97
0.79	0.79	0.7	0.92
0.874317	0.88	0.72	0.93
0.78125	0.79	0.81	0.91
0.821429	0.83	0.86	0.86
0.901786	0.85	0.77	0.94
0.915254	0.73	0.83	0.84
0.8125	0.82	0.87	0.86
0.779006	0.7	0.59	0.81
0.870588	0.89	0.8	1
0.792208	0.84	0.46	0.92
0.834862	0.72	0.54	0.99
0.806202	0.6	0.88	0.96
0.876	0.7	0.55	0.97
0.9		0.63	0.85
0.877049		0.71	0.9
0.698113		0.64	1
0.94086		0.56	0.95
0.815047		0.6	0.85
0.726496		0.64	0.86
0.84		0.72	0.96
0.844595		0.81	0.93
0.782178		0.91	0.87
0.807018		0.83	0.99
0.910891		0.87	0.91
		0.87	0.97
		0.72	0.97
		0.87	0.92
		0.75	0.91
		0.91	0.89
		0.86	0.84
		0.78	0.92
		0.91	0.98
		0.8	0.92
		0.72	0.85
		0.86	0.93
		0.8	0.94
		0.83	0.97
		0.84	0.92
		0.84	0.94
		0.8	0.92
		0.9	0.95
		0.86	0.91
		0.84	0.93
		0.76	0.9
		0.85	0.9
		0.89	0.88
		0.77	0.94
		0.91	0.6
		0.83	0.86
		0.81	0.87
		0.91	0.95
		0.91	0.81
		0.87	0.89
		0.82
		0.92
		0.8
		0.9
		0.88
		0.76
		0.87
		0.81
		0.8
		0.8
		0.86
		0.87
		0.78
		0.84
		0.68
		0.87
		0.74
		0.83
		0.81
		0.74
		0.76
		0.79
0.828947		0.79
0.788136		0.79
0.835616		0.54
0.979167		0.72
0.875		0.49
0.821429		0.73
0.778523		0.62
0.792553		0.72
0.767241		0.86
0.806202		0.88
0.825397		0.94
0.819149		0.81
0.867403		0.87
0.748634		0.72
0.682819		0.88
0.797688		0.84
0.706605		0.87
0.784841		0.85
0.681818		0.91
0.9		0.9
0.79588		0.89
0.858974		0.88
0.824092		0.81
0.696281		0.8
		0.6
		0.77
		0.88
		0.89
		0.84
		0.89
		0.89
		0.73
		0.84
		0.8
		0.78
		0.79
		0.87
		0.92
		0.97
		0.83
0.805882		0.95
0.7277		0.74
0.8		0.84
0.824324		0.89
0.84058		0.91
0.74269		0.9
0.77193		0.8
0.79703		0.83
0.751351		0.93
0.82963		0.79
0.720207		0.85
0.745283		0.89
0.898089		0.97
0.729167		0.91
0.827434		0.6
0.837079		0.83
0.77551		0.85
0.854701		0.92
0.783654		0.8
0.804762		0.84
0.806723
0.820896
0.746988
0.844262
0.753846
0.673077
0.784
0.53719
0.849206
0.925926
0.840909
0.83871
0.835052
0.846154
0.82
0.840909
0.784091
0.930233	0.91
0.80198	0.77
0.72093	0.91
0.78481	0.93
0.77381	0.96
0.866667	0.81
0.855422	0.85
0.861538	0.9
0.782609	0.86
0.807143	0.93
0.791411	0.84
0.836066	0.89
0.825397	0.97
0.84127	0.91
0.8	0.87
0.81746	0.94
0.695652	0.95
0.77381	0.97
0.805195	0.89
0.825243	0.98
0.881356	0.95
0.817073	0.93
0.686567	0.91
0.761364	0.85
	0.9
	0.86
	0.82
	0.86
	0.9
	0.91
	0.93
	0.93
	0.91
	0.86
	0.76
	0.81
	0.86
	0.89
	0.96
	0.86
	0.95
	0.87
	0.77
	0.87
	0.84
	0.81
	0.9
	0.88
	0.98
	0.9
	0.86
	0.92
	0.91
	0.89
	0.92
	0.96
	0.94
	0.94
	0.84
	0.9
	0.93
	0.9
	0.99
	0.87
	0.82
	0.83
	0.91
	0.87
	0.95
	0.75
	0.88
	0.91
	0.88
	0.84
	0.85
	0.83
	0.88
	0.63
	0.91
	0.87
	0.9
	0.86
	0.91
	0.79
	0.92
	0.93
	0.93
	0.83
	0.95
	0.73
	0.89
	0.88
	0.83
	0.98
	0.88
	0.79
	0.88
	0.98
	0.94
	0.91
	0.97
	0.84
	0.71
	0.94
	0.79
	0.98
	0.84
	0.82
	0.83
	0.95
	0.89
	0.68
	0.61
	0.91
	0.6
	0.71
	0.49
	0.81
	0.83
	0.71
	0.87
	0.92
	0.71
	0.69
	0.75
	0.64
	0.87
	0.59
	0.88
	0.67
	0.93
	0.8
	0.58
	0.48
	0.65
	0.8
	0.85
	0.81
	0.79
	0.86
	0.89
	0.69
	0.92
	0.7
	0.85
	0.77
	0.91
	0.87
	0.84
	0.88
0.740909	0.91
0.732143	0.94
0.794702	0.85
0.757895	0.85
0.728614	0.82
	0.84
	0.86
	0.85
	0.84
	0.8
	0.92
	0.75
0.954545	0.82
0.783951	0.87
0.797872	0.82
0.815029	0.94
0.791209	0.95
0.666667	0.86
0.935484	0.91
0.747664	0.92
0.843537	0.65
0.798995	0.63
0.843902	0.76
0.711765	0.84
0.86413	0.88
0.840909	0.85
0.892308	0.73
0.700855	0.8
0.790698	0.77
0.814516	0.96
0.78	0.88
0.806667	0.98
0.773585	0.87
0.846154	0.9
0.93617	0.96
0.84375	0.73
0.857143	0.89
0.755396	0.91
0.694915
0.828571
0.798817
0.772727
0.678571
0.878788
0.782609
0.77551
0.84
0.813725
0.850242
0.739726
0.955556
0.861702
0.963636
0.768116
0.944444
0.879808
0.729469
0.701987
0.775735
0.727679
0.704082
0.77381
0.747331
0.775401
0.759036
0.63285
0.688312
0.77551
0.750958
0.74928
0.701195
0.677273
0.758065
0.696429
0.730627
0.716102
0.804167
0.726708
0.737805
0.738776
0.747748
0.767068
0.779167
0.712766
0.748201
0.763441
0.676923
0.652174
0.774336
0.680851
0.693776
0.753909
0.639597
0.582337
0.767328
0.729373
0.762764
0.80279
0.769104
0.724654
0.775242
0.745411
0.735521
0.825674
0.841667
0.729427
0.781114
0.700394
0.604381
0.748476
0.463747
0.784564
0.762409
0.705853
0.730326
0.773275
0.721992
0.852443
0.652962
0.681144
0.647862
0.727349
0.66227
0.699231
0.686831
0.668796
0.685838
0.641631
0.679658
0.72891
0.693345
0.733629
0.736521
0.688052
0.718493
0.646638
0.748514
0.744907
0.731595
0.728119
0.827945
0.799342
0.773498
0.825215
0.840206
0.724234
0.620232
0.745283
0.605634
0.872381
0.823944
0.831481
0.664352
0.434211
0.785047
0.733686
0.813953
0.738889
0.87538
0.728745
0.684729
0.73525
0.733652
0.758278
0.741573
0.833034
0.724335
0.684211
0.823944
0.913043
0.776515
0.917355
0.753623
0.784257
0.774373
0.724359
0.65508
0.745455
0.630542
0.763975
0.868852
0.759091
0.72541
0.979167
0.765217
0.773481
0.702326
0.606335
0.675824
0.892857
0.782772
0.830808
0.762097
0.753191
0.744361
0.665354
0.769231
0.423913
0
0.979167
0.765217
0.773481
0.702326
0.606335
0.675824
0.892857
0.782772
0.830808
0.762097
0.753191
0.744361
0.665354
0.769231
0.423913
0
0.725962
0.835277
0.896552
0.842857
0.800464
0.80397
0.753695
0.577358
0.78553
0.741228
0.791165
0.779006
0.586777
0.682979
0.789308
0.821168
0.845528
0.796875
0.783898
0.687259
0.75
0.634146
0.798883
0.815126
0.713467
0.727575
0.726891
0.680808
0.793651
0.764706
0.625828
0.65
0.802271
0.771071
0.756139
0.808403
0.688437
0.823417
0.74199
0.812281
0.717949
0.71529
0.666667
0.745989
0.7
0.645977
0.739044
0.709199
0.547988
0.623288
0.598928
0.612366
0.68624
0.637011
0.71979
0.689755
0.598928
0.612366
0.68624
0.637011
0.71979
0.689755
0.598928
0.612366
0.68624
0.637011
0.71979
0.689755
0.806691
0.682353
0.772538
0.798261
0.836111
0.87468
0.774823
0.80194
0.595041
0.786982
0.914
0.757692
0.776667
0.852286
0.666667
0.793173
0.752924
0.8125
0.798319
0.822161
0.839655
0.906555
0.821357
0.77193
0.754325
0.756906
0.750763
0.88024
0.832168
0.727273
0.806452
0.800766
0.792378
0.770492
0.81407
0.761194
0.78
0.710924
0.795699
0.830769
0.880903
0.715232
0.825
0.755585
0.769124
0.837344
0.824494
0.930707
0.819347
0.880952
0.766432
0.859857
0.656716
0.89899
0.755
0.896373
0.740132
0.795548
0.777879
0.885714
0.796247
0.84472
0.803502
0.728758
0.803812
0.879121
0.85118
0.823973
0.820983
0.763451
0.852093
0.743539
0.741071
0.896933
0.873059
0.818692
0.809042
0.842185
0.75
0.942664
0.722222
0.698398
0.775202
0.667935
0.695402
0.758935
0.715535
0.681729
0.725907
0.745586
0.688574
0.772727
0.71716
0.683511
0.744662
0.740413
0.705474
0.652174
0.734639
0.743012
0.753056
0.886792
0.730284
0.723705
0.794501
0.673214
0.732809
0.850085
0.836518
0.64991
0.727079
0.779762
0.751174
0.765376
0.8125
0.720131
0.512195
0.695279
0.838852
0.75
0.647604
0.755943
0.831111
0.876033
0.694534
0.676471
0.787621
0.808252
0.815534
0.835249
0.800853
0.727132
0.642857
0.797872
0.881944
0.719101
0.888889
0.705882
0.882353
0.888889
0
0.770492
0.797101
0.591667
0.747967
0.805825
0.848485
0.797297
0.867188
0.853448
0.822368
0.823077
0.833333
0.768559
0.852459
0.833333
0.802326
0.800971
0.815951
0.85654
0.693333
0.8125
0.753425
0.832536
0.734848
0.808765
0.881356
0.810976
0.8125
0.763052
0.78022
0.825444
0.761404
0.709524
0.832853
0.760125
0.668224
0.862595
0.898089
0.937799
0.820144
0.830769
0.857692
0.856164
0.768617
0.787342
0.843648
0.761194
0.855634
0.770701
0.717391
0.694245
0.774436
0.766284
0.773279
0.829268
0.625
0.784946
0.805907
0.80678
0.832
0.771739
0.720195
0.664151
0.770642
0.834758
0
0.721893
0.839779
0.782857
0.772727
0.835681
0.853556
0.90099
0.761905
0.86039
0.724138
0.740525
0.772603
0.813665
0.744262
0.656028
0.88685
0.548961
0.470588
0.788079
0.731707
0.792208
0.616088
0.758871
0.791524
0.765462
0.695478
0.769774
0.714415
0.545455
0.854725
0.682752
0.754857
0.810328
0.670565
0.698473
0.679775
0.778344
0.795967
0.785714
0.769903
0.702128
0.762277
0.81856
0.823741
0.821218
0.749745
0.741007
0.772781
0.778205
0.897436
0.752453
0.762786
0.779355
0.768585
0.78608
0.780854
0.758551
0.654822
0.784284
0.725316
0.743802
0.739691
0.8
0.759259
0.852969
0.664384
0.65286
0.854167
0.748752
0.823188
0.688389
0.685811
0.770833
0.729647
0.875
0.702422
0.755352
0.802168
0.600605
0.657267
0.712526
0.779808
0.689298
0.745826
0.660584
0.787129
0.77129
0.788438
0.666301
0.783692
0.736518
0.765269
0.775202
0.945996
0.821282
0.884927
0.818425
0.832744
0.904378
0.779441
0.855058
0.793527
0.856729
0.894817
0.868787
0.876957
0.866157
0.897297
0.913444
0.899676
0.881057
0.764085
0.941606
0.780723
0.901996
0.876209
0.916129
0.896175
0.899709
0.85214
0.9125
0.904575
0.868381
0.926024
0.861244
0.827586
0.933798
0.863539
0.952038
0.79955
0.877358
0.858144
0.869841
0.899478
0.913151
0.913473
0.929032
0.898917
0.784615
0.914858
0.857305
0.885455
0.774803
0.908967
0.885666
0.896848
0.857143
0.5
0.899213
0.73913
0.853492
0.889813
0.883817
0.932615
0.893843
0.712644
0.703704
0.786787
0.701613
0.7603
0.597938
0.863071
0.815182
0.758621
0.889881
0.865574
0.759843
0.844
0.866337
0.843511
0.848485
0.890578
0.885167
0.883784
0.812095
0.807163
0.817844
0.862155
0.890909
0.827368
0.842667
0.830986
0.84
0.851632
0.810277
0.831197
0.91133
0.824363
0.770601
0.682065
0.869822
0.841191
0.912162
0.90625
0.813528
0.890547
0.881166
0.849112
0.831633
0.788698
0.798077
0.818359
0.76087
0.837766
0.884932
0.905618
0.857143
0.842676
0.899183
0.768831
0.816092
0.821853
0.783116
0.845165
0.845408
0.814363
0.801339
0.796123
0.827157
0.708153
0.824458
0.824121
0.903002
0.868098
0.824127
0.874659
0.851266
0.855637
0.810282
0.79288
0.832583
0.803353
0.874219
0.770278
0.813464
0.754658
0.891514
0.833641
0.903986
0.599673
0.939759
0.871429
0.738095
0.892989
0.878205
0.857143
0.829787
0.814159
0.885714
0.859091
0.829268
0.887597
0.812785
0.95122
0.912281
0.885417
0.669065
0.878788
0.839674
0.812937
0.870748
0.870866
0.851421
0.940435
0.83017
0.83856
0.823687
0.907238
0.920719
0.907767
0.961722
0.856934
0.916122
0.843936
0.710576
0.736205
0.858824
0.896488
0.895683
0.780328
0.850575
0.883603
0.839286
0.772086
0.771769
0.816327
0.86867
0.887417
0.856831
0.900763
0.894845
0.844354
0.870672
0.840069
0.873339
0.869081
0.838115
0.902655
0.885329
0.896
0.910673
0.808173
0.768868
0.803571
0.884831
0.893108
0.873313
0.894967
0.900133
0.764638
0.872316
0.908898
0.795285
0.875385
0.902903
0.804878
0.909774
0.86014
0.889984
0.890132
0.761484
0.886831
0.888145
0.910079
0.872913
0.788197
0.876761
0.866455
0.894942
0.830287
0.837275
0.861158
0.74206
0.889513
0.866255
0.768007
0.668657
0.913158
0.800363
0.904523
0.944915
0.893778
0.904959
0.873786
0.914855
0.936953
0.839335
0.893778
0.897281
0.924501
0.851156
0.859091
0.802133
0.904
0.807018
0.862839
0.80491
0.789906
0.731148
0.835735
0.897511
0.879167
0.855839
0.790262
0.864322
0.839793
0.797297
0.809028
0.855596
0.889126
0.818321
0.846154
0.7897
0.762523
0.780392
0.770073
0.79606
0.875181
0.881579
0.831496
0.790017
0.855407
0.796396
0.811024
0.875
0.833532
0.799763
0.771642
0.878468
0.801849
0.907869
0.804196
0.860324
0.867299
0.836394
0.815705
0.780277
0.779359
0.804688
0.888889
0.808279
0.744597
0.80033
0.760101
0.848901
0.8602
0.788406
0.92846
0.809524
0.864341
0.787923
0.820163
0.82582
0.706468
0.846024
0.786364
0.892774
0.896552
0.764151
0.855505
0.797009
0.750572
0.761644
0.839884
0.793049
0.862797
0.818182
0.858561
0.875641
0.74275
0.796374
0.776727
0.854007
0.834805
0.836408
0.738544
0.85
0.819149
0.820396
0.832182
0.822319
0.779923
0.781559
0.815217
0.816151
0.780583
0.874506
0.88805
0.806045
0.884865
0.848276
0.776471
0.896063
0.885939
0.765529
0.839903
0.857815
0.76003
0.872259
0.866038
0.810008
0.772212
0.870019
0.81769
0.835209
0.803392
0.834432
0.789568
0.845552
0.870838
0.766696
0.866083
0.818953
0.810294
0.851568
0.773674
0.856773
0.813908
0.969731
0.915241
0.875969
0.898014
0.901112
0.911909
0.791946
0.774406
0.789524
0.818664
0.867095
0.771041
0.812872
0.798379
0.923159
0.886497
0.806504
0.852821
0.824057
0.840986
0.897666
0.815353
0.873764
0.806086
0.821183
0.800323
0.779708
0.780959
0.837857
0.819767
0.794714
0.787986
0.8252
0.798589
0.882946
0.851742
0.749454
0.797055
0.881601
0.836147
0.754737
0.833494
0.801032
0.893243
0.799529
0.754244
0.825235
0.792424
0.837868
0.796801
0.751231
0.728886
0.7511
0.810732
0.775701
0.680523
0.772236
0.774
0.718152
0.848907
0.834001
0.823091
0.828736
0.791218
0.791135
0.884164
0.862986
0.848652
0.906319
0.851852
0.847105
0.787247
0.921765
0.86894
0.928148
0.8519
0.78494
0.767136
0.835833
0.886216
0.7625
0.885358
0.79516
0.810296
0.846154
0.839662
0.813926
0.898072
0.872713
0.802553
0.876698
0.871177
0.900442
0.71875
0.858252
0.832915
0.868032
0.815722
0.695779
0.787879
0.800633
0.827446
0.718016
0.8375
0.886364
0.863014
0.914894
0.740741
0.804348
0.72327
0.820513
0.901408
0.714286
0.875
0.818182
0.875
0.801527
0.790476
0.666667
0.8
0.916667
0.910256
0.831169
0.783019
0.71875
0.879518
0.762887
0.736842
0.804878
0.828571
0.721311
0.904762
0.866667
0.893617
0.770833
0.723404
0.77
0.8
0.790123
0.866667
0.837607
0.849673
0.8
0.837209
0.850746
0.854369
0.909091
0.732143
0.862745
0.797872
0.831169
0.766667
0.898551
0.756522
0.804878
0.777778
0.877778
0.836207
0.86
0.659574
0.85
0.786408
0.846154
0.788618
0.727273
0.860656
0.873239
0.825243
0.840708
0.772727
0.797101
0.818182
0.782123
0.717647
0.740741
0.72093
0.752381
0.865385
0.82
0.639785
0.732484
0.770115
0.696203
0.728571
0.75
0.813953
0.854167
0.848485
0.884058
0.807692
0.847222
0.801471
0.615385
0.726027
0.776923
0.744186
0.929134
0.734694
0.814815
0.580247
0.8125
0.659091
0.789916
0.762712
0.737864
0.696
0.636364
0.843373
0.745283
0.825871
0.833333
0.779528
0.896
0.871287
0.765766
0.744444
0.867647
0.808989
0.830769
0.8
0.848921
0.699187
0.833333
0.609467
0.672131
1
0.776978
0.666667
0.721519
0.843972
0.808511
0.695279
0.656371
0.841808
0.704225
0.796748
0.792793
0.581081
0.803279
0.840336
[truncated: 3,162 more rows]

## Sheet: POC1B Ax
POC1B Ax/Total	Bull 1	Bull 2	Bull 3	Bull 4	Bull 5	Bull 6
0		0			0	0.01		Bins	0.05	0.15	0.25	0.35	0.45	0.55	0.65	0.75	0.85	0.95
		0.02			0	0.05			0	.1-.2	.2-.3	.3-.4	.4-.5	.5-.6	.6-.7	.7-.8	.8-.9	.9-1
		0			0.5	0			4667	36	11	1	3	0	0	0	0	1	4719
		0			0	0			0.988981	0.00762873	0.002331	0.000211909	0.000635728	0	0	0	0	0.000211909
		0			0	0.1
		0			0	0.01
		0			0	0.01		Bull 1	0.05	0.15	0.25	0.35	0.45	0.55	0.65	0.75	0.85	0.95
		0			0	0.02			415	1	0	0	0	0	0	0	0	0	416
		0			0	0.08			0.997596	0.00240385	0	0	0	0	0	0	0	0
		0.01			0.01	0
		0			0	0
		0			0	0.02		Bull 2	0.05	0.15	0.25	0.35	0.45	0.55	0.65	0.75	0.85	0.95
		0.01			0	0.03			278	0	0	0	0	0	0	0	0	0	278
		0			0.01	0.05			1	0	0	0	0	0	0	0	0	0
		0.01			0	0.02
		0			0	0.02
		0			0	0.01		Bull 3	0.05	0.15	0.25	0.35	0.45	0.55	0.65	0.75	0.85	0.95
		0			0	0.01			388	0	1	0	0	1	0	0	0	0	390
		0			0	0.03			0.994872	0	0.0025641	0	0	0.0025641	0	0	0	0
		0			0	0
		0			0.05	0.01
		0			0.01	0		Bull 4	0.05	0.15	0.25	0.35	0.45	0.55	0.65	0.75	0.85	0.95
		0			0	0.03			139	1	1	0	0	0	0	0	0	0	141
		0			0.01	0			0.985816	0.0070922	0.0070922	0	0	0	0	0	0	0
		0			0	0.02
		0			0.1	0.02
		0			0.01	0.01		Bull 5	0.05	0.15	0.25	0.35	0.45	0.55	0.65	0.75	0.85	0.95
					0.07	0.01			148	1	1	0	1	0	0	0	0	0	151
					0.01	0			0.980132	0.00662252	0.00662252	0	0.00662252	0	0	0	0	0
					0.03	0.01
					0.01	0.01
					0.02	0.01		Bull 6	0.05	0.15	0.25	0.35	0.45	0.55	0.65	0.75	0.85	0.95
					0.03	0.01			219	0	0	0	0	0	0	0	0	0	219
					0.21	0.06			1	0	0	0	0	0	0	0	0	0
					0.12	0.03
					0.04	0.01
					0.01	0.01
					0.04	0.01
					0.01	0.02
					0.02	0.01
					0	0.02
					0	0.05
					0	0
					0.02	0
					0	0.02
					0	0.03
					0.02	0.01
					0.02	0
					0	0.01
					0.01	0.02
					0.02	0
					0	0
						0.02
						0
						0
						0
						0
						0
						0
						0
						0
						0
0.00112613			0			0.01
0.00124688			0			0
0			0			0
0.00496894			0			0
0.00149701			0			0
0			0			0.01
0.00101317			0			0.01
0.00134771			0			0
0.00320856			0			0.02
0			0			0.01
0.0131687			0.01			0.01
0.000884956			0
0			0
0			0
0.00078125			0
0			0		0.01
0			0		0.01
0.00659522			0.01		0
0.00244101			0		0.02
0			0		0
0			0		0.01
0			0		0.01
0			0		0.03
0			0		0.01
0			0		0.01
0.00478469			0		0.01
0			0		0.03
0			0		0.02
0			0		0.01
0			0		0.03
0.0037037			0	0	0.01
0			0	0.04	0
0			0	0	0.01
0.00285714			0	0.02	0.01
0			0	0.01	0.02
0			0	0.01	0
0.00359712			0	0	0.05
0			0	0.01	0
0			0	0	0.02
0			0	0.01	0.02
				0.09	0.02
				0.01	0.02
				0.01	0
				0.01	0
				0.02	0
				0.01	0.01
				0.01	0
				0	0
				0.05	0.01
				0.24	0.01
				0.02	0.01
				0	0
				0.03	0
				0.02	0
				0	0
				0.02	0.02
				0	0.02
				0.02	0.01
				0	0
				0.08	0.02
				0	0.02
				0	0.01
				0.01	0
				0	0.02
				0.01	0.01
				0.02	0.01
		0		0.01	0.02
		0.01		0.05	0
		0		0.01	0
		0		0.03	0.01
		0		0	0
		0		0	0.01
		0		0	0.01
		0.01		0	0.01
		0.01		0	0.02
		0		0	0
		0		0.01	0
		0		0	0
		0.01		0	0
		0.01		0	0.03
0		0	0	0.01	0.01
0.0022779		0	0	0	0.01
0		0.01	0	0	0
0.00520833		0	0.01	0	0
0		0	0	0.01	0.07
0		0	0	0.02	0
0		0	0	0	0
0		0	0	0	0
0		0	0	0	0.01
0		0	0	0.01	0.01
0		0	0	0.01	0.02
0		0.01	0	0	0.02
0		0	0	0.02	0.01
0		0	0	0	0
0		0	0	0.02	0.06
0		0	0	0	0.02
0.00865801		0	0.01	0.03	0.01
0.00518135		0	0.01	0.01	0
0		0	0	0.01	0.01
0		0	0	0.02	0.01
0		0	0	0.01	0.02
0		0	0	0.01	0
0		0	0	0.01	0.04
0		0	0	0.01	0.01
0		0.01	0	0.02	0
0		0.01	0	0.03	0
0		0	0	0.02	0
0		0.01	0	0	0.01
0.00240385		0	0	0.03	0.01
0.00472813		0	0	0.03	0.01
0		0.01	0	0.02	0
0		0	0	0.06	0
0		0	0	0.03	0.05
0		0	0	0.02	0
0		0	0	0.02
0	0	0	0	0
0	0	0	0	0.03
0	0.01	0	0	0.03
0	0.01	0	0	0.02
0	0	0	0	0.12
0	0	0	0	0.02
0	0.03	0	0	0.01
0	0.01	0	0	0.01
0	0.02	0	0	0.01
0	0	0	0	0.01
0.00248756	0	0	0	0.04
0	0	0.01	0	0.02
0	0	0	0	0.02
0	0.01	0	0	0.01
0	0	0	0	0
0	0	0	0	0.09
0	0	0	0	0
0	0.02	0.01	0	0.02
0	0.01	0	0	0.02
0	0	0	0	0.02
0	0	0	0	0.01
0	0	0	0	0.02
0	0	0	0	0.03
0	0	0	0	0.01
0	0	0	0	0.01
0	0	0	0	0.04
0.00169779	0.03	0	0	0.03
0	0.01	0	0	0.03
0	0.01	0	0	0.02
0.00277778	0	0	0
0.00268097	0.01	0.01	0
0	0.01	0	0
0	0	0	0
0	0	0	0
0.00193424	0.01	0.01	0
0.00503356	0	0	0.01
0.00426743	0.01	0	0
0	0.01	0	0
0	0	0	0
0	0.01	0	0
0	0.01	0	0
0.00290698	0.01	0	0
0.00280899	0	0	0
0	0.01	0	0
0	0	0	0
0	0.01	0	0
0.00224215	0.01	0	0
0	0	0	0
0	0.01	0	0
0	0.01	0	0
0.00511509	0	0.01	0.01
0	0		0
0	0		0
0	0		0
0	0.01		0
0	0		0
0	0.01		0
0	0		0
0	0.01		0
0	0		0	0
0	0		0	0
0	0.01		0	0
0	0.01		0	0
0	0.01		0	0.02
0.0022779	0		0	0
0	0.01		0	0
0.00520833	0		0.01	0
0	0		0	0
0	0.01		0	0
0	0		0	0
0	0		0	0
0	0.2		0	0
0	0		0	0
0	0.04		0	0
0	0		0	0
0	0		0	0.01
0	0		0	0
0	0		0	0
0	0		0	0.01
0.00865801	0		0.01	0.03
0.00518135	0		0.01	0
0	0.01		0	0.02
0	0		0	0
0	0.01		0	0.04
0	0		0	0
0	0		0	0
0	0.01		0
0	0		0
0	0		0
0	0		0
0	0		0
0.00240385	0		0
0.00472813	0.01		0
	0		0
	0.01		0.02
	0		0
	0		0
	0		0.05
	0.01		0.01
	0.01		0
	0.02		0
	0		0.01
	0.01		0
	0		0
	0		0
	0.01		0
	0		0			0
	0		0			0
	0		0			0
	0.02		0			0.01
	0		0			0.01
	0		0.06			0
	0.01		0			0.01
	0		0.01			0
	0		0			0.05
	0		0			0.02
	0.01		0			0.02
	0		0			0
	0		0.01			0.01
			0			0
			0			0
			0			0
			0			0
			0			0.01
			0			0.01
			0			0
			0.01			0
			0			0
			0			0.06
			0			0.01
			0			0.04
			0			0
			0			0.04
			0			0
			0.25			0.01
			0			0.01
			0			0
			0.02			0.01
			0			0.01
			0			0
			0.01			0
			0			0
			0.01			0
			0			0
			0.03			0
			0			0.03
			0			0
			0			0
			0			0.01
			0			0.01
			0			0
			0			0
			0			0.01
			0			0
			0			0
			0			0
			0			0
			0			0.01
			0.05			0.01
			0			0
			0.03			0
			0.58			0
			0.01			0.02
			0.02			0
			0.01			0.01
			0.01			0
			0			0
	0		0			0
	0		0			0
0.00359454	0		0.01			0
0	0.01		0			0
0.00222552	0		0.03			0
0.00135685	0		0			0.02
0.00706436	0		0.01			0
0.00923788	0		0.01			0.01
0	0.01		0			0
0.0079929	0		0			0.01
0.00255918	0.01		0			0
0.00260417	0.01		0			0
0.00194932	0.02		0			0.01
0.00666263	0		0			0
0.00495663	0.02		0			0
0.00186567	0		0			0
0.000608643	0.01		0			0
0.00297398	0		0.01			0.06
0.00342466	0		0			0.01
0	0		0.01			0
0.00945626	0		0			0
0	0		0			0
0.00067981	0.02		0.01			0
0.0107015	0.01		0			0
0.00464807			0			0
0			0			0
0.00666667			0			0
0.00312744			0.02			0.01
0.00902527			0			0.01
0.00153374			0			0
0.0117417			0			0.02
0.0112994			0.01			0.01
0.00415225			0			0
0.00638104			0.01			0.01
0.000946074			0			0.01
0			0			0
0.00525394			0			0
0.00675676			0.04			0
			0			0
			0			0
			0			0.01
			0.01			0
			0.01			0.02
			0.01			0
			0.01			0
			0			0
			0.01			0.01
			0			0
			0.03			0
			0.01			0
			0			0.01
			0.07			0
			0			0
			0			0.01
			0			0.01
			0.01			0.01
			0			0
			0.01			0
			0.01			0.01
			0.01			0
			0			0
			0			0
			0			0
			0.01			0
			0			0
			0.02			0
			0			0
			0.03			0
			0.02			0
			0.01			0.01
			0			0
			0			0
			0			0
	0		0			0
	0					0.01
	0.01					0
0.0151515	0.01					0.01
0.00636943	0					0
0	0					0
0.0365854	0					0
0	0.01					0
0	0					0
0	0					0.01
0	0.03					0
0	0.02					0
0.012	0
0	0
0.0213904	0
0.0545455	0.01
0.0121951	0.01
0.00613497	0
0.00806452	0.02
	0.01
	0.01
	0.01
	0
	0.01
	0.01
	0
	0.01
	0.01
	0.01
	0.01
	0.04
	0.01
	0.02
	0.01
	0.01
	0.03
	0
	0.01
	0
	0
	0
	0.02
	0
	0
	0
0.112903	0
0.0588235	0.01
0	0
0.146667	0.01
0	0
0.0673077	0.02
0.0952381	0		0.01
0.264368	0		0
0.133333	0		0
0	0.03		0
0.0106952	0.01		0
0	0	0	0
0.00884956	0.01	0	0.01
0.025	0	0	0
0.15	0	0	0
0.137615	0.01	0	0
0	0.01	0	0.01
0.0136054	0	0	0
0	0.01	0	0
0.0806452	0	0	0
0.0861244	0	0	0
0.0296296	0.01	0	0
0	0.01	0	0
0	0	0	0
0.0810811	0.01	0	0
0.0909091	0	0	0
0	0.01	0	0
0.06	0.02	0	0
0	0.01	0.01	0
0	0	0	0
0.0535714	0.02	0	0
0.0446429	0.01	0	0
0	0.04	0	0
0.00892857	0.01	0	0
0.00552486	0.01	0	0.01
0.0235294	0.01	0	0
0.012987	0.01	0	0
0.0458716	0.01	0.01	0
0.00775194	0.01	0	0
0	0	0	0
0		0	0
0.00819672		0	0
0		0	0
0		0	0
0.0031348		0	0.01
0.128205		0	0
0.0133333		0	0
0.00675676		0	0
0		0	0
0		0	0
0.00990099		0	0
		0	0
		0	0
		0	0
		0	0
		0	0
		0	0.01
		0	0
		0	0
		0	0
		0	0
		0	0
		0	0
		0	0
		0	0
		0	0
		0	0
		0.01	0
		0.01	0
		0	0
		0	0
		0	0
		0	0
		0	0
		0	0
		0	0
		0	0
		0	0
		0	0
		0	0
		0
		0
		0
		0
		0
		0
		0
		0
		0
		0
		0
		0
		0
		0
		0
		0
		0
		0
		0
		0
		0
		0
0.0131579		0
0		0
0.0136986		0
0		0
0		0
0.00595238		0
0		0
0		0
0.0948276		0
0		0
0.015873		0
0.0425532		0
0		0
0		0
0.00440529		0
0.0491329		0
0.0184332		0.01
0.0415648		0
0.214286		0
0.00425532		0
0.00561798		0
0.00512821		0
0.0229446		0
0.0929752		0
		0.01
		0
		0
		0
		0
		0
		0.01
		0
		0
		0
		0
		0
		0
		0
		0
		0
0		0
0		0
0.00740741		0
0.00675676		0
0.00724638		0
0.00584795		0
0.0701754		0
0		0
0		0
0		0
0.00518135		0
0		0
0		0
0		0
0		0
0.011236		0.01
0		0
0		0
0		0
0.0047619		0
0
0.00373134
0
0
0
0.0288462
0
0
0
0
0
0
0
0
0
0
0
0	0
0	0
0	0
0	0
0.0119048	0.01
0	0.01
0	0
0	0
0	0
0	0
0.00613497	0
0	0
0	0
0	0
0	0
0	0
0.0144928	0
0	0
0.012987	0
0	0
0	0
0	0
0	0
0	0
	0
	0
	0
	0
	0
	0
	0
	0
	0
	0
	0
	0
	0.01
	0
	0
	0
	0.01
	0
	0
	0.01
	0
	0
	0
	0
	0.01
	0
	0
	0
	0
	0
	0
	0
	0
	0
	0.01
	0
	0
	0
	0
	0
	0
	0
	0
	0
	0
	0
	0
	0
	0
	0
	0
	0
	0
	0
	0
	0
	0
	0.01
	0.01
	0
	0
	0
	0
	0
	0
	0
	0
	0
	0
	0
	0
	0.01
	0
	0
	0
	0.01
	0
	0.01
	0
	0
	0
	0
	0
	0
	0
	0
	0
	0
	0
	0
	0.02
	0
	0
	0
	0
	0
	0
	0
	0
	0
	0
	0
	0
	0
	0.01
	0
	0
	0
	0
	0
	0
	0
	0
	0
	0
	0
	0
	0
	0
	0
	0
	0
	0.01
	0
	0.02
	0
0.00454545	0.02
0	0
0	0
0.0105263	0
0	0
	0
	0
	0
	0
	0
	0
	0
0	0
0.0308642	0
0.00531915	0
0.00578035	0.01
0.010989	0
0	0
0	0
0.00934579	0
0.0204082	0.01
0.00502513	0
0.00487805	0
0.00588235	0
0.00543478	0.01
0	0
0	0
0	0
0	0
0.00806452	0
0.02	0
0.0133333	0.01
0.0188679	0
0.00961538	0
0.0212766	0
0.0104167	0
0	0.01
0	0
0
0.00571429
0
0
0
0
0
0.0204082
0.008
0.0196078
0.00966184
0.0136986
0.0222222
0.0106383
0
0
0
0.00480769
0
0
0.00367647
0.00446429
0.0102041
0.00595238
0.00711744
0.00534759
0
0.00966184
0
0
0.00383142
0.00288184
0.0119522
0.00454545
0.00537634
0.0505952
0.00369004
0.00423729
0.00416667
0.0403727
0.00609756
0
0.0225225
0.00401606
0.0125
0
0.0251799
0.00358423
0.0102564
0.00483092
0.0110619
0.00851064
0.0374532
0.0435078
0.0774049
0.0455071
0.0474105
0.0278695
0.0206292
0.027898
0.0380008
0.0371544
0.0335408
0.0339905
0.0395753
0.0213946
0.0404762
0.109282
0.0114629
0.0354796
0.0123203
0.0284437
0.108399
0.0266519
0.0362521
0.0245123
0.0566219
0.0230011
0.0248963
0.00822448
0.0348432
0.0430791
0.0655141
0.0234899
0.0113048
0.0266848
0.0214053
0.0337591
0.0463822
0.0271817
0.0527567
0.0465729
0.0332734
0.0355161
0.0462869
0.0264862
0.110959
0.0550787
0.0580704
0.0296296
0.0161043
0.0229671
0.0329099
0.0164474
0
0.00859599
0
0.00278552
0.00829187
0.0188679
0.084507
0.0114286
0.00352113
0
0.00694444
0.0394737
0.046729
0.00881834
0
0
0.00303951
0.00404858
0
0.0196672
0.00318979
0.0198675
0.0224719
0.010772
0.013308
0.00657895
0.0176056
0.0108696
0.0113636
0.00413223
0.00724638
0.0204082
0.0111421
0.00641026
0.0106952
0
0
0.0124224
0.00819672
0.00909091
0.00819672
0
0.0115942
0.0165746
0
0
0.00824176
0.0357143
0.00187266
0.00757576
0.0120968
0.00425532
0.0150376
0.011811
0.00854701
0
0
0
0.0115942
0.0165746
0
0
0.00824176
0.0357143
0.00187266
0.00757576
0.0120968
0.00425532
0.0150376
0.011811
0.00854701
0
0
0.00961538
0.0218659
0
0
0.00464037
0.00248139
0.00738916
0
0.00258398
0.0109649
0.00401606
0.00368324
0.053719
0.00638298
0.00943396
0.00364964
0
0
0.0127119
0
0.0119048
0.00174216
0.00558659
0.00840336
0.0114613
0.0299003
0.0070028
0.010101
0.00952381
0.00226244
0.00993377
0.0109091
0.0160833
0.0273349
0.0118544
0.00504202
0.0321199
0
0.0168634
0
0.00269906
0.0140598
0.00444444
0
0.00804598
0.0114943
0.00199203
0.00296736
0.00928793
0
0.0482456
0.164727
0.0662802
0.118621
0.0565424
0.0561247
0.0482456
0.164727
0.0662802
0.118621
0.0565424
0.0561247
0.0482456
0.164727
0.0662802
0.118621
0.0565424
0.0561247
0.00371747
0.00882353
0.0124827
0.00695652
0.00277778
0.0537084
0.0150709
0.0242522
0.00826446
0.00591716
0
0.00512821
0.00333333
0.00586166
0
0.00401606
0.00730994
0.00568182
0.00210084
0.00410397
0.00344828
0.0041841
0.00898204
0.0111643
0.00346021
0.0110497
0.00712106
0
0.0262238
0.012987
0
0
0.00525624
0.00983607
0.00703518
0.00995025
0.008
0
0.0143369
0.00923077
0.00205339
0.00662252
0
0.00394218
0.00556328
0.0115496
0.0106075
0.00815217
0.0011655
0.0170068
0.00469484
0.00475059
0.00746269
0.012987
0.0025
0.015544
0.0164474
0.00247321
0.000906618
0.0142857
0.0308311
0.0124224
0.0136187
0.00490196
0.00784753
0.010989
0.00544465
0.000838223
0.00513573
0
0.00372093
0.000994036
0.00535714
0.00613497
0.000913242
0.0130841
0.00607287
0.0060698
0.00246305
0.00168634
0.00268817
0.00377003
0.006469
0.0038059
0.00957854
0.0273764
0.00874243
0.0137525
0.00876095
0.0136437
0.0192113
0.0030303
0.00946746
0.00265957
0.00533808
0.00884956
0.0104257
0.10586
0.00979519
0.00360685
0.0391198
0
0.0504732
0.00313972
0.00578871
0.0464286
0.0314342
0.00851789
0.00849257
0.00897666
0.0021322
0.214286
0.00938967
0.0205011
0
0.0229133
0.426829
0.0300429
0.0264901
0.0232558
0.0401855
0.0332805
0.0311111
0.0165289
0.0192926
0.0140665
0.0169903
0.0157767
0.00970874
0.0446999
0.0227596
0.0387597
0
0
0.00694444
0
0
0.00980392
0.0588235
0.00617284
0
0.0163934
0.00724638
0
0
0.038835
0.030303
0
0.0078125
0.0172414
0
0.0230769
0
0
0.0163934
0.0128205
0.00872093
0.00485437
0.00613497
0.00843882
0.00888889
0.00735294
0
0.00956938
0.0113636
0.00796813
0.00847458
0
0.00520833
0
0.00549451
0
0.0105263
0.00238095
0.00288184
0.00623053
0
0.00381679
0.00318471
0.00956938
0.00719424
0.0115385
0.0115385
0.00684932
0
0.00506329
0
0.0559701
0.00704225
0.0159236
0.0169082
0
0.0075188
0
0.0283401
0.0162602
0.00290698
0
0.00421941
0
0.008
0.0108696
0.00243309
0.0150943
0
0.00569801
1
0.0473373
0
0
0
0
0
0
0.004329
0.00649351
0
0.0058309
0.00273973
0
0.00655738
0.0070922
0.0030581
0
0.294118
0
0
0.012987
0.00365631
0.00241935
0.00341763
0.00562249
0.00400687
0.00564972
0.00543971
0.0227273
0.00705219
0.0215606
0.00832562
0.0109235
0.00389864
0.0229008
0.0280899
0.00764331
0.00948992
0.00759878
0.00970874
0.0452128
0.0212054
0.0152355
0
0.0117878
0.0388151
0.0335731
0.00710059
0.0192308
0.0512821
0.0226415
0.0337323
0.0283871
0.0353717
0.0235415
0.00692042
0.0724346
0.141286
0.0338983
0.0240506
0.0103306
0.0219072
0.00729927
0.203704
0.0131951
0.0273973
0.00887574
0.00347222
0.00665557
0.0231884
0.014218
0.0135135
0
0.00460829
0.0225904
0.0207612
0.00917431
0.0162602
0.0226929
0.0618221
0.0349076
0.000961538
0.0310702
0.0482375
0.0486618
0.00990099
0.0121655
0.0246002
0.0109769
0.0237826
0.0493066
0.0251497
0.0745968
0
0
0.00162075
0
0
0
0
0.00291829
0
0.00289436
0
0
0
0.00191205
0.0027027
0
0
0
0
0
0
0.00362976
0
0
0
0
0.00129702
0
0.00261438
0
0.001321
0.00478469
0
0
0
0
0
0.00188679
0.00175131
0
0.00261097
0.00372208
0.00247219
0
0
0
0
0
0
0
0
0
0.00143266
0.0015528
0.5
0
0
0
0
0
0
0
0
0
0
0
0
0
0
0
0
0
0
0
0
0
0
0
0
0
0
0
0
0
0.00250627
0
0
0
0.0028169
0.00210526
0
0.00197628
0
0
0
0
0
0
0.00248139
0
0
0
0
0.00224215
0
0
0
0
0
0
0
0
0
0
0
0
0
0
0
0.00671141
0.0125769
0.0181873
0.00379404
0.00821418
0.0146967
0.0114213
0.0102403
0
0
0.00115473
0.00306748
0.0133333
0.00817439
0.00105485
0.00324412
0.00122399
0.012945
0.000750751
0.00386847
0.0044603
0.00414446
0.0105189
0.00232919
0.000874891
0.012939
0.000905797
0.00490196
0
0
0
0
0
0
0
0
0
0
0
0
0
0
0
0
0
0
0
0.00174825
0.00453515
0.00472441
0
0.00229095
0.000999001
0.00348432
0
0.00407747
0.00105708
0.000970874
0.00318979
0
0.00217865
0.00339271
0.00633312
0
0
0
0.000899281
0
0.00536398
0.00202429
0.00357143
0.00296956
0
0.00107411
0.00257511
0.0013245
0.00218579
0.00109051
0
0
0.00101833
0
0.00708592
0.00185701
0
0.00294985
0.00168634
0
0.00232019
0
0
0.00510204
0.00280899
0
0.00207684
0.00765864
0.00133156
0.00344432
0.00451977
0.00105932
0
0
0.001001
0
0.00150376
0
0.00164204
0.00101729
0
0.00514403
0
0.000988142
0.00556586
0
0
0
0
0.000870322
0.00189215
0
0
0
0
0.000935454
0
0
0
0
0
0
0
0.00121359
0.00362319
0
0.00138504
0.00151745
0
0
0
0.000909091
0
0
0.00730994
0.0015949
0
0.00234742
0
0
0
0
0
0
0
0
0
0.00347222
0.00180505
0
0.00152672
0
0
0.00185529
0
0
0.0023175
0.00725689
0.00303644
0.000787402
0
0.00243013
0.0036036
0.00674916
0.00126263
0.00713436
0.00473934
0.00447761
0
0
0
0
0.00202429
0
0.00166945
0.00320513
0.00692042
0.00177936
0.0078125
0
0.00217865
0.00196464
0.00165017
0
0.00137363
0
0.00144928
0
0.00132275
0.00129199
0.00147275
0
0.00204918
0
0.00338409
0
0.002331
0
0
0
0
0.00915332
0
0
0
0.00131926
0.00284091
0.00372208
0.00128205
0
0.0013947
0.00189215
0
0.00126103
0
0.00134771
0.00555556
0.0125725
0.00152207
0.0157947
0.00541712
0.001287
0.00109769
0.015528
0.0137457
0
0.00197628
0.00503145
0.00377834
0.00278552
0.00137931
0.00840336
0.0015748
0.000983284
0.00349956
0.0345937
0
0.00378501
0.00571973
0
0.00312744
0.0047259
0.00664137
0.00451264
0.00723473
0.00385505
0.00247117
0.00359712
0.00569395
0.00302725
0
0.00250313
0.00141443
0.00294118
0.00418118
0.00473485
0.00172563
0.0205681
0.00560538
0.00544323
0.00193798
0.00812274
0.0111248
0.00326264
0
0.0171504
0.0047619
0
0.00107181
0.00271493
0.00834327
0.00911854
0.00213447
0.00587084
0.000813008
0.000817661
0.00179533
0.00085034
0.00179533
0.00276625
0.0220532
0.00424628
0.00412655
0.00161681
0.00347464
0.00286328
0.00139179
0.00799419
0.00264317
0.00848057
0.00443656
0.0023511
0.00697674
0.0207561
0.0116533
0.00128041
0
0.0168818
0.0242105
0.00288739
0.0306353
0.0111955
0.00941176
0.0127315
0.0179665
0.0265152
0.0132353
0.0134025
0.0374858
0.0241306
0.0204274
0.0227642
0.0315421
0.0626886
0.00961538
0.0255
0.00746617
0.00874751
0.0204717
0.00418994
0.0143678
0.0124839
0.0127505
0.00293255
0.0122699
0.00306373
0.0110865
0.00625978
0.0123665
0.00757576
0.00601805
0.0154502
0.0105471
0.0157274
0.00903614
0.0056338
0.0025
0.013876
0.00416667
0
0.00691443
0.00571973
0.00648749
0.0126582
0.00720288
0.00459137
0.00238663
0.00680851
0.0031348
0.00278035
0.00553097
0.00721154
0.0038835
0.00879397
0.00455063
0
0.00291121
0
0.00105485
0.00407609
0.00261097
0
0
0
0.0106383
0.0123457
0
0.00628931
0
0
0
0
0
0
0
0
0
0
0
0
0
0
0
0
0
0.00877193
0
0
0
0
0
0
0.0208333
0
0
0
0
0
0
0
0
0.00775194
0
0.00970874
0
0
0
0
0
0
0
0.00869565
0
0
0
0.00862069
0
0.0212766
0.01
0
0
0
0
0
0.00704225
0.00970874
0
0
0
0
0.00558659
0
0
0.0116279
0
0
0
0.00537634
0
0
0.0126582
0.00714286
0
0
0.0104167
0
0
0
0
0
0
0
0
0
0
0
0
0.0123457
0.0104167
0.00757576
0
0
0
0.008
0
0
0.00943396
0
0.00925926
0
0
0
0
0
0
0
0
0
0
0.00813008
0
0.00591716
0
0
0.00719424
0.00411523
0.00421941
0
0.0106383
0.00429185
0
0
0
0
0.00900901
0
0
0
[truncated: 3,162 more rows]

## Sheet: FAM161A PC
FAM161A PC/Total	Bull 1	Bull 2	Bull 3	Bull 4	Bull 5	Bull 6
0.415584	0.32		0.42	0.2				Bins	0.05	0.15	0.25	0.35	0.45	0.55	0.65	0.75	0.85	0.95
0.23913	0.45		0.24	0.79					0	.1-.2	.2-.3	.3-.4	.4-.5	.5-.6	.6-.7	.7-.8	.8-.9	.9-1
0.174274	0.23		0.17	0.25					234	740	1609	1078	335	83	28	14	3	10	4134
0.23511	0.34		0.24	0.33					0.0566038	0.179003	0.389211	0.260764	0.0810353	0.0200774	0.0067731	0.00338655	0.000725689	0.00241896
0.243478	0.26		0.24	0.32
0.347107	0.27		0.35	0.21
0.172775	0.26		0.17	0.24				Bull 1	0.05	0.15	0.25	0.35	0.45	0.55	0.65	0.75	0.85	0.95
0.38785	0.35		0.39	0.3					6	81	253	100	19	1	0	0	0	0	460
0.224551	0.3		0.22	0.34					0.0130435	0.176087	0.55	0.217391	0.0413043	0.00217391	0	0	0	0
0.383085	0.23		0.38	0.19
0.0815789	0.42		0.08	0.2
0.201117	0.42		0.2	0.3				Bull 2	0.05	0.15	0.25	0.35	0.45	0.55	0.65	0.75	0.85	0.95
0.280105	0.27		0.28	0.29					6	140	158	38	4	0	0	0	0	0	346
0.251064	0.25		0.25	0.13					0.017341	0.404624	0.456647	0.109827	0.0115607	0	0	0	0	0
0.318807	0.36		0.32	0.33
0.309751	0.36		0.31	0.17
0.242525	0.38		0.24	0.11				Bull 3	0.05	0.15	0.25	0.35	0.45	0.55	0.65	0.75	0.85	0.95
0.377358	0.16		0.38	0.27					35	47	62	35	9	3	3	1	0	3	198
0.240809	0.22		0.24	0.38					0.176768	0.237374	0.313131	0.176768	0.0454545	0.0151515	0.0151515	0.00505051	0	0.0151515
0.204856	0.18		0.2	0.34
0.303183	0.26		0.3	0.31
0.290828	0.27		0.29	0.19				Bull 4	0.05	0.15	0.25	0.35	0.45	0.55	0.65	0.75	0.85	0.95
0.342007	0.28		0.34	0.3					13	32	62	39	8	5	2	4	0	1	166
0.151239	0.29		0.15	0.32					0.0783133	0.192771	0.373494	0.23494	0.0481928	0.0301205	0.0120482	0.0240964	0	0.0060241
0.273132	0.37		0.27	0.22
0.739931	0.23		0.74	0.34
0.233962	0.29		0.23	0.17				Bull 5	0.05	0.15	0.25	0.35	0.45	0.55	0.65	0.75	0.85	0.95
0.258352	0.19	0.23	0.26	0.23					8	19	87	54	13	7	1	0	0	0	189
0.432018	0.3	0.31	0.43	0.24					0.042328	0.100529	0.460317	0.285714	0.0687831	0.037037	0.00529101	0	0	0
0.224638	0.27	0.34	0.22	0.19
0.208651	0.36	0.24	0.21	0.58
0.183721	0.15	0.29	0.18	0.27				Bull 6	0.05	0.15	0.25	0.35	0.45	0.55	0.65	0.75	0.85	0.95
0.212617	0.32	0.22	0.21	0.17					15	35	62	39	23	8	8	7	5	8	210
0.269608	0.36	0.26	0.27	0					0.0714286	0.166667	0.295238	0.185714	0.109524	0.0380952	0.0380952	0.0333333	0.0238095	0.0380952
0.110442	0.28	0.2	0.11	0.28
0.277778	0.29	0.24	0.28	0.36
0.330218	0.34	0.18	0.33	0.27
0.197531	0.38	0.28	0.2	0.3
0.363167	0.34	0.19	0.36	0.22
0.45614	0.22	0.27	0.46	0.2
0.281623	0.29	0.17	0.28	0.3
0.261905	0.31	0.27	0.26	0.71
0.230321	0.3	0.23	0.23	0.34
0.193853	0.32	0.18	0.19	0.16
0.36962	0.45	0.18	0.37	0.27
0.26253	0.23	0.28	0.26	0.27
0.174551	0.34	0.28	0.17	0.36
0.315574	0.26	0.2	0.32	0.3
0.605932	0.27	0.27	0.61	0.08
0.302405	0.26	0.15	0.3	0.27
0.284326	0.35	0.27	0.28	0.21
0.32622	0.3	0.24	0.33	0.18
0.287257	0.23	0.28	0.29	0.53	0.23
0.27027	0.42	0.31	0.27	0.75	0.27
0.564706	0.42	0.25	0.56	0.19	0.26
0.238372	0.27	0.23	0.24	0.21	0.19
0.273469	0.25	0.31	0.27	0.2	0.55
0.175043	0.36	0.21	0.18	0.25	0.23
0.166348	0.36	0.23	0.17	0.33	0.23
0.444444	0.38	0.13	0.44	0.23	0.24
0.311178	0.16	0.23	0.31	0.54	0.27
0.345521	0.22	0.15	0.35	0.29	0.2
	0.18	0.23		0.23	0.32
	0.26	0.19		0.28	0.46
	0.27	0.18		0.32	0.56
	0.28	0.17		0.5	0.23
	0.29	0.27		0.67	0.27
	0.37	0.23		0.31	0.28
	0.23	0.23		0.23	0.28
	0.29	0.21		0.18	0.2
	0.19	0.18		0.28	0.22
	0.3	0.21		0.31	0.26
	0.27	0.23		0.18	0.53
	0.36	0.24		0.19	0.27	0.18
	0.15	0.21		0.33	0.37	0.31
	0.32	0.26		0.11	0.22	0.39
	0.36	0.19		0.22	0.12	0.33
	0.28	0.24		0.25		0.29
	0.29	0.26		0.33		0.32
	0.34	0.26		0.24		0.24
	0.38	0.29		0.2		0.26
	0.34	0.21		0.17		0.28
	0.22	0.26		0.22		0.26
	0.29	0.23		0.14		0.39
	0.31	0.27		0.18		0.25
	0.3	0.18		0.16		0.38
	0.29	0.22		0.21		0.25
	0.24	0.44		0.67		0.24
	0.21	0.22		0.33		0.3
	0.15	0.17		0.35		0.16
	0.28	0.24		0.3		0.31
	0.34	0.22		0.29		0.35
	0.31	0.2				0.23
	0.29	0.23				0.38
	0.22	0.25				0.26
	0.22	0.26				0.31
	0.23	0				0.41
	0.26	0.17				0.21
	0.41	0.21				0.28
	0.28	0.23				0.33
	0.27	0.33				0.31
	0.27	0.23				0.23
0.361446	0.23	0.31	0.36			0.2
0.381625	0.27	0.31	0.38			0.14
0.337248	0.25	0.12	0.34			0.33
0.313916	0.28	0.18	0.31			0.19
0.284519	0.17	0.25	0.28			0.24
0.184979	0.29	0.18	0.18			0.2
0.3386	0.28	0.37	0.34			0.25
0.202614	0.34	0.21	0.2			0.17
0.173913	0.25	0.17	0.17			0.3
0.238095	0.24	0.43	0.24			0.34
0.268245	0.2	0.32	0.27			0.32
0.229847	0.27	0.15	0.23			0.23
0.252475	0.36	0.22	0.25			0.29
0.178891	0.26	0.15	0.18			0.31
0.257426	0.25	0.12	0.26			0.25
0.225597	0.24	0.22	0.23			0.27
0.252648	0.34	0	0.25			0.26
0.371595	0.26	0.21	0.37			0.18
0.334831	0.2	0.23	0.33			0.41
0.154018	0.2	0.22	0.15			0.33
0.162162	0.24	0.22	0.16			0.33
0.229167	0.31	0.24	0.23			0.2
0.276042	0.27	0.23	0.28			0.26
0.270793	0.22	0.26	0.27			0.38
0.190141	0.23	0.22	0.19			0.26
0.19697	0.31	0.19	0.2			0.36
0.269784	0.27		0.27			0.26
0.288136	0.2		0.29			0.3
0.382436	0.21		0.38			0.42
0.295259	0.55		0.3			0.31
0.313152	0.22		0.31			0.17
0.271117	0.22		0.27			0.25
0.240072	0.23		0.24			0.22
0.29979	0.31		0.3			0.33
0.145038	0.28		0.15			0.3
0.503268	0.21		0.5			0.25
0.172185	0.26		0.17			0.16
0.382114	0.22		0.38			0.35
0.29765	0.31		0.3			0.23
0.359431	0.28		0.36			0.27
	0.23					0.28
	0.26					0.17
	0.24					0.31
	0.24					0.32
	0.22					0.35
	0.41					0.2
	0.12					0.33
	0.17					0.14
	0.32					0.23
	0.24					0.2
	0.26					0.25
	0.28					0.21
	0.18					0.2
	0.21					1
	0.23					0.33
	0.21					0.36
	0.16					0.5
	0.19					0.59
	0.27					0.66
	0.27					0.4
	0.21					0.42
	0.28					0.42
	0.19					0
	0.28					0.2
	0.17					0.26
	0.32					0
	0.29					0.5
	0.32					0.83
	0.22					1
	0.23					0.33
	0.33					0.5
	0.34					0.43
	0.26					0.69
	0.3					0
	0.34				0.27	0.6
					0.23	0.86
					0.3	0.8
					0.29	0.15
					0.3	1
					0.23	0.7
					0.32	0.5
					0.54	0.83
					0.35	0.83
					0.28	0.21
					0.45	0.52
					0.36	1
					0.4	0.54
					0.48	0.75
					0.3	0.52
					0.23	0.25
					0.38	0.32
					0.28	0.36
					0.32	0.36
					0.17	0.29
					0.14	0.19
					0.21	0.46
					0.26	0.18
					0.53	0.44
					0.45	0.8
					0.36	0.69
					0.26	0.78
					0.28	0.55
					0.29	0.5
					0.4	0.75
				0.5	0.28	1
				0.27	0.18	0.5
				0.21	0.29	0.67
				0.8	0.36	0
				0.31	0.37	0.5
				0.22	0.46	0
				0.15	0.26	0.86
				0.53	0.32	0
				0.29	0.23	1
				0.4	0.38	1
				0.39	0.32	0.33
				1	0.32	0.8
				0.38	0.28	0.72
				0	0.27	0.38
				0.26	0.34	0.55
				0	0.06	1
				0.23	0.17	0.5
				0.43	0.29	0.63
				0.21	0.31	0.67
				0.29	0.29	0.24
				0	0.31	0.3
				0.21	0.3	0.16
		0.29		0.19	0.23	0.07
		0.27		0	0.27	0.31
		0.23		0.31	0.45	0.27
		0.37		0	0.31	0.26
		0.24		0.21	0.39	0.21
		0.27		0.33	0.31	0.15
		0.26		0.33	0.3	0.15
		0.36		0.33	0.03	0.21
		0.24			0.29	0.17
		0.28			0.29	0.08
		0.29			0.33	0.27
		0.32			0.22	0
		0.23			0.33	0.11
		0.38			0.44	0.23
		0.29			0.31	0.23
		0.24			0.3	0.1
		0.32			0.35	0.29
		0.23			0.65	0.26
		0.25			0.36	0.22
		0.2			0.31	0.26
		0.21			0.18	0.1
		0.39			0.3	0.28
		0.32			0.37	0.43
		0.19			0.35	0.24
		0.33			0.3	0.28
		0.26			0.26	0.09
		0.26			0.27	0.13
		0.29			0.34	0.13
		0.26			0.58	0.5
		0.31			0.44	0.28
		0.28			0.39	0.06
		0.26			0.48	0.2
		0.33			0.23	0.22
		0.3			0.32	0.28
		0.48			0.28	0.27
		0.23		0.38	0.3	0.58
		0.21		0.37	0.36	0.06
		0.33		0.34	0.32	0.64
		0.26		0.18	0.29	0.32
		0.26		0.29	0.28	0.43
		0.42		0.34	0.57	0.48
		0.28		0.3	0.27	0.29
0.335548		0.33		0.27	0.35	0.2
0.397368		0.23		0.42	0.21	0.11
0.206587		0.25		0.26	0.21	0.46
0.245902		0.28		0	0.31	0.27
0.254121		0.3		0.21	0.3	0.13
0.244207		0.28		0.22	0.17	0.2
0.26003		0.24		0.45	0.27	0.35
0.278798		0.3		0.34	0.5	0.43
0.263605		0.35		0.3	0.22	0.47
0.333333		0.29		0.32	0.37	0.18
0.308824		0.17		0	0.29	0.12
0.272237		0.24		0.19	0.2	0
0.283305		0.31		0.32	0.13	0.13
0.232305		0.25		0.11	0.21
0.299572		0.34		0.29	0.22
0.262295		0.2		0.19	0.29
0.509804		0.19		0.17	0.31
0.2134		0.37		0.25	0.21
0.507143		0.29		0.27	0.26
0.252269		0.24		0.23	0.4
0.296599		0.21		0.26	0.34
0.283019		0.2		0.09	0.25
0.242775		0.21		0.54	0.26
0.187726		0.23		0	0.38
0.394667		0.25		0.45	0.15
0.278243		0.21		0.35	0.21
0.341033	0.28	0.14		0.37	0.33
0.278752	0.26	0.13		0.36	0.46
0.30848	0.23	0.15		0.25	0.35
0.290698	0.33	0.11		0.36	0.39
0.337398	0.31	0.15		0.2	0.32
0.27758	0.3	0.33		0.48	0.25
0.198777	0.27	0.28		0.22	0.41
0.363128	0.31	0.17		0.24	0.29
0.23166	0.28	0.15		0.48	0.28
0.356968	0.21	0.3		0.05	0.32
0.245307	0.28	0.27		0	0.4
0	0.33	0.25			0.26
0.28821	0.18	0.31			0.37
0.280347	0.34	0.18			0
0.302663	0.16	0.22			0.32
0.5	0.25	0.33			0.21
0.196291	0.26	0.11			0.32
0.385633	0.27	0.2			0.23
0.326154	0.29	0.2			0.08
0.297371	0.38	0.22			0.39
0.281933	0.27	0.33			0.25
0.177914	0.24	0.24			0.37
0.332186	0.24	0.29			0.07
0.279022	0.28	0.29			0.21
0.358434	0.13	0.37			0.32
0.27342	0.18	0.34			0.29
0.28	0.24	0.25			0.28
0.108108	0.22	0.36			0
0.314199	0.23	0.32			0
0.379771	0.22	0.36			0.11
0.258964	0.23	0.27			0.25
0.309689	0.2	0.38			0.41
0.335121	0.15	0.33			0.25
0.268608	0.23	0.21			0.17
0.228571	0.26	0.15			0.25
0.246377	0.15	0.17			0.16
0.3003	0.25	0.24			0.15
0.253644	0.24	0.29			0.2
0.339028	0.25	0.15			0.25
0.284314	0.23	0.16			0.21
0.357372	0.2	0.15			0.21
0.257272	0.19	0.24			0.26
0.286007	0.25	0.11			0.13
0.189744	0.17	0.19			0.06
0.304653	0.17	0.16
0.288433	0.24	0.22
0.310119	0.21	0.13
0.305717	0.12	0.16
0.309127		0.11
0.0277778		0.32
		0.16
		0.14
		0.23
		0.18
		0.12
		0.08
		0.1
		0.11
		0.14
		0.22
		0.13
		0.18
		0.18
		0.26
		0.21
		0.22
		0.15
		0.14
		0.21
		0.21
		0.12
		0.21
	0.27	0.15
	0.24	0.16
	0.24	0.12
	0.28	0.22
	0.13	0.15
	0.18	0.21
	0.24	0.2
	0.22	0.25
	0.23	0.14
	0.22	0.16
	0.23	0.15
	0.2	0.14
	0.15	0.23
	0.23	0.24
0.45	0.26	0.19
0.111111	0.15	0.2
0.2	0.25	0.12
0.164706	0.24	0.17
0.170732	0.25	0.19
0.378378	0.23	0.23
0.340909	0.2	0.18
0.225	0.19	0.11
0.279412	0.25	0.1
0.227723	0.17	0.16
0.311688	0.17	0.21
0.125	0.24	0.24
0.148148	0.21	0.17
0.0810811	0.12	0.19
0.171429	0.41	0.14
0.15534	0.41	0.23
0.344828	0.32	0.22
0.09375	0.36	0.15
0.125	0.24	0.16
0.272727	0.25	0.27
0.15	0.19	0.15
0.113208	0.18	0.18
0.142857	0.23	0.14
0.1875	0.26	0.2
0	0.22	0.12
0.157895	0.3	0.15
0.238095	0.31	0.13
0.225806	0.26	0.21
0.296296	0.24	0.22
0.4375	0.33	0.17
0.2	0.29	0.17
0.270968	0.26	0.17
0.189474	0.22	0.22
0	0.3	0.14
0.28	0.33	0.14
0.4375		0.16
0.203704		0.11	0.2
0.360656		0.16	0.18
		0.15	0.27
		0.14	0.07
		0.19	0.13
		0.21	0.26
		0.17	0.15
		0.12	0.1
		0.2	0.03
		0.14	0.24
		0.34	0.35
		0.21	0.11
		0.25	0.22
		0.22	0.04
		0.18	0.17
		0.17	0.33
		0.13	0.06
		0.21	0.08
0.206897		0.15	0.06
0.0909091		0.22	0.08
0.365854		0.23	0.1
0.269565		0.14	0.18
0.267442		0.17	0.04
0.317536		0.14	0.25
0.179104		0.15	0.19
0.219828		0.19	0.07
0.268595		0.27	0.29
0.323288		0.21	0.63
0.216		0.25	0.13
0.255639		0.17	0.15
0.205405		0.17	0.27
0.193548		0.2	0.07
0.334302		0.11	0.18
0.247059		0.19	0.12
0.263158		0.26	0.11
0.277778		0.2	0.19
0.268817		0.1	0.18
0.117647		0.18	0.4
0.251799		0.3	0.18
0.263158		0.13	0.22
0.277778		0.18	0.23
0.268817		0.17	0.29
0.117647		0.13	0.31
0.251799		0.18	0.04
		0.15	0.08
		0.16	0
		0.19	0.04
		0.16	0.08
		0.22	0.11
		0.21	0.31
		0.14
		0.19
		0.18
		0.15
		0.22
	0.26
	0.23
	0.46
	0.24
	0.21
	0.24
	0.23
	0.35
	0.26
	0.3
	0.25
0.220721	0.41
0.300459	0.26
0.255814	0.34
0.265193	0.31
0.142857	0.33
0.216216	0.33
0.279221	0.21
0.311927	0.26
0.236842	0.31
0.0740741	0.23
0.271186	0.27
0.282353	0.34
0.47619	0.29
0.428571	0.33
0.2	0.3
0.471429	0.26
0.22973	0.34
0.306818	0.28
0.264706	0.23
0.21978	0.37
0.314286	0.44
0.2875	0.23
0.181818	0.28
0.322034	0.38
0.333333	0.41
0	0.4
0	0.31
0.5	0.27
0.0689655	0.35
0.115385	0.38		1
0.272727	0.32		0.55
0.237288	0.22		1
0.328571	0.35		0.19
0.390909	0.33		0.36
0.168224	0.32		0.64
0.075	0.25		0
0.2	0.34		0.15
0.0588235	0.28		0.07
0.418182	0.49		0.29
0.0810811	0.24		0.21
0.298246	0.33		0.31
0.266667	0.37		0.5
0.194444	0.27		0.4
0	0.4		0.38
0.1	0.34		0.5
0.307692	0.32		0.18
0.236842	0.37		0.33
0.211009	0.42		0.5
0.295455	0.29		0.2
0.317073	0.35		0.17
0.27451	0.21		0.08
	0.24		0.23
	0.37		0.29
	0.3		0.22
	0.41		0.16
	0.19		0
	0.24		0
	0.36		0.6
	0.27		0
	0.29		0
	0.27		0.13
	0.29		0
	0.44		0
	0.22		0
	0.21		1
	0.27		0
	0.31		0
	0.33		0
	0.31		0
	0.2		0.5
	0.24		0.25
	0.32		0
	0.33		0.14
	0.34		0
	0.33		0
0.116279	0.22
0.142857	0.22
0.166667	0.27
0.354839	0.27
0.0833333	0.27
0.307692	0.41
0.0645161	0.29
0.12963	0.27
0.3	0.24
0.0285714	0.27
0.280702	0.24
0.259259	0.21
0.161017	0.25
0.189655	0.32
1	0.3
0.166667	0.24
	0.21
	0.23
	0.4
	0.27
	0.15
	0.22
	0.11
	0.19
	0.23
	0.23
	0.18
	0
	0.29
	0.25
	0.24
	0.34
	0.21
	0.31
	0.1
	0.14
	0.13
	0.14
	0.19
	0.15
	0.15
	0.18
	0.24
	0.22
	0.18
	0.38
	0.24
	0.23
	0.35
	0.27
	0.17
	0.2
	0.26
0.454545
0.25
0.333333
0.666667
0.202703
0.6
0.5
0.28
0.0909091
0.514286
0.304348
0.194444
0.0909091
0
0.333333
0.555556
0
0.6
0.407407
0.409091
0.210526
0.534884
0.166667
0.142857
0.0434783
0.176471
0.221239
0.169811
0.232558
0.111111
0.26087
0.473684
0.275862
0.444444
0.333333
0.153846
0.24
0.571429
0.4
1
0.25
0.4
0.105263
0.625
0.214286
0.333333
0.0882353
0.461538
0.515789
0.428571
0.395349
0.301205
0.272727
0.5
0.25
0.5
0.1
0.09375
0
0.333333
0.3
0.125
0.166667
0.125
0.235294
0.296296
0.272727
0.0333333
0.148148
0.166667
0.5
0.304348
0.16129
0.130435
0.0833333
0.135593
0.125
0.5
0.0434783
0.666667
0.111111
0.454545
0.5
0.375
0.25
0.0769231
0.2
0.125	0.24
0.222222	0.21
0.294118	0.31
0.1	0.15
0.285714	0.16
0.217391	0.21
1	0.27
0.131579	0.18
0.375	0.26
0.25	0.2
0.222222	0.2
0.276596	0.27
0.411765	0.1
0.375	0.14
0.5	0.1
0.232558	0.15
0.1	0.22
0.192308	0.13
0.244444	0.29
0.157895	0.19
0.129032	0.07
0.147059	0.26
0.160494	0.14
0	0.12
0.315789	0.21
0.125	0.21
0	0.14
0.294118	0.26
0.454545	0.25
0.277778	0.14
0.214286	0.24
0.6	0.09
0.0769231	0.24
0.352941	0.16
0.3	0.2
0.129032	0.27
0.333333	0.31
0	0.13
0.25	0.14
0.16	0.15
0.333333	0.3
0.25	0.19
0.133333	0.26
0.25	0.27
0	0.33
0.384615	0.13
0.8	0.36
0.428571
0
0.25
0.588235
0.166667
0.4
0.230769
0.272727
0.133333
0.296296
0.454545
0.333333
0.2
0
0.16
0.25
0.434783
0.375
0.125
0
0.133333
0.206897
0.1
0.611111
0.294118
0.111111
0.166667
0.15
0.222222
0.166667
0.0909091
0.333333
0.176471
0.571429
0.375
0.368421
0.136364
0.384615
0.0769231
0.497076
0.361257
0.297561
0.366038
0.313008
0.339564
0.346505
0.322862
0.269122
0.302326
0.357274
0.445122
0.504762
0.174107
0.335366
0.432653
0.221939
0.356209
0.306723
0.423301
0.432049
0.315335
0.467914
0.360406
0.495495
0.417883
0.374636
0.371076
0.305923
0.298627
0.253968
0.430602
0.31094
0.466011
0.281801
0.31861
0.279126
0.303502
0.388633
0.4
0.357143
0.313466
0.330709
0.320665
0.284698
0.316327
0.472036
0.282869
0.581081
0.217069
0.207679
0.223301
0.265625
0.190476
0.238806
0.272206
0.367424
0.303483
0.437722
0.480315
0.238462
0.445902
0.265734
0.282723
0.280702
0.295533
0.336747
0.359886
0.418736
0.383294
0.347442
0.314422
0.352381
0.632075
0.219331
0.21875
0.546875
0.692661
0.0882353
0.435484
0.45283
0.385542
0.202128
0.133333
0.230769
0.237805
0.355731
0.235849
0.416031
0.298343
0.30292
0.526316
0.421569
0.333333
0.32
0.282353
0.315789
0.271186
0.227778
0.380208
0.435897
0.24375
0.237288
0.255682
0.372093
0.195652
0.238532
0.244565
0.263566
0.263158
0.213483
0.303571
0.337423
0.220779
0.25
0.254386
0.139785
0.283019
0.08
0.15
0.454545
0.295455
0
0.366071
0.269565
0.223602
0.289474
0.416667
0.5
0.259259
0.333333
0.421053
0.5
0.435897
0.214286
0.764706
0.448276
0.461538
0.0967742
0.111111
0.190476
0.259259
0
0.0833333
0.375
0.0666667
0.258065
0.4375
0.103448
0.464286
0.466667
0.242424
0.366667
0.235294
0
0.631579
0
0.310345
0.2
0.2
0.5625
0.375
0
0
0.246377
0.316667
0.125
0.0714286
0.35
0.0869565
0.470588
0.107143
0.297297
0.193548
0.391892
0.245902
0.283019
0.567568
0.384615
0
0.259259
0.0810811
0.444444
0.0416667
0.142857
0.142857
0.2
0.289474
0.0909091
0
0.25
0.15625
0.0555556
0.153846
0.15
0.136364
0.166667
0
0.185185
0.363636
0.307692
0.125
0
0.349304
0.262803
0.180258
0.477352
0.333643
0.376013
0.574074
0.313669
0.423529
0.418827
0.21408
0.291755
0.29249
0.273636
0.521595
0.379494
0.296157
0.267418
0.343426
0.249057
0.25618
0.245856
0.265306
0.106343
0.274138
0.210145
0.252019
0.237812
0.472103
0.321168
0.261538
0.310219
0.465517
0.496124
0.381657
0.38843
0.323699
0.361963
0.309211
0.33657
0.510989
0
0.275974
0.285068
0.305128
0.281553
0.413043
0.390805
0.23565
0.347418
0.607595
0.298578
0.252525
0.169261
0.244306
0.269608
0.240984
0.157518
0.225275
0.146865
0.193548
0.141509
0.202869
0.17033
0.1777
0.221973
0.165217
0.105137
0.261814
0.193833
0.173554
0.144309
0.290909
0.27157
0.185241
0.120401
0.14794
0.130996
0.190878
0.173913
0.123134
0.153153
0.205426
0.200508
0.25
0.149701
0.193384
0.13089
0.26096
0.156057
0.175532
0.192683
0.186207
0.23569
0.254237
0.154613
0.25977
0.194366
0.234375
0.126667
0.118852
0.196172
0.194107
0.141694
0.187661
0.185629
0.205734
0.325434
0.175824
0.147516
0.206266
0.215553
0.185333
0.114846
0.1917
0.149321
0.225882
0.198433
0.117521
0.167224
0.183024
0.183775
0.106529
0.148734
0.184091
0.235178
0.201754
0.158924
0.133929
0.242588
0.18705
0.208426
0.222812
0.192105
0.207254
0.193798
0.156109
0.213974
0.245238
0.146277
0.154897
0.212121
0.190184
0.177489
0.191358
0.160221
0.221053
0.177258
0.221532
0.296578
0.19898
0.176923
0.255892
0.221477
0.218213
0.254054
0.164474
0.207488
0.15302
0.257611
0.174699
0.232014
0.230769
0.129472
0.30112
0.230667
0.200743
0.197917
0.225313
0.193139
0.777778
0.141196
0.234043
0.229665
0.134063
0.192744
0.203704
0.167095
0.245665
0.230137
0.215054
0.234469
0.112994
0.257194
0.228571
0.170874
0.241084
0.174812
0.176558
0.199723
0.218359
0.161345
0.277035
0.261116
0.371212
0.296963
0.366013
0.319672
0.412008
0.28878
0.271277
0.269625
0.242653
0.24023
0.281603
0.345251
0.277035
0.261116
0.371212
0.296963
0.366013
0.319672
0.412008
0.28878
0.271277
0.269625
0.242653
0.24023
0.281603
0.345251
0.277035
0.261116
0.371212
0.296963
0.366013
0.319672
0.412008
0.28878
0.271277
0.269625
0.242653
0.24023
0.281603
0.345251
0.382586
0.226933
0.285364
0.166667
0.184211
0.275
0.272727
0.428571
0.24
0.285714
0.666667
0.181818
0.184211
0.04
0.117647
0
0.214286
0.263158
0
0.0434783
0.111111
0
0.153846
0
0.242857
0.257576
1
0.153846
0.294118
0.184211
0.0740741
0.313131
0.560976
0.34375
0.295455
0.416667
0.470588
0.189655
0.425532
0.428571
0.0555556
0.204301
0.226667
0.361111
0.318436
0.3125
0.387755
0.283582
0.273973
0.25641
0.690476
0.0888889
0.33
0.340426
0.41791
0.344262
0.168142
0.263158
0.272727
0.245283
0.277778
0.542857
0.542169
0.38806
0.2
0.625
0.138889
0.306122
0.58
0.26087
0.413043
0.619048
0.0576923
0.481481
0.329897
0.190476
0.441176
0.28125
0
0.125
0.375
0.266667
0.285714
0.482759
0.384615
0.6
0.5
0.333333
0.365854
0.3
0
0.125
0.46
0.545455
0.375
0.333333
0.478261
0.611111
0.6
0.210526
0.5
0.346154
0.8
0.4
0.24
0.254658
0.22449
0.278261
0.335878
0.444444
0.171717
0.214815
0.181818
0.270936
0.393939
0.184211
0.364341
0.197861
0.310484
0.259398
0.285714
0.426966
0.316614
0.205298
0.385196
0.553444
0.413793
0.393321
0.406316
0.374517
0.196617
0.35473
0.488636
0.349282
0.465909
0.362587
0.497817
0.366197
0.352601
0.309211
0.251096
0.410846
0.390303
0.348115
0.378486
0.29529
0.419072
0.390476
0.429142
0.385656
0.455611
0.428408
0.345794
0.322083
0.3053
0.387704
0.453846
0.481973
0.467105
0.325926
0.435873
0.369688
0.482728
0.377581
0.241491
0.311422
0.515581
0.353403
0.380488
0.373402
0.475336
0.434442
0.349379
0.446894
0.432099
0.404858
0.377941
0.510549
0.419847
0.21466
0.370558
0.423729
0.413889
0.262751
0.311637
0.285714
0.325926
0.435873
0.369688
0.482728
0.377581
0.241491
0.311422
0.515581
0.353403
0.380488
0.373402
0.475336
0.434442
0.349379
0.446894
0.432099
0.404858
0.377941
0.510549
0.419847
0.21466
0.370558
0.423729
0.413889
0.262751
0.311637
0.285714
0.432432
0.388506
0.428135
0.353285
0.521898
0.394737
0.326241
0.230114
0.360679
0.461538
0.324561
0.365385
0.416335
0.386121
0.321782
0.420775
0.314159
0.323877
0.303279
0.400662
0.290102
0.238342
0.289076
0.240741
0.35443
0.19863
0.268456
0.530973
0.382222
0.277372
0.205962
0.274725
0.235955
0.268199
0.436725
0.362069
0.292035
0.264103
0.535398
0.253012
0.267361
0.311321
0.483221
0.202166
0.229339
0.360947
0.237452
0.448905
0.279528
0.304598
0.167677
0.38535
0.258197
0.314433
0.284024
0.42029
0.236453
0.409574
0.300226
0.396226
0.29572
0.32021
0.297539
0.434866
0.419006
0.315245
0.222222
0.459854
0.253571
0.406593
0.248139
0.321918
0.208145
0.365385
0.426087
0.488806
0.257206
0.256148
0.504532
0.383838
0.352087
0.367925
0.278195
0.257463
0.370787
0.427313
0.282609
0.205761
0.363636
0.243671
0.309524
0.382979
0.521368
0.436012
0.358696
0.349481
0.372781
0.1875
0.264055
0.312155
0.370497
0.288793
0.439815
0.363636
0.238698
0.223545
0.190083
0.422925
0.275956
0.201511
0.397504
0.205607
0.229814
0.346241
0.363636
0.309524
0.382979
0.521368
0.436012
0.358696
0.349481
0.372781
0.1875
0.264055
0.312155
0.370497
0.288793
0.439815
0.363636
0.238698
0.223545
0.190083
0.422925
0.275956
0.201511
0.397504
0.205607
0.229814
0.346241
0.363636
0.208333
0.166667
0.166667
0.3
0.209302
0.116788
0.314286
0.212121
0.253333
0.171429
0.244444
0.10101
0.3
0.155172
0.164179
0.226415
0.06
0.25974
0.416667
0.368421
0.30303
0.25
0.277778
0.1375
0.181818
0.333333
0.222222
0.151515
0.263158
0.277778
0.333333
0.186441
0.272727
0.272727
0.130435
0.3125
0.30303
0.283582
1
0.179487
0.166667
0.277778
0.352941
0.25
0.266667
0.470588
0.349398
0.296296
0.294118
0.269231
0.216216
0.27451
0.195652
0.305085
0.293907
0.521739
0.268293
0.343137
0.274194
0.254902
0.709091
0.372263
0.222222
0.6
0.333333
0
0.116279
0.163636
0
0
0.557692
0.32
0
0.525
0.1
0.4
0.46875
0.4375
0.25
0.6
0.047619
0
0
0
0.321429
0.225806
0.457627
0.142857
0.666667
0.27957
0.110345
0.328125
0.316667
0.0606061
0.157407
0.289902
0.290102
0.28169
0.247191
0.306533
0.227848
0.237288
0.285714
0.232558
0.260377
0.280899
0.237624
0.253165
0.522222
0.163158
0.226415
0.130233
0.307985
0.21
0.337079
0.125
0.390909
0.275362
0.147208
0.28
0.338542
0.305785
0.165354
0.3125
0.224138
0.24186
0.174419
0.216867
0
0.301887
0.0882353
0.26087
0.304348
0.474359
0.2
0.692308
0.4
0.107143
0.4
0.388889
0.216216
0.375
0.5625
0.466667
0.392157
0.4
0.142857
0.192982
0.269841
0.231293
0
0.183673
0.185185
0.413793
0.375
0.374269
0.301587
0.153846
0.288462
0.307692
0.2
0.266667
0.393939
0.416667
0.264706
0.454545
0.176471
0.5
0.3
0
0.35
0.230769
0.125
0.297872
0.297872
0.121495
0.222222
0.315436
0.169643
0.234694
0.2
0.175
0.181818
0.333333
0.313725
0.288889
0.403361
0
0.818182
0.444444
0.235294
0.231579
0.0943396
0.0483871
0.263158
0.255556
0.5
0.285714
0.511364
0.348837
0.304878
0.285714
0.243056
0.288889
0.241379
0.231884
0.333333
0
0.310924
0.113636
0.22549
0.238095
0.36
0.203704
0.05
0.293103
0.142857
0.225
0.363636
0.5
0.238636
0.131579
0.125
0.0909091
0
0.25
0.287671
0.543478
0.0588235
0.385714
0.318966
0.157303
0.166667
0.256098
0.271028
0.27551
0.0930233
0.366667
0.166667
0.262857
0.248
0.262857
0.32381
0.182741
0.298077
0.159574
0.301205
0.233766
0.268182
0
0.264516
0.229682
0.243243
0.313609
0.263158
0.259259
0.155709
0.103448
0.203704
0.494253
0.365854
0.0759494
0.35443
0.193277
0.378378
0.21875
0.25
0.268519
0.242857
0.296703
0.150602
0.325444
0.4
0.166667
0.109589
0.259434
0
0.176471
0.188406
0.2
0.171875
0.215686
0.810526
0.2
0.314286
0.227679
0.185841
0.408696
0.198068
0.22561
0.267123
0.21608
0.235294
0.283019
0.178771
0.202899
0.348315
0.201389
0.229508
0.371542
0.227468
0.315068
0.2875
0.236842
0.0732984
0.211864
0.166667
0.277174
0.222749
0.375661
0.23301
0.133501
0.151079
0.182692
0.177778
0.177215
0.19
0.282051
0.160714
0.341513
0.27972
0.213434
0.280172
0.37069
0.228856
0.262248
0.272374
0.320796
0.402439
0.501548
0.222222
0.4
0.15873
0.375
0.666667
0.375
0.181818
0.375
0
0.107143
0.272727
0
1
0.168831
0.181818
0.238095
0.375
0.461538
0
0.333333
0.5
0.2
0
0.346154
0
0.0909091
0
0.5
0.25
0.363636
0
0.2
0
0
0
0.75
0.2
0
0.4
0.25
0.232877
0.16129
0.333333
0.323077
0.103448
0.583333
0.22549
0.2
0.225225
0.166667
0.103448
0.25
0.444444
0.352941
0.181818
0.25
0.222222
0.583333
0.173077
0.142857
0.25
0.12
0.243243
0.40625
0.157895
0.361111
0.166667
0.174603
0.140351
0.147059
0.0588235
0.313433
0.186047
0.12
0.253968
0.190476
0.214286
0.282609
0.342466
0.484848
0
0.15
0
0
0
0
0
0
0
0
0
0
0
0
[truncated: 2,439 more rows]

[truncated: 2 more sheets: FAM161A DC, FAM161A Ax]
